# Supplementary material for: High-throughput sequencing revealed that microRNAs were involved in the development of superior and inferior grains in bread wheat
Source: Sci Rep. 2018 Sep 14;8:13854. doi: 10.1038/s41598-018-31870-z (PMC6138641; doi:10.1038/s41598-018-31870-z)
Supplement: Supplementary file 2 — Supplemantal Table S1-S6 [file 41598_2018_31870_MOESM2_ESM.xlsx]

## Sheet: Supplemental Table S1 
Supplementary Table S1 All Primers for qRT-PCR
miR-name	Primer Sequence
miR160a forward	TGCCTGGCTCCCTGTATG
miR164a forward	TGGAGAAGCAGGGCACGTGCA
miR166a forward	TCGGACCAGGCTTCATTC
miR167a forward	TGAAGCTGCCAGCATGATCT
miR1579 forward	GGGAAGCGGATGGGGAAA
miR1892 forward	ATTTTGGGACGGAGGGAGTAT
miR4451 forward	TTGGTAGAGCTGAGGACTGCG
miR5653 forward	GGTTGAGTTGGTTAGGTGGAC
novel-miR-27 forward	TGAGGAAGGACTGCATCATCT
novel-miR-81 forward	TGGCGAGGGACATACACTGT
novel-miR-128 forward	TAGATATTGGTAGAGGGGCG
novel-mir-176 forward	TAGATATTGGTAGAGGGGCG
miR160(TC425315) forward	ATGGAGTGCATATCCGGCTG
miR160(TC425315) reverse	GAGTGGATCGGCAACCTGAA
miR164a(TC416811) forward	TACCTAGACCCCGCCATGAA
miR164a(TC416811) reverse	ACACACACACACACTGCAGA
miR166a(TC426980) forward	CGTTTCACATGGTTGCCGAG
miR166a(TC426980) reverse	GAGGCAGTACTTGGACCACC
miR167a(TC386518) forward	CGGAGGGAGTAGGAAGGTGA
miR167a(TC386518) reverse	CACTTTCGCACGCTTCAACA
miR1579(TC369161) forward	TCGCCTCATGTGACGTGAAA
miR1579(TC369161) reverse	AACTCCCACTTCGGCTGATG
miR4451( CA733841) forward	GGCGTCCAAGTCCAACTACA
miR4451( CA733841) reverse	GAGACTTCGGCCCCATGAAG
miR5653(TC409188) forward	TGGGCTCACGTCTCTCAGTA
miR5653(TC409188) reverse	AAACCTCCGACCCCAATCAC
miR1892(TC370181) forward	CCTCTTCGACAAGGATGGGG
miR1892(TC370181) reverse	CCGTCAGCATCCACCTCATT
miR81(TC381152) forward	TGGTTGGGGAGCTCGATTTC
miR81(TC381152) reverse	AATGCATTCTGGCCGTCTGA
miR27(TC415749) forward	AACTCGAGCAGCTCAAGGTC
miR27(TC415749) reverse	CCCTCTCTAACTCCGTCCCA
miR128(TC432124) forward	TGGAGGTCAATGCGGATGAC
miR128(TC432124) reverse	ATGCGTGCAATTGAGATGCC
miR176(TC385289) forward	GGGAGGACAGGAGGAGTGAT
miR176(TC385289) reverse	CTCATAGGCCGGACATGGTC
β-Actin （AB181991） forward	AGGTGCCCTGAGGTGCTGTT
β-Actin （AB181991） reverse	GCCAAAATAGAGCCACCGAT

## Sheet: Supplemental Table S2
Supplementary Table 2. Distribution of reads in the reference genome.
	Category	Superior		Inferior
		Unique sRNAs	Total sRNAs	Unique sRNAs	Total sRNAs
Small RNA data	Total sRNAs	6507147(100%)	24071134(100%)	8199346(100%)	25301033(100%)
	Mapping to genome	525960(8.08%)	3591877(14.92%)	573438(6.99%)	4170920(16.49%)
Degradome data	Total sRNAs	4081576(100%)	19169019(100%)	8047259 (100%)	25468373(100%)
	Mapping to genome	2658654(65.14%)	15058802(78.5%)	5281559(65.63%)	17686415(69.44%)

## Sheet: Supplemental Table S3
Tae-miRNA	mRNA		cleave_site	score	weak-categoty	weak-pval	weak-rawtags	weak-normtags	strong-categoty	strong-pval	strong-rawtags	strong-normtags	Nr-annotation	ko-definition
Tae-miR3058-5p	comp208221_c1_seq34	SYLB	288	4.5	0	0.024	4	0.666667	0	0.012	6	1	predicted protein [Hordeum vulgare subsp. vulgare]	xylulokinase
Tae-miR171a	comp215392_c0_seq1	DELLA	1389	0	0	0	120	120	2	0	15	15	predicted protein [Hordeum vulgare subsp. vulgare]	DELLA protein
Tae-miR1439	all_isotig04234	MUC2	189	0	3	0	2	0.0882353	4	0.018	1	0.0294118	predicted protein [Hordeum vulgare subsp. vulgare] >gnl|BL_ORD_ID|2513564 predicted protein [Hordeum vulgare subsp. vulgare] >gnl|BL_ORD_ID|2513564 predicted protein [Hordeum vulgare subsp. vulgare] >gnl|BL_ORD_ID|2513564 predicted protein [Hordeum vulgare subsp. vulgare]	intestinal mucin-2
Tae-miR1439	mix2509	PPI	773	0	4	0.002	1	0.0294118	4	0.018	1	0.0294118	predicted protein [Hordeum vulgare subsp. vulgare]	peptidylprolyl isomerase
Tae-miR160a	comp206529_c0_seq21	ARF	529	1	0	0	53	53	0	0	17	17	PREDICTED: auxin response factor 8-like [Brachypodium distachyon]	ARF
Tae-miR160a	comp199470_c1_seq5	ARF	1208	1	0	0	471	235.5	0	0	352	176	predicted protein [Hordeum vulgare subsp. vulgare]	ARF
Tae-miR160a	comp199470_c1_seq8	ARF	884	1	0	0	471	235.5	0	0	352	176	predicted protein [Hordeum vulgare subsp. vulgare]	auxin response factor
Tae-miR396e-5p	comp189865_c0_seq6	Binding protein	519	1	0	0.018	549	274.5	0	0	435	217.5	predicted protein [Hordeum vulgare subsp. vulgare]	GATA-binding protein 4/5/6
Tae-miR1439	mix446	CAPZB	1034	1	3	0.004	2	0.0882353	4	0.018	1	0.0294118	PREDICTED: probable F-actin-capping protein subunit beta-like isoform 1 [Brachypodium distachyon]	capping protein (actin filament) muscle Z-line, beta
Tae-miR1439	comp203951_c0_seq9	Csx1	522	1	3	0.004	2	0.0882353	4	0.018	1	0.0294118	PREDICTED: RNA-binding post-transcriptional regulator csx1-like [Brachypodium distachyon]	--
Tae-miR1439	all_isotig10114	F-box family protein-like	11	1	3	0	2	0.0882353	4	0.018	1	0.0294118	F-box family protein-like [Oryza sativa Japonica Group] >gnl|BL_ORD_ID|2813497 hypothetical protein OsJ_22620 [Oryza sativa Japonica Group] >gnl|BL_ORD_ID|2813497 unnamed protein product [Oryza sativa Japonica Group]	--
Tae-miR396e-5p	comp199320_c0_seq18	GRF1	13	1	0	0.018	463	92.6	0	0	47	9.4	growth-regulating factor 1 [Hordeum vulgare]	--
Tae-miR396e-5p	comp199320_c0_seq13	GRF1	13	1	0	0.018	463	92.6	0	0	47	9.4	growth-regulating factor 1 [Hordeum vulgare]	--
Tae-miR5021	comp193778_c0_seq9	IRAK4	1583	1	0	0.004	2	1	4	0.008	1	0.5	predicted protein [Hordeum vulgare subsp. vulgare]	interleukin-1 receptor-associated kinase 4
Tae-miR5021	comp193778_c0_seq25	IRAK4	1414	1	0	0.004	2	1	4	0.008	1	0.5	predicted protein [Hordeum vulgare subsp. vulgare]	interleukin-1 receptor-associated kinase 4
Tae-miR396e-5p	comp203754_c0_seq1	LOC100838550	279	1	0	0.018	2	1	0	0	3	1.5	PREDICTED: uncharacterized protein LOC100838550 [Brachypodium distachyon]	--
Tae-miR396e-5p	comp199320_c0_seq14	MUC2	13	1	0	0.018	463	92.6	0	0	47	9.4	growth-regulating factor 1 [Hordeum vulgare]	intestinal mucin-2
Tae-miR396e-5p	comp189865_c0_seq2	MUC2	616	1	0	0.018	549	274.5	0	0	435	217.5	predicted protein [Hordeum vulgare subsp. vulgare]	intestinal mucin-2
Tae-miR1439	comp203951_c0_seq1	TIA-1/TIAR	1057	1	3	0.004	2	0.0882353	4	0.018	1	0.0294118	PREDICTED: RNA-binding post-transcriptional regulator csx1-like [Brachypodium distachyon]	nucleolysin TIA-1/TIAR
Tae-miR1439	mix17011	6-phosphofructokinase 3-like	2185	1.5	3	0.004	2	0.0882353	4	0.018	1	0.0294118	PREDICTED: 6-phosphofructokinase 3-like [Brachypodium distachyon]	6-phosphofructokinase
Tae-miR1439	comp209863_c0_seq6	6-phosphofructokinase 3-like	2610	1.5	3	0.004	2	0.0882353	4	0.018	1	0.0294118	PREDICTED: 6-phosphofructokinase 3-like [Brachypodium distachyon]	6-phosphofructokinase
Tae-miR1439	comp209863_c0_seq9	6-phosphofructokinase 3-like	2339	1.5	3	0.004	2	0.0882353	4	0.018	1	0.0294118	PREDICTED: 6-phosphofructokinase 3-like [Brachypodium distachyon]	6-phosphofructokinase
Tae-miR5161	comp212404_c1_seq11	Cathepsin L	966	1.5	3	0.004	3	0.5	3	0	2	0.5	OSIGBa0116M22.8 [Oryza sativa Indica Group]	cathepsin L
Tae-miR1439	mix19458	DID	2087	1.5	4	0.002	1	0.5	4	0.018	1	0.5	predicted protein [Hordeum vulgare subsp. vulgare]	D-lactate dehydrogenase
Tae-miR1439	comp209863_c0_seq5	PFKA	2445	1.5	3	0.004	2	0.0882353	4	0.018	1	0.0294118	PREDICTED: 6-phosphofructokinase 3-like [Brachypodium distachyon]	6-phosphofructokinase
Tae-miR159-3p	comp210006_c0_seq2	R2R3-MYB	1127	1.5	0	0.002	285	285	0	0.002	132	132	R2R3-MYB protein [Triticum aestivum]	myb proto-oncogene protein
Tae-miR399d	mix21597	UBE2O	663	1.5	1	0	7	3.5	0	0	6	3	predicted protein [Hordeum vulgare subsp. vulgare]	ubiquitin-conjugating enzyme E2 O
Tae-miR1439	comp207053_c0_seq5	ANK	869	2	4	0.002	1	0.142857	4	0.018	1	0.142857	predicted protein [Hordeum vulgare subsp. vulgare]	ankyrin
Tae-miR1439	mix15783	ANK	869	2	4	0.002	1	0.142857	4	0.018	1	0.142857	predicted protein [Hordeum vulgare subsp. vulgare]	ankyrin
Tae-miR160a	comp206529_c0_seq15	ARF	389	2	2	0.004	4	2	1	0	2	1	auxin response factor 8 [Zea mays]	ARF
Tae-miR160a	comp206529_c0_seq16	ARF	389	2	2	0.004	4	2	1	0	2	1	auxin response factor 8 [Zea mays]	auxin response factor
Tae-miR1136	all_isotig18002	Cell number regulator 13-like	447	2	2	0	3	3	4	0	1	1	PREDICTED: LOW QUALITY PROTEIN: cell number regulator 13-like [Brachypodium distachyon]	--
Tae-miR1892	comp217546_c1_seq13	RP-S3E	1621	2	2	0.004	22	1.7619	0	0	12	0.952381	predicted protein [Hordeum vulgare subsp. vulgare] >gnl|BL_ORD_ID|2514248 predicted protein [Hordeum vulgare subsp. vulgare]	small subunit ribosomal protein S3e
Tae-miR1892	comp217546_c1_seq1	RP-S3E	1691	2	2	0.004	22	1.7619	0	0	12	0.952381	predicted protein [Hordeum vulgare subsp. vulgare] >gnl|BL_ORD_ID|2514248 predicted protein [Hordeum vulgare subsp. vulgare]	small subunit ribosomal protein S3e
Tae-miR1439	comp215110_c1_seq8	DLD	2048	2.5	4	0.002	1	0.5	4	0.018	1	0.5	predicted protein [Hordeum vulgare subsp. vulgare]	D-lactate dehydrogenase
Tae-miR166k-3p	comp208699_c0_seq1	HD-Zip	951	2.5	0	0.002	29	14.5	0	0.002	12	6	predicted protein [Hordeum vulgare subsp. vulgare]	homeobox-leucine zipper protein
Tae-miR166a	comp208699_c0_seq4	HD-Zip	915	2.5	0	0	29	14.5	0	0	12	6	predicted protein [Hordeum vulgare subsp. vulgare]	homeobox-leucine zipper protein
Tae-miR166a	comp208699_c0_seq1	HD-Zip	951	2.5	0	0	29	14.5	0	0	12	6	predicted protein [Hordeum vulgare subsp. vulgare]	homeobox-leucine zipper protein
Tae-miR166k-3p	comp208699_c0_seq4	HD-Zip	915	2.5	0	0.002	29	14.5	0	0.002	12	6	predicted protein [Hordeum vulgare subsp. vulgare]	homeobox-leucine zipper protein
Tae-miR164a-3p	all_HMJB4WI02HWMVZ	LEA	125	2.5	0	0.002	31	15.5	2	0.008	3	1.5	dehydrin-/LEA group 2-like protein [Lophopyrum elongatum]	--
Tae-miR159-3p	comp209846_c0_seq1	R2R3-MYB	1022	2.5	0	0	54	54	0	0.002	20	20	predicted protein [Hordeum vulgare subsp. vulgare]	myb proto-oncogene protein
Tae-miR159a.1	comp210006_c0_seq2	R2R3-MYB	1127	2.5	0	0.006	285	285	0	0	132	132	R2R3-MYB protein [Triticum aestivum]	myb proto-oncogene protein, plant
Tae-miR415	all_isotig07282	Ribonuclease E	282	2.5	2	0.006	4	4	4	0.01	1	1	predicted protein [Hordeum vulgare subsp. vulgare]	ribonuclease E
Tae-miRLLT5	mix10885	RPABC1	173	2.5	2	0.002	2	1	4	0.002	1	0.5	PREDICTED: putative disease resistance protein RGA4-like [Brachypodium distachyon]	DNA-directed RNA polymerases I, II, and III subunit RPABC1
Tae-miRLLT5	comp194731_c1_seq11	RPB	169	2.5	2	0	2	1	4	0	1	0.5	PREDICTED: putative disease resistance protein RGA4-like [Brachypodium distachyon]	DNA-directed RNA polymerases
Tae-miR5071	comp199906_c0_seq3	RPM1	120	2.5	0	0	4	4	0	0	2	2	predicted protein [Hordeum vulgare subsp. vulgare]	disease resistance protein RPM1
Tae-miR1892	comp210351_c0_seq21	SRSF16	632	2.5	3	0.01	6	0.461538	3	0.004	2	0.153846	predicted protein [Hordeum vulgare subsp. vulgare]	splicing factor, arginine/serine-rich 16
Tae-miR169b	comp206762_c0_seq5	WHAP12	203	2.5	0	0.006	31	30	0	0.002	21	20.5	CCAAT-box transcription factor complex WHAP12 [Triticum aestivum]	nuclear transcription factor Y, alpha
Tae-miR5071	comp190043_c0_seq5	D-lactate dehydrogenase	399	3	0	0	6	6	1	0	2	2	PREDICTED: disease resistance protein RPM1-like [Brachypodium distachyon]	disease resistance protein RPM1
Tae-miR5161	mix382	LOC100825330	534	3	2	0.048	2	2	0	0.004	3	3	PREDICTED: uncharacterized protein LOC100825330 [Brachypodium distachyon]	--
Tae-miR5049-3p	comp217316_c0_seq3	NADH	363	3	2	0.002	8	8	2	0.004	2	2	PREDICTED: monodehydroascorbate reductase-like [Brachypodium distachyon]	monodehydroascorbate reductase (NADH)
Tae-miR169b	comp200135_c0_seq4	NF-YB2	912	3	0	0.006	12	6	0	0.002	3	1.5	PREDICTED: nuclear transcription factor Y subunit A-1-like [Brachypodium distachyon]	nuclear transcription factor Y,
Tae-miR5203	comp216431_c0_seq6	PLA2-protein	66	3	3	0.002	2	0.285714	0	0.002	3	0.396825	PREDICTED: phospholipase A-2-activating protein-like [Brachypodium distachyon]	phospholipase A-2-activating protein
Tae-miR5205b	comp216431_c0_seq6	PLA2-protein	66	3	3	0.02	2	0.285714	0	0.002	3	0.396825	PREDICTED: phospholipase A-2-activating protein-like [Brachypodium distachyon]	phospholipase A-2-activating protein
Tae-miR5205b	comp216431_c0_seq5	PLA2-protein	66	3	3	0.02	2	0.285714	0	0.002	3	0.396825	PREDICTED: phospholipase A-2-activating protein-like [Brachypodium distachyon]	phospholipase A-2-activating protein
Tae-miR5203	comp216431_c0_seq5	PLA2-protein	66	3	3	0.002	2	0.285714	0	0.002	3	0.396825	PREDICTED: phospholipase A-2-activating protein-like [Brachypodium distachyon]	phospholipase A-2-activating protein
Tae-miR159a.1	comp209846_c0_seq1	R2R3-MYB	1022	3	0	0.006	54	54	0	0	20	20	predicted protein [Hordeum vulgare subsp. vulgare]	myb proto-oncogene protein, plant
Tae-miR169b	comp200135_c0_seq1	WHAP12	824	3	0	0.006	12	6	0	0.002	3	1.5	predicted protein [Hordeum vulgare subsp. vulgare]	nuclear transcription factor Y, alpha
Tae-miR5210	comp214949_c0_seq24	CNOT3	2642	3.5	4	0.014	1	0.5	4	0.016	1	0.5	predicted protein [Hordeum vulgare subsp. vulgare]	CCR4-NOT transcription complex subunit 3
Tae-miR5210	comp214949_c0_seq12	CNOT3	2621	3.5	4	0.014	1	0.5	4	0.016	1	0.5	predicted protein [Hordeum vulgare subsp. vulgare]	CCR4-NOT transcription complex subunit 3
Tae-miR1439	comp180521_c0_seq2	DPM2	542	3.5	4	0.002	1	1	4	0.018	1	1	predicted protein [Hordeum vulgare subsp. vulgare]	dolichyl-phosphate mannosyltransferase polypeptide 2, regulatory subunit
Tae-miR196a-3p	comp214990_c0_seq5	GPI	1617	3.5	4	0.032	1	1	4	0.016	1	1	glucose-6-phosphate isomerase [Triticum aestivum]	glucose-6-phosphate isomerase
Tae-miR5604-5p	comp199779_c1_seq20	NFYB	935	3.5	2	0.02	4	0.363636	2	0.016	2	0.181818	nuclear transcription factor Y subunit B2 [Triticum monococcum]	nuclear transcription Y subunit beta
Tae-miR5604-5p	comp199779_c1_seq17	NFYB	986	3.5	2	0.02	4	0.363636	2	0.016	2	0.181818	nuclear transcription factor Y subunit B2 [Triticum monococcum]	nuclear transcription Y subunit beta
Tae-miR5604-5p	comp199779_c1_seq10	NFYB	915	3.5	2	0.02	4	0.363636	2	0.016	2	0.181818	nuclear transcription factor Y subunit B2 [Triticum monococcum]	nuclear transcription Y subunit beta
Tae-miR5604-5p	comp199779_c1_seq21	NFYB	1753	3.5	2	0.02	4	0.363636	2	0.016	2	0.181818	nuclear transcription factor Y subunit B2 [Triticum monococcum]	nuclear transcription Y subunit beta
Tae-miR5604-5p	comp199779_c1_seq5	NFYB	864	3.5	2	0.02	4	0.363636	2	0.016	2	0.181818	nuclear transcription factor Y subunit B2 [Triticum monococcum]	nuclear transcription Y subunit beta
Tae-miR169b	comp200136_c0_seq6	NF-YB2	1057	3.5	0	0.006	37	37	0	0.002	22	22	PREDICTED: nuclear transcription factor Y subunit A-10-like isoform 1 [Brachypodium distachyon]	nuclear transcription factor Y, alpha
Tae-miR5604-5p	comp199779_c1_seq2	NF-YB5	1321	3.5	2	0.02	4	0.363636	2	0.016	2	0.181818	NF-YB5 [Hordeum vulgare]	nuclear transcription Y subunit beta
Tae-miR5604-5p	comp199779_c1_seq19	NF-YB5	1443	3.5	2	0.02	4	0.363636	2	0.016	2	0.181818	NF-YB5 [Hordeum vulgare]	nuclear transcription Y subunit beta
Tae-miR5604-5p	comp199779_c1_seq3	NF-YB5	1392	3.5	2	0.02	4	0.363636	2	0.016	2	0.181818	NF-YB5 [Hordeum vulgare]	nuclear transcription Y subunit beta
Tae-miR5604-5p	comp199779_c1_seq1	NF-YB5	1376	3.5	2	0.02	4	0.363636	2	0.016	2	0.181818	NF-YB5 [Hordeum vulgare]	nuclear transcription Y subunit beta
Tae-miR5604-5p	comp199779_c1_seq12	NF-YB5	2210	3.5	2	0.02	4	0.363636	2	0.016	2	0.181818	NF-YB5 [Hordeum vulgare]	nuclear transcription Y subunit beta
Tae-miR396e-5p	all_HMK61HD01DRJ63	PCNT115-like	184	3.5	0	0.018	27	9	1	0.006	7	2.33333	PREDICTED: auxin-induced protein PCNT115-like [Brachypodium distachyon]
Tae-miR6790-5p	comp211208_c0_seq1	SRRM1	892	3.5	2	0.036	2	2	4	0.032	1	1	predicted protein [Hordeum vulgare subsp. vulgare]	serine/arginine repetitive matrix protein 1
Tae-miR164a	comp203663_c0_seq3	WRKY2	338	3.5	1	0.01	6	3	0	0.008	7	3.5	WRKY2 transcription factor [Triticum aestivum]	WRKY transcription factor 33
Tae-miR164a	comp203663_c0_seq4	WRKY33	338	3.5	0	0.022	6	3	0	0.008	7	3.5	WRKY2 transcription factor [Triticum aestivum]	WRKY transcription factor 33
Tae-miR196a-3p	comp216832_c0_seq24	CYB5R	602	4	4	0.032	1	0.2	4	0.016	1	0.2	predicted protein [Hordeum vulgare subsp. vulgare] >gnl|BL_ORD_ID|2520431 predicted protein [Hordeum vulgare subsp. vulgare] >gnl|BL_ORD_ID|2520431 predicted protein [Hordeum vulgare subsp. vulgare]	cytochrome-b5 reductase
Tae-miR196a-3p	comp216832_c0_seq11	CYB5R	575	4	4	0.032	1	0.2	4	0.016	1	0.2	predicted protein [Hordeum vulgare subsp. vulgare] >gnl|BL_ORD_ID|2520431 predicted protein [Hordeum vulgare subsp. vulgare] >gnl|BL_ORD_ID|2520431 predicted protein [Hordeum vulgare subsp. vulgare]	cytochrome-b5 reductase
Tae-miR1439	mix15950	Cyt-c	1735	4	4	0.002	1	0.333333	4	0.018	1	0.333333	predicted protein [Hordeum vulgare subsp. vulgare]	cytochrome c
Tae-miR1439	comp207464_c0_seq4	Cyt-c	1763	4	4	0.002	1	0.333333	4	0.018	1	0.333333	predicted protein [Hordeum vulgare subsp. vulgare]	cytochrome c
Tae-miR3131	all_isotig18892	FBP	424	4	2	0.046	3	0.333333	2	0.014	3	0.333333	PREDICTED: fructose-1,6-bisphosphatase, cytosolic-like [Brachypodium distachyon]	fructose-1,6-bisphosphatase I
Tae-miR196a-3p	comp216832_c0_seq16	Gemin8	733	4	4	0.032	1	0.2	4	0.016	1	0.2	predicted protein [Hordeum vulgare subsp. vulgare]	gem associated protein 8
Tae-miR196a-3p	mix20257	Gemin8	733	4	4	0.032	1	0.2	4	0.016	1	0.2	predicted protein [Hordeum vulgare subsp. vulgare]	gem associated protein 8
Tae-miR196a-3p	comp216832_c0_seq17	Gemin8	733	4	4	0.032	1	0.2	4	0.016	1	0.2	predicted protein [Hordeum vulgare subsp. vulgare]	gem associated protein 8
Tae-miR4346	comp180915_c0_seq2	GSP1a	334	4	2	0.026	54	54	2	0.018	35	35	grain softness protein 1a, 15K (clone TSF69) - wheat >gnl|BL_ORD_ID|2399788 GSP-1a [Triticum] >gnl|BL_ORD_ID|2399788 grain softness protein-1 [Triticum aestivum] >gnl|BL_ORD_ID|2399788 GSP-1 Grain Softness Protein [Triticum aestivum] >gnl|BL_ORD_ID|2399788 unnamed protein product [Triticum aestivum] >gnl|BL_ORD_ID|2399788 grain softness protein-1 [Triticum aestivum] >gnl|BL_ORD_ID|2399788 grain s…	--
Tae-miR415	comp218927_c1_seq3	H2A	733	4	2	0.006	4	2	4	0.01	1	0.5	RecName: Full=Histone H2A.2.1	histone H2A
Tae-miR415	comp218927_c1_seq12	H2A	762	4	2	0.006	4	2	4	0.01	1	0.5	histone H2A [Zea mays] >gnl|BL_ORD_ID|2221236 histone H2A [Zea mays] >gnl|BL_ORD_ID|2221236 histone H2A [Zea mays] >gnl|BL_ORD_ID|2221236 histone H2A [Zea mays] >gnl|BL_ORD_ID|2221236 histone H2A [Zea mays] >gnl|BL_ORD_ID|2221236 TPA: histone H2A [Zea mays]	histone H2A
Tae-miR1892	comp187086_c0_seq1	LEA	211	4	2	0.004	4	4	2	0.028	2	2	Chain A, Localization Of The Large Subunit Ribosomal Proteins Into A 5.5 A Cryo-Em Map Of Triticum Aestivum Translating 80s Ribosome >gnl|BL_ORD_ID|383100 ribosomal protein L10A [Triticum aestivum] >gnl|BL_ORD_ID|383100 predicted protein [Hordeum vulgare subsp. vulgare]	large subunit ribosomal protein L10Ae
Tae-miR1892	comp212666_c2_seq8	PBS1	1175	4	2	0.004	6	0.461538	2	0.028	2	0.153846	predicted protein [Hordeum vulgare subsp. vulgare]	serine/threonine-protein kinase PBS1
Tae-miR1892	comp212666_c2_seq5	PBS1	1086	4	2	0.004	6	0.461538	2	0.028	2	0.153846	predicted protein [Hordeum vulgare subsp. vulgare]	serine/threonine-protein kinase PBS1
Tae-miR1892	comp212666_c2_seq1	PBS1	1175	4	2	0.004	6	0.461538	2	0.028	2	0.153846	serine/threonine protein kinase Stpk-B [Triticum aestivum]	serine/threonine-protein kinase PBS1
Tae-miR1892	comp212666_c2_seq4	PBS1	1086	4	2	0.004	6	0.461538	2	0.028	2	0.153846	serine/threonine protein kinase Stpk-B [Triticum aestivum]	serine/threonine-protein kinase PBS1
Tae-miR2690	all_HMJB4WI02IXI98	RuBisCO	56	4	3	0.026	5	0.0257732	3	0.004	7	0.0360825	RecName: Full=Ribulose bisphosphate carboxylase large chain; Short=RuBisCO large subunit >gnl|BL_ORD_ID|837374 ribulose-1,5-bisphosphate carboxylase/oxygenase large subunit [Aspidistra elatior]	ribulose-bisphosphate carboxylase large chain
Tae-miR4577	mix1193	UBC	199	4	3	0.008	8	3.33333	2	0.032	6	2.16667	Multidrug resistance protein ABC transporter family [Medicago truncatula] >gnl|BL_ORD_ID|2349598 Multidrug resistance protein ABC transporter family [Medicago truncatula]	ubiquitin C
Tae-miR2950-3p	mix1193	UBC	200	4	3	0.016	5	2.5	2	0.042	5	2.5	Multidrug resistance protein ABC transporter family [Medicago truncatula] >gnl|BL_ORD_ID|2349598 Multidrug resistance protein ABC transporter family [Medicago truncatula]	ubiquitin C
Tae-miR5378	mix8890	ADP-like 2	691	4.5	3	0.016	35	4.375	3	0.002	15	1.875	small G-protein [Hordeum vulgare subsp. vulgare] >gnl|BL_ORD_ID|2830806 predicted protein [Hordeum vulgare subsp. vulgare]	ADP-ribosylation factor-like 2
Tae-miR244-5p	comp219011_c1_seq1	CNOT3	152	4.5	3	0.034	5	0.333333	3	0.006	4	0.266667	alpha-gliadin [Triticum monococcum subsp. aegilopoides]	CCR4-NOT transcription complex subunit 3
Tae-miR244-5p	comp219011_c1_seq6	CNOT3	152	4.5	3	0.034	5	0.333333	3	0.006	4	0.266667	alpha gliadin [Triticum turgidum subsp. turgidum]	CCR4-NOT transcription complex subunit 3
Tae-miR244-5p	comp219011_c1_seq19	CNOT3	152	4.5	3	0.034	5	0.333333	3	0.006	4	0.266667	alpha-gliadin storage protein [Triticum monococcum]	CCR4-NOT transcription complex subunit 3
Tae-miR6790-5p	comp220147_c0_seq2	Dicer	4911	4.5	2	0.036	2	0.5	4	0.032	1	0.25	PREDICTED: endoribonuclease Dicer homolog 4-like [Brachypodium distachyon]	endoribonuclease Dicer
Tae-miR6790-5p	comp220147_c0_seq5	Dicer	4833	4.5	2	0.036	2	0.5	4	0.032	1	0.25	PREDICTED: endoribonuclease Dicer homolog 4-like [Brachypodium distachyon]	endoribonuclease Dicer
Tae-miR6790-5p	comp220147_c0_seq4	Dicer	4718	4.5	2	0.036	2	0.5	4	0.032	1	0.25	PREDICTED: endoribonuclease Dicer homolog 4-like [Brachypodium distachyon]	endoribonuclease Dicer
Tae-miR6790-5p	comp220147_c0_seq1	Dicer	4640	4.5	2	0.036	2	0.5	4	0.032	1	0.25	PREDICTED: endoribonuclease Dicer homolog 4-like [Brachypodium distachyon]	endoribonuclease Dicer
Tae-miR3183	comp180629_c0_seq1	dimeric alpha-amylase inhibitor	433	4.5	3	0.032	18	18	3	0.018	12	12	dimeric alpha-amylase inhibitor [Triticum dicoccoides] >gnl|BL_ORD_ID|868297 dimeric alpha-amylase inhibitor [Triticum dicoccoides] >gnl|BL_ORD_ID|868297 dimeric alpha-amylase inhibitor [Aegilops uniaristata] >gnl|BL_ORD_ID|868297 dimeric alpha-amylase inhibitor [Aegilops uniaristata] >gnl|BL_ORD_ID|868297 dimeric alpha-amylase inhibitor [Aegilops uniaristata] >gnl|BL_ORD_ID|868297 dimeric alpha-…	--
Tae-miR5378	mix8891	Fib1	333	4.5	3	0.016	35	4.375	3	0.002	15	1.875	cold shock domain protein 3 [Triticum aestivum]	rRNA 2'-O-methyltransferase fibrillarin
Tae-miR460-3p	comp149585_c0_seq2	IRAK4	353	4.5	3	0.018	15	0.185185	3	0.004	6	0.0740741	PREDICTED: soluble inorganic pyrophosphatase-like [Brachypodium distachyon]	inorganic pyrophosphatase
Tae-miR244-5p	comp219011_c1_seq4	PAX1	303	4.5	3	0.034	5	0.333333	3	0.006	4	0.266667	alpha gliadin [Triticum turgidum subsp. turgidum]	PAX-interacting protein 1
Tae-miR244-5p	comp219011_c1_seq7	PAX1	303	4.5	3	0.034	5	0.333333	3	0.006	4	0.266667	alpha gliadin [Triticum turgidum subsp. turgidum]	PAX-interacting protein 1
Tae-miR244-5p	comp219011_c1_seq3	PAX1	303	4.5	3	0.034	5	0.333333	3	0.006	4	0.266667	alpha-gliadin [Aegilops tauschii]	PAX-interacting protein 1
Tae-miR244-5p	comp219011_c1_seq35	PAX1	303	4.5	3	0.034	5	0.333333	3	0.006	4	0.266667	alpha gliadin [Triticum turgidum subsp. turgidum]	PAX-interacting protein 1
Tae-miRm01-1	mix9684	phpB	580	4.5	1	0.01	4	4	0	0.004	3	3	predicted protein [Hordeum vulgare subsp. vulgare]	protein phosphatase [EC:3.1.3.16]
Tae-miR5191	mix2269	PLD	260	4.5	3	0.018	40	0.352787	3	0.014	14	0.113821	Os01g0180000 [Oryza sativa Japonica Group] >gnl|BL_ORD_ID|2823875 putative leucine-rich repeat/extensin 1 [Oryza sativa Japonica Group] >gnl|BL_ORD_ID|2823875 putative leucine-rich repeat/extensin 1 [Oryza sativa Japonica Group] >gnl|BL_ORD_ID|2823875 Os01g0180000 [Oryza sativa Japonica Group] >gnl|BL_ORD_ID|2823875 unnamed protein product [Oryza sativa Japonica Group] >gnl|BL_ORD_ID|2823875 hypo…	phospholipase D
Tae-miR460-3p	comp149585_c0_seq3	PPA	243	4.5	3	0.018	15	0.185185	3	0.004	6	0.0740741	PREDICTED: soluble inorganic pyrophosphatase-like [Brachypodium distachyon]	inorganic pyrophosphatase
Tae-miR2690	all_HMJB4WI01CJIGY	RBL	193	4.5	3	0.026	5	0.0257732	3	0.004	7	0.0360825	ribulose-1,5-bisphosphate carboxylase/oxygenase large subunit [Anemanthele lessoniana]	ribulose-bisphosphate carboxylase large chain
Tae-miR2690	all_HMJB4WI02H7BEW	RBL	75	4.5	3	0.026	5	0.0257732	3	0.004	7	0.0360825	ribulose-1,5-bisphosphate carboxylase/oxygenase large subunit [Hordeum marinum subsp. marinum] >gnl|BL_ORD_ID|1162762 ribulose-1,5-bisphosphate carboxylase/oxygenase large subunit [Hordeum marinum subsp. marinum] >gnl|BL_ORD_ID|1162762 ribulose-1,5-bisphosphate carboxylase/oxygenase large subunit [Hordeum marinum subsp. marinum] >gnl|BL_ORD_ID|1162762 ribulose-1,5-bisphosphate carboxylase/oxygena…	ribulose-bisphosphate carboxylase large chain
Tae-miR2690	all_HMJB4WI01DW1RY	RBL	172	4.5	3	0.026	5	0.0257732	3	0.004	7	0.0360825	ribulose-1,5-bisphosphate carboxylase/oxygenase large subunit [Alopecurus pratensis]	ribulose-bisphosphate carboxylase large chain
Tae-miR2690	all_isotig13479	RBL	95	4.5	3	0.026	5	0.0257732	3	0.004	7	0.0360825	ribulose-1,5-bisphosphate carboxylase/oxygenase large subunit [Bromus sterilis]	ribulose-bisphosphate carboxylase large chain
Tae-miR2690	all_isotig10871	RBL	148	4.5	3	0.026	5	0.0257732	3	0.004	7	0.0360825	ribulose-1,5-bisphosphate carboxylase/oxygenase large subunit [Bromus sterilis]	ribulose-bisphosphate carboxylase large chain
Tae-miR2690	all_HMK61HD01BP3T8	RBL	50	4.5	3	0.026	5	0.0257732	3	0.004	7	0.0360825	ribulose-1,5-bisphosphate carboxylase/oxygenase large subunit [Hordeum marinum subsp. marinum] >gnl|BL_ORD_ID|1162762 ribulose-1,5-bisphosphate carboxylase/oxygenase large subunit [Hordeum marinum subsp. marinum] >gnl|BL_ORD_ID|1162762 ribulose-1,5-bisphosphate carboxylase/oxygenase large subunit [Hordeum marinum subsp. marinum] >gnl|BL_ORD_ID|1162762 ribulose-1,5-bisphosphate carboxylase/oxygena…	ribulose-bisphosphate carboxylase large chain
Tae-miR2690	all_HMK61HD02H9YKF	RBL	328	4.5	3	0.026	5	0.0257732	3	0.004	7	0.0360825	ribulose-1,5-bisphosphate carboxylase/oxygenase large subunit [Gethyllis ciliaris]	ribulose-bisphosphate carboxylase large chain
Tae-miR2690	all_HMJB4WI01ARCRO	RBL	158	4.5	3	0.026	5	0.0257732	3	0.004	7	0.0360825	ribulose-1,5-bisphosphate carboxylase/oxygenase large subunit [Passiflora lobbii subsp. obtusiloba]	ribulose-bisphosphate carboxylase large chain
Tae-miR2690	all_HMJB4WI02JEHAI	RBL	111	4.5	3	0.026	5	0.0257732	3	0.004	7	0.0360825	ribulose-1,5-bisphosphate carboxylase/oxygenase large subunit [Actaea pachypoda]	ribulose-bisphosphate carboxylase large chain
Tae-miR2690	all_isotig15402	RBL	201	4.5	3	0.026	5	0.0257732	3	0.004	7	0.0360825	ribulose-1,5-bisphosphate carboxylase/oxygenase large subunit [Hordeum murinum subsp. glaucum] >gnl|BL_ORD_ID|872973 ribulose-1,5-bisphosphate carboxylase/oxygenase large subunit [Hordeum murinum subsp. glaucum]	ribulose-bisphosphate carboxylase large chain
Tae-miR2690	all_HMJB4WI01EVJ92	RBL	163	4.5	3	0.026	5	0.0257732	3	0.004	7	0.0360825	ribulose-1,5-bisphosphate carboxylase/oxygenase large subunit [Psathyrostachys rupestris subsp. rupestris]	ribulose-bisphosphate carboxylase large chain
Tae-miR2690	all_isotig14785	RBL	166	4.5	3	0.026	5	0.0257732	3	0.004	7	0.0360825	ribulose-1,5-bisphosphate carboxylase/oxygenase large subunit [Cordisepalum phalanthopetalum]	ribulose-bisphosphate carboxylase large chain
Tae-miR2690	all_HMJB4WI01DUOTX	RBL	105	4.5	3	0.026	5	0.0257732	3	0.004	7	0.0360825	ribulose-1,5-bisphosphate carboxylase/oxygenase large subunit [Hordeum marinum subsp. marinum] >gnl|BL_ORD_ID|1162762 ribulose-1,5-bisphosphate carboxylase/oxygenase large subunit [Hordeum marinum subsp. marinum] >gnl|BL_ORD_ID|1162762 ribulose-1,5-bisphosphate carboxylase/oxygenase large subunit [Hordeum marinum subsp. marinum] >gnl|BL_ORD_ID|1162762 ribulose-1,5-bisphosphate carboxylase/oxygena…	ribulose-bisphosphate carboxylase large chain
Tae-miR2690	all_HMJB4WI01AZ2YD	RBL	105	4.5	3	0.026	5	0.0257732	3	0.004	7	0.0360825	ribulose-1,5-bisphosphate carboxylase/oxygenase large subunit [Hordeum murinum subsp. glaucum] >gnl|BL_ORD_ID|872973 ribulose-1,5-bisphosphate carboxylase/oxygenase large subunit [Hordeum murinum subsp. glaucum]	ribulose-bisphosphate carboxylase large chain
Tae-miR2690	all_HMK61HD02IRLWA	RBL	16	4.5	3	0.026	5	0.0257732	3	0.004	7	0.0360825	ribulose-1,5-bisphosphate carboxylase/oxygenase large subunit [Mesanthemum sp. van der Werff and McPherson 13574]	ribulose-bisphosphate carboxylase large chain
Tae-miR2690	all_isotig04399	RBL	235	4.5	3	0.026	5	0.0257732	3	0.004	7	0.0360825	ribulose-1,5-bisphosphate carboxylase/oxygenase large subunit [Bromus commutatus]	ribulose-bisphosphate carboxylase large chain
Tae-miR2690	all_HMK61HD02HIPJ4	RBL	181	4.5	3	0.026	5	0.0257732	3	0.004	7	0.0360825	ribulose-1,5-bisphosphate carboxylase/oxygenase large subunit [Hordeum marinum subsp. marinum] >gnl|BL_ORD_ID|1162762 ribulose-1,5-bisphosphate carboxylase/oxygenase large subunit [Hordeum marinum subsp. marinum] >gnl|BL_ORD_ID|1162762 ribulose-1,5-bisphosphate carboxylase/oxygenase large subunit [Hordeum marinum subsp. marinum] >gnl|BL_ORD_ID|1162762 ribulose-1,5-bisphosphate carboxylase/oxygena…	ribulose-bisphosphate carboxylase large chain
Tae-miR2690	all_HMJB4WI01B45VM	RBL	57	4.5	3	0.026	5	0.0257732	3	0.004	7	0.0360825	ribulose-1,5-bisphosphate carboxylase/oxygenase large subunit [Hessea zeyheri]	ribulose-bisphosphate carboxylase large chain
Tae-miR2690	all_HMJB4WI02F3DT8	RBL	67	4.5	3	0.026	5	0.0257732	3	0.004	7	0.0360825	ribulose-1,5-bisphosphate carboxylase/oxygenase large subunit [Valeriana urticifolia]	ribulose-bisphosphate carboxylase large chain
Tae-miR2690	all_HMJB4WI02JNPM2	RBL	73	4.5	3	0.026	5	0.0257732	3	0.004	7	0.0360825	ribulose-1,5-bisphosphate carboxylase/oxygenase large subunit [Bucida macrostachya]	ribulose-bisphosphate carboxylase large chain
Tae-miR2690	all_HMJB4WI01DV6TV	RBL	112	4.5	3	0.026	5	0.0257732	3	0.004	7	0.0360825	ribulose-1,5-bisphosphate carboxylase/oxygenase large subunit [Asteropeia micraster]	ribulose-bisphosphate carboxylase large chain [EC:4.1.1.39]
Tae-miR2690	all_HMK61HD02JFLJK	RuBisCO	40	4.5	3	0.026	5	0.0257732	3	0.004	7	0.0360825	ribulose-1,5-bisphosphate carboxylase/oxygenase large subunit [Eremopyrum distans]	ribulose-bisphosphate carboxylase large chain
Tae-miR2690	all_HMJB4WI01CQU6Y	RuBisCO	88	4.5	3	0.026	5	0.0257732	3	0.004	7	0.0360825	RuBisCO, partial [Didymoplexis sp. Chase 5679]	ribulose-bisphosphate carboxylase large chain
Tae-miR6657-3p	comp211983_c0_seq2	SAD	1311	4.5	3	0.044	3	3	3	0.01	2	2	S-adenosyl methionine decarboxylase [Triticum aestivum]	S-adenosylmethionine decarboxylase
Tae-miR244-5p	comp219011_c1_seq23	SMARCB1	303	4.5	3	0.034	5	0.333333	3	0.006	4	0.266667	alpha-type gliadin [Triticum dicoccoides]	SWI/SNF-related matrix-associated actin-dependent regulator of chromatin subfamily B member 1
Tae-miR1082a	comp170029_c0_seq1	SRRM1	468	4.5	0	0.028	22	22	0	0.016	9	9	predicted protein [Hordeum vulgare subsp. vulgare]	serine/arginine repetitive matrix protein 1
Tae-miR244-5p	comp219011_c1_seq33	SWI/SNF	152	4.5	3	0.034	5	0.333333	3	0.006	4	0.266667	alpha gliadin [Triticum turgidum subsp. turgidum]	SWI/SNF-related matrix-associated actin-dependent regulator of chromatin subfamily B member 1
Tae-miR3058-5p	comp208221_c1_seq24	xylulokinase	288	4.5	0	0.024	4	0.666667	0	0.012	6	1	predicted protein [Hordeum vulgare subsp. vulgare]	xylulokinase

## Sheet: Supplemental Table S4
#Please import the downloaded file into Excel 2007 or above version
miRNA_Acc.	Target_Acc.	Expectation	UPE	miRNA_start	miRNA_end	Target_start	Target_end	miRNA_aligned_fragment	Target_aligned_fragment	Inhibition	Target_Desc.	Multiplicity
Tae-let-7-5p	CD877786	3	21.022	1	22	341	362	UGAGGUAGUAGGUUGUAUAGUU	GACUAUACAGCUUAUUAUCUCC	Cleavage	weakly similar to UniRef100_Q8CFQ9 Cluster: Fusion, derived from t(12;16) malignant liposarcoma; n=1; Mus musculus|Rep: Fusion, derived from t(12;16) malignant liposarcoma - Mus musculus (Mouse), partial (7%)	1
Tae-let-7-5p	CA682086	2	16.848	1	22	97	118	UGAGGUAGUAGGUUGUAUAGUU	AUUUAUGCAACCUACCACCUCA	Cleavage	similar to UniRef100_Q6YX79 Cluster: GHMP kinase-like protein; n=1; Oryza sativa Japonica Group|Rep: GHMP kinase-like protein - Oryza sativa subsp. japonica (Rice), partial (13%)	1
Tae-let-7-5p	TC396981	2	16.848	1	22	147	168	UGAGGUAGUAGGUUGUAUAGUU	AUUUAUGCAACCUACCACCUCA	Cleavage	homologue to UniRef100_Q6YX79 Cluster: GHMP kinase-like protein; n=1; Oryza sativa Japonica Group|Rep: GHMP kinase-like protein - Oryza sativa subsp. japonica (Rice), partial (21%)	1
Tae-let-7-5p	TC393409	2	18.33	1	22	897	918	UGAGGUAGUAGGUUGUAUAGUU	AUUUAUGCAACCUACCACCUCA	Cleavage	homologue to UniRef100_Q6YX79 Cluster: GHMP kinase-like protein; n=1; Oryza sativa Japonica Group|Rep: GHMP kinase-like protein - Oryza sativa subsp. japonica (Rice), partial (44%)	1
Tae-let-7-5p	TC419120	2.5	8.492	1	20	662	681	UGAGGUAGUAGGUUGUAUAG	UUAUGUAACCUACUGCUUUA	Cleavage	similar to UniRef100_A7PPD6 Cluster: Chromosome chr8 scaffold_23, whole genome shotgun sequence; n=1; Vitis vinifera|Rep: Chromosome chr8 scaffold_23, whole genome shotgun sequence - Vitis vinifera (Grape), partial (69%)	1
Tae-let-7-5p	TC440928	2.5	17.699	1	21	426	446	UGAGGUAGUAGGUUGUAUAGU	AGUAUACAAUCUGCUGCUUUA	Cleavage		1
Tae-let-7-5p	CV765132	2.5	1.032	1	21	714	734	UGAGGUAGUAGGUUGUAUAGU	AUUACACACCCUAUUACCUCA	Cleavage		1
Tae-let-7-5p	CV065603	3	2.932	1	21	241	261	UGAGGUAGUAGGUUGUAUAGU	ACUAUUUAACUUAAUACCUCA	Cleavage	similar to UniRef100_Q09175 Cluster: Dibasic-processing endoprotease precursor; n=1; Schizosaccharomyces pombe|Rep:, partial (3%)	1
Tae-let-7-5p	CK212688	3	22.148	1	21	456	476	UGAGGUAGUAGGUUGUAUAGU	AUUGUGCAACCUGCUAUUUUG	Cleavage		1
Tae-let-7-5p	TC390893	3	18.405	1	22	1517	1538	UGAGGUAGUAGGUUGUAUAGUU	ACCUAUACAACAUACUGCCUUU	Translation	similar to UniRef100_Q0IM50 Cluster: Os12g0597600 protein; n=1; Oryza sativa Japonica Group|Rep: Os12g0597600 protein - Oryza sativa subsp. japonica (Rice), partial (38%)	1
Tae-let-7-5p	CA743242	2	16.481	1	19	257	275	UGAGGUAGUAGGUUGUAUA	UAUACACCUUACUACCUUA	Cleavage		1
Tae-let-7-5p	CA641141	3	8.142	1	22	65	86	UGAGGUAGUAGGUUGUAUAGUU	AGUUGUACAACCUAGUUCCUUA	Cleavage		1
Tae-let-7-5p	CA737207	2	7.34	1	19	97	115	UGAGGUAGUAGGUUGUAUA	UAUACAAGUUGCUACCUCA	Cleavage	similar to UniRef100_Q0DWE9 Cluster: Os02g0818000 protein; n=2; Oryza sativa|Rep: Os02g0818000 protein - Oryza sativa subsp. japonica (Rice), partial (22%)	1
Tae-let-7-5p	BQ168445	3	7.718	1	22	139	160	UGAGGUAGUAGGUUGUAUAGUU	AACAACACAACUUAUUAUUUCA	Cleavage		1
Tae-let-7-5p	BG313287	2.5	12.223	1	22	358	379	UGAGGUAGUAGGUUGUAUAGUU	AAUAGUAUGAUCUAUUACUUCA	Cleavage		1
Tae-let-7-5p	CA737399	2	7.417	1	19	102	120	UGAGGUAGUAGGUUGUAUA	UAUACAAGUUGCUACCUCA	Cleavage	similar to UniRef100_Q0DWE9 Cluster: Os02g0818000 protein; n=2; Oryza sativa|Rep: Os02g0818000 protein - Oryza sativa subsp. japonica (Rice), partial (26%)	1
Tae-let-7-5p	CD932714	3	13.879	1	22	29	50	UGAGGUAGUAGGUUGUAUAGUU	AAUUGAACAAGUUACUACUUCA	Cleavage	weakly similar to UniRef100_Q0D7N9 Cluster: Os07g0228000 protein; n=2; Oryza sativa Japonica Group|Rep: Os07g0228000 protein - Oryza sativa subsp. japonica (Rice), partial (9%)	1
Tae-let-7-5p	BJ315616	2.5	11.277	1	22	531	552	UGAGGUAGUAGGUUGUAUAGUU	AAAUGUACAGCUAGCUACCUCA	Translation	similar to UniRef100_UPI0000EB4705 Cluster: CCR4-NOT transcription complex subunit 3 (CCR4-associated factor 3) (Leukocyte receptor cluster member 2).; n=1; Canis lupus familiaris|Rep: CCR4-NOT transcription complex subunit 3 (CCR4-associated factor 3) (Leukocyte receptor cluster member 2). - Canis familiaris, partial (3%)	1
Tae-let-7-5p	DR733943	3	16.567	1	22	334	355	UGAGGUAGUAGGUUGUAUAGUU	GACUGUGUCACCGACUACCUCA	Translation	similar to UniRef100_Q5CAQ2 Cluster: Dehydrin; n=1; Triticum turgidum subsp. durum|Rep: Dehydrin - Triticum turgidum subsp. durum (durum wheat), partial (38%)	1
Tae-let-7-5p	TC439743	2.5	13.381	1	22	571	592	UGAGGUAGUAGGUUGUAUAGUU	AAAUGUACAGCUAGCUACCUCA	Translation	homologue to UniRef100_A8J1G3 Cluster: G protein beta WD-40; n=1; Chlamydomonas reinhardtii|Rep: G protein beta WD-40 - Chlamydomonas reinhardtii, partial (6%)	1
Tae-let-7-5p	CV776387	2.5	13.024	1	19	589	607	UGAGGUAGUAGGUUGUAUA	UAUGUAACCUACAACCUCA	Cleavage		1
Tae-let-7-5p	TC378350	2.5	10.407	1	22	573	594	UGAGGUAGUAGGUUGUAUAGUU	AAAUGUACAGCUAGCUACCUCA	Translation		1
Tae-let-7-5p	TC381673	2	7.417	1	19	962	980	UGAGGUAGUAGGUUGUAUA	UAUACAAGUUGCUACCUCA	Cleavage	similar to UniRef100_Q0DWE9 Cluster: Os02g0818000 protein; n=2; Oryza sativa|Rep: Os02g0818000 protein - Oryza sativa subsp. japonica (Rice), partial (93%)	1
Tae-let-7-5p	CA605791	2.5	10.231	1	20	322	341	UGAGGUAGUAGGUUGUAUAG	UUGUACAACCUGCUUUCUCA	Cleavage	similar to UniRef100_A7P2U8 Cluster: Chromosome chr1 scaffold_5, whole genome shotgun sequence; n=1; Vitis vinifera|Rep: Chromosome chr1 scaffold_5, whole genome shotgun sequence - Vitis vinifera (Grape), partial (39%)	1
Tae-let-7-5p	AL810983	2.5	17.748	1	22	469	491	UGAGGUAGUAGGUUGUA-UAGUU	AACUAGUAUGAUCUAUUACUUCA	Cleavage	similar to UniRef100_Q0JDM0 Cluster: Os04g0394300 protein; n=1; Oryza sativa Japonica Group|Rep: Os04g0394300 protein - Oryza sativa subsp. japonica (Rice), partial (14%)	1
Tae-let-7-5p	CV064835	2.5	4.363	1	20	715	734	UGAGGUAGUAGGUUGUAUAG	UUAUAUACCCUACUACUUCG	Cleavage	UniRef100_A7XUL9 Cluster: Avenin-like protein; n=5; Aegilops|Rep: Avenin-like protein - Aegilops umbellulata (Goatgrass), partial (21%)	1
Tae-let-7-5p	BQ171860	3	18.405	1	22	274	295	UGAGGUAGUAGGUUGUAUAGUU	GACAAUGCAAUGUACUACCUCU	Translation		1
Tae-let-7-5p	CA593303	3	21.749	1	21	131	150	UGAGGUAGUAGGUUGUAUAGU	ACUA-AUAACCUACUAUCUCA	Cleavage	similar to UniRef100_Q92EA4 Cluster: Lin0556 protein; n=1; Listeria innocua|Rep: Lin0556 protein - Listeria innocua, partial (4%)	1
Tae-let-7-5p	CJ653122	2	17.163	1	18	15	32	UGAGGUAGUAGGUUGUAU	AUGCAACCUGCUGUCUCA	Cleavage	similar to UniRef100_Q2VA66 Cluster: Malonyltransferase; n=1; Glycine max|Rep: Malonyltransferase - Glycine max (Soybean), partial (29%)	1
Tae-let-7-5p	BQ236888	2.5	15.994	1	21	249	269	UGAGGUAGUAGGUUGUAUAGU	ACAGUACAAUCUACUAUCGCA	Cleavage	similar to UniRef100_A7QCD4 Cluster: Chromosome undetermined scaffold_77, whole genome shotgun sequence; n=1; Vitis vinifera|Rep: Chromosome undetermined scaffold_77, whole genome shotgun sequence - Vitis vinifera (Grape), partial (4%)	1
Tae-let-7-5p	BE515731	2.5	17.93	1	21	152	172	UGAGGUAGUAGGUUGUAUAGU	GUUGUGCAACCUAAUGUCUCA	Cleavage		1
Tae-let-7-5p	CK217196	3	21.755	1	21	502	522	UGAGGUAGUAGGUUGUAUAGU	ACUGUACGACGUAGUACCUCG	Translation		1
Tae-let-7-5p	CK157312	3	9.334	1	21	337	357	UGAGGUAGUAGGUUGUAUAGU	AAUAUACAAUCUGCAACUUCA	Cleavage		1
Tae-let-7-5p	CD909765	3	16.378	1	19	129	147	UGAGGUAGUAGGUUGUAUA	UAUGCAACCUGCUGCUUCU	Cleavage	similar to UniRef100_Q2R8L3 Cluster: Expressed protein; n=2; Oryza sativa Japonica Group|Rep: Expressed protein - Oryza sativa subsp. japonica (Rice), partial (34%)	1
Tae-let-7-5p	CK199314	3	18.976	1	19	261	279	UGAGGUAGUAGGUUGUAUA	UAUGCAACCUGCUGCUUCU	Cleavage	similar to UniRef100_Q2R8L3 Cluster: Expressed protein; n=2; Oryza sativa Japonica Group|Rep: Expressed protein - Oryza sativa subsp. japonica (Rice), partial (24%)	1
Tae-let-7-5p	TC383994	2	17.832	1	18	369	386	UGAGGUAGUAGGUUGUAU	AUGCAACCUGCUGUCUCA	Cleavage		1
Tae-let-7-5p	TC378659	2	18.373	1	18	784	801	UGAGGUAGUAGGUUGUAU	AUGCAACCUGCUGUCUCA	Cleavage		1
Tae-let-7-5p	TC419745	2	19.671	1	18	810	827	UGAGGUAGUAGGUUGUAU	AUGUAACCUAUUACUUCA	Cleavage		1
Tae-let-7-5p	BJ267305	3	15.592	1	22	67	88	UGAGGUAGUAGGUUGUAUAGUU	AGAUAUUCAACCUAUUACGUCA	Cleavage	weakly similar to UniRef100_Q8S2J3 Cluster: Selenium-binding protein-like; n=1; Oryza sativa Japonica Group|Rep: Selenium-binding, partial (10%)	1
Tae-let-7-5p	DR731802	2.5	19.253	1	22	351	372	UGAGGUAGUAGGUUGUAUAGUU	GGCCAGACGGCCUACUGCCUCA	Cleavage	similar to UniRef100_Q8RW00 Cluster: Glutathione transferase; n=1; Triticum aestivum|Rep: Glutathione transferase - Triticum aestivum (Wheat), partial (47%)	1
Tae-let-7-5p	TC424637	3	9.214	1	22	37	58	UGAGGUAGUAGGUUGUAUAGUU	AAAUAGAUAACAUACUAUCUCA	Translation	homologue to UniRef100_Q6L5M1 Cluster: Glycoprotein; n=1; Bromus inermis|Rep: Glycoprotein - Bromus inermis (Smooth brome grass), partial (74%)	1
Tae-let-7-5p	BU099964	2.5	11.436	1	22	636	657	UGAGGUAGUAGGUUGUAUAGUU	GACCAUACAAACCACUACCUUA	Translation	similar to UniRef100_Q4SY88 Cluster: Chromosome 9 SCAF12148, whole genome shotgun sequence; n=1; Tetraodon nigroviridis|Rep: Chromosome 9 SCAF12148, whole genome shotgun sequence - Tetraodon nigroviridis (Green puffer), partial (17%)	1
Tae-let-7-5p	TC460627	3	16.884	1	22	450	471	UGAGGUAGUAGGUUGUAUAGUU	GGCUGUGAGUCCUACUACCUCA	Cleavage	similar to UniRef100_Q0E254 Cluster: Os02g0270800 protein; n=1; Oryza sativa Japonica Group|Rep: Os02g0270800 protein - Oryza sativa subsp. japonica (Rice), partial (44%)	1
Tae-let-7-5p	TC406591	2.5	11.543	1	22	402	423	UGAGGUAGUAGGUUGUAUAGUU	GACCAUACAAACCACUACCUUA	Translation	similar to UniRef100_Q5PY06 Cluster: Chitinase; n=1; Entamoeba dispar|Rep: Chitinase - Entamoeba dispar, partial (11%)	1
Tae-let-7-5p	TC399660	3	13.327	1	22	694	715	UGAGGUAGUAGGUUGUAUAGUU	AACCAUACAACGUAAUAUUUCA	Translation		1
Tae-let-7-5p	TC400972	2.5	13.692	1	22	1192	1213	UGAGGUAGUAGGUUGUAUAGUU	AGAUGGACAACCUAUUAUUUCA	Cleavage	similar to UniRef100_Q0IKM2 Cluster: Ca2+ binding protein cbp1; n=1; Triticum aestivum|Rep: Ca2+ binding protein cbp1 - Triticum aestivum (Wheat), partial (46%)	1
Tae-let-7-5p	TC377606	1.5	16.791	1	17	590	606	UGAGGUAGUAGGUUGUA	UGUAACCUAUUACCUCA	Cleavage	similar to UniRef100_Q0WRJ6 Cluster: Arginyl-tRNA synthetase; n=1; Arabidopsis thaliana|Rep: Arginyl-tRNA synthetase - Arabidopsis thaliana (Mouse-ear cress), partial (62%)	1
Tae-let-7-5p	CK214504	2.5	11.108	1	20	1069	1088	UGAGGUAGUAGGUUGUAUAG	CCAUACGACCUGCUACCUAA	Cleavage	similar to UniRef100_Q9FRZ5 Cluster: Ribulose bisphosphate carboxylase small chain; n=1; Triticum aestivum|Rep: Ribulose bisphosphate carboxylase small chain - Triticum aestivum (Wheat), partial (74%)	1
Tae-let-7-5p	BE606933	3	4.029	1	22	100	121	UGAGGUAGUAGGUUGUAUAGUU	AACCUUACAAUCUGUUGCCUCU	Cleavage	weakly similar to UniRef100_A6ZSM2 Cluster: Cell wall integrity and stress response component; n=1; Saccharomyces cerevisiae YJM789|Rep: Cell wall integrity and stress response component - Saccharomyces cerevisiae (strain YJM789) (Baker's yeast), partial (3%)	1
Tae-let-7-5p	TC427172	3	8.51	1	21	91	111	UGAGGUAGUAGGUUGUAUAGU	ACCAUGCAAUUCACUACCUUA	Translation	UniRef100_Q2L1C9 Cluster: Chemotaxis response regulator; n=1; Bordetella avium 197N|Rep: Chemotaxis response regulator - Bordetella avium (strain 197N), partial (11%)	1
Tae-let-7-5p	BE499687	2	14.249	1	18	399	416	UGAGGUAGUAGGUUGUAU	AUACAGCCAAUUACCUCA	Translation	weakly similar to UniRef100_A2WFW8 Cluster: Transcriptional regulator; n=1; Burkholderia dolosa AUO158|Rep: Transcriptional regulator - Burkholderia dolosa AUO158, partial (5%)	1
Tae-let-7-5p	BJ257332	2.5	11.979	1	22	174	195	UGAGGUAGUAGGUUGUAUAGUU	AUCUCUCUAACCUACUACCUCU	Cleavage		1
Tae-let-7a-5p	CD910701	1.5	15.204	1	25	131	155	UGGAUGUAGACAUGUUGGAUGGCGU	GCGCGGUCCAACAUGUCUACAUGCA	Cleavage	UniRef100_A0FRJ0 Cluster: Transcriptional regulator LysR family; n=1; Burkholderia phymatum STM815|Rep:, partial (3%)	1
Tae-let-7a-5p	CV772715	1	12.699	1	24	495	518	UGGAUGUAGACAUGUUGGAUGGCG	CUCUGUUCAACAUGUCUAUAUCUA	Cleavage	homologue to UniRef100_Q50HV8 Cluster: Glycosyltransferase; n=1; Triticum aestivum|Rep: Glycosyltransferase - Triticum aestivum (Wheat), partial (8%)	1
Tae-let-7a-5p	CJ941855	2.5	7.87	1	25	796	820	UGGAUGUAGACAUGUUGGAUGGCGU	GCAUCAUCCACCAUGUCUAUAUCUG	Cleavage	similar to UniRef100_A7PLM9 Cluster: Chromosome chr7 scaffold_20, whole genome shotgun sequence; n=1; Vitis vinifera|Rep: Chromosome chr7 scaffold_20, whole genome shotgun sequence - Vitis vinifera (Grape), partial (69%)	1
Tae-let-7a-5p	TC427280	3	13.275	1	25	609	633	UGGAUGUAGACAUGUUGGAUGGCGU	GCAUCAUCCACCAUGUCUAUAUCUU	Cleavage		1
Tae-let-7a-5p	CA619668	1	12.234	1	22	457	478	UGGAUGUAGACAUGUUGGAUGG	CUCUUCNACAUGUCUACAUCCA	Cleavage	similar to UniRef100_Q41765 Cluster: Acyl carrier protein; n=1; Zea mays|Rep: Acyl carrier protein - Zea mays (Maize), partial (54%)	1
Tae-let-7a-5p	CJ521646	3	12.465	1	25	659	683	UGGAUGUAGACAUGUUGGAUGGCGU	GCAUCAUCCGCCAUGUCUAUAUCUG	Cleavage	weakly similar to UniRef100_Q2QSD0 Cluster: PHD-finger family protein, expressed; n=1; Oryza sativa Japonica Group|Rep: PHD-finger family protein, expressed - Oryza sativa subsp. japonica (Rice), partial (6%)	1
Tae-let-7a-5p	TC379608	1.5	16.657	1	25	820	844	UGGAUGUAGACAUGUUGGAUGGCGU	GCACCGACCAACAUGCCUACAUUCA	Translation	homologue to UniRef100_Q6YXI1 Cluster: Glucose-6-phosphate isomerase; n=1; Oryza sativa Japonica Group|Rep: Glucose-6-phosphate isomerase - Oryza sativa subsp. japonica (Rice), partial (74%)	1
Tae-let-7a-5p	CJ941078	2.5	20.808	1	23	363	385	UGGAUGUAGACAUGUUGGAUGGC	GACGUCCAACAUGUCUUCGUCUA	Cleavage	weakly similar to UniRef100_A6R7H5 Cluster: Predicted protein; n=1; Ajellomyces capsulatus NAm1|Rep: Predicted protein - Ajellomyces capsulata (strain NAm1) (Histoplasma capsulatum), partial (5%)	1
Tae-let-7a-5p	TC442421	1	8.565	1	20	720	739	UGGAUGUAGACAUGUUGGAU	ANCCAACAUGUUUACAUUCA	Cleavage	similar to UniRef100_A6MZZ6 Cluster: H/ACA ribonucleoprotein complex subunit 2; n=2; Oryza sativa|Rep: H/ACA ribonucleoprotein complex subunit 2 - Oryza sativa subsp. indica (Rice), partial (98%)	1
Tae-let-7a-5p	CJ717491	2	14.646	1	24	210	233	UGGAUGUAGACAUGUUGGAUGGCG	CAUUAUUUAACAUUUCUACAUUCA	Translation		1
Tae-let-7a-5p	CA682347	3	21.986	1	22	246	267	UGGAUGUAGACAUGUUGGAUGG	CCAUCCGACAUGACCACAUCCG	Translation	homologue to UniRef100_Q10CE4 Cluster: Expressed protein; n=1; Oryza sativa Japonica Group|Rep: Expressed protein - Oryza sativa subsp. japonica (Rice), partial (20%)	1
Tae-let-7a-5p	TC422228	3	22.083	1	23	737	759	UGGAUGUAGACAUGUUGGAUGGC	GCUAGCCGGUGUGUCUAUGUCCA	Cleavage	similar to UniRef100_Q9FQB0 Cluster: Glutathione S-transferase GST 29; n=1; Zea mays|Rep: Glutathione S-transferase GST 29 - Zea mays (Maize), partial (94%)	1
Tae-let-7a-5p	TC379640	2.5	10.239	1	23	1029	1051	UGGAUGUAGACAUGUUGGAUGGC	GUCCUCUAACACGUUUGCAUCCA	Cleavage	similar to UniRef100_Q53PN1 Cluster: Expressed protein; n=1; Oryza sativa Japonica Group|Rep: Expressed protein - Oryza sativa subsp. japonica (Rice), partial (84%)	1
Tae-let-7a-5p	CA500351	2.5	18.728	1	21	239	259	UGGAUGUAGACAUGUUGGAUG	CAUCCAGGAUGCCUACAUCCA	Translation	similar to UniRef100_Q9AWB9 Cluster: Phospholipase PLDa2; n=1; Solanum lycopersicum|Rep: Phospholipase PLDa2 - Solanum lycopersicum (Tomato) (Lycopersicon esculentum), partial (11%)	1
Tae-let-7a-5p	CJ927408	3	15.407	1	22	244	265	UGGAUGUAGACAUGUUGGAUGG	UUGUCCAAUGUGUCUGUAUCCU	Cleavage	similar to UniRef100_A7PKA4 Cluster: Chromosome chr15 scaffold_19, whole genome shotgun sequence; n=1; Vitis vinifera|Rep: Chromosome chr15 scaffold_19, whole genome shotgun sequence - Vitis vinifera (Grape), partial (23%)	1
Tae-let-7a-5p	CJ648246	3	11.768	1	24	340	363	UGGAUGUAGACAUGUUGGAUGGCG	UGCCCUUCAAUAUCUCUAUAUCUG	Translation		1
Tae-let-7a-5p	CA602582	3	17.512	1	22	337	358	UGGAUGUAGACAUGUUGGAUGG	UUGUCCAAUGUGUCUGUAUCCU	Cleavage	weakly similar to UniRef100_A7PKA4 Cluster: Chromosome chr15 scaffold_19, whole genome shotgun sequence; n=1; Vitis vinifera|Rep: Chromosome chr15 scaffold_19, whole genome shotgun sequence - Vitis vinifera (Grape), partial (34%)	1
Tae-let-7a-5p	TC419398	2.5	20.101	1	21	560	580	UGGAUGUAGACAUGUUGGAUG	CAUCCAGGAUGCCUACAUCCA	Translation	similar to UniRef100_O04865 Cluster: Phospholipase D alpha 1; n=1; Vigna unguiculata|Rep: Phospholipase D alpha 1 - Vigna unguiculata (Cowpea), partial (26%)	1
Tae-let-7a-5p	TC378552	3	18.354	1	22	459	480	UGGAUGUAGACAUGUUGGAUGG	UUGUCCAAUGUGUCUGUAUCCU	Cleavage	similar to UniRef100_A7PKA4 Cluster: Chromosome chr15 scaffold_19, whole genome shotgun sequence; n=1; Vitis vinifera|Rep: Chromosome chr15 scaffold_19, whole genome shotgun sequence - Vitis vinifera (Grape), partial (48%)	1
Tae-let-7a-5p	TC402216	3	18.354	1	22	515	536	UGGAUGUAGACAUGUUGGAUGG	UUGUCCAAUGUGUCUGUAUCCU	Cleavage	weakly similar to UniRef100_A7PKA4 Cluster: Chromosome chr15 scaffold_19, whole genome shotgun sequence; n=1; Vitis vinifera|Rep: Chromosome chr15 scaffold_19, whole genome shotgun sequence - Vitis vinifera (Grape), partial (32%)	1
Tae-let-7a-5p	CK216851	2.5	14.64	1	21	673	693	UGGAUGUAGACAUGUUGGAUG	UAUUCGGCAUGUCUGUAUCUA	Cleavage	homologue to UniRef100_Q7XYF8 Cluster: SKP1/ASK1-like protein; n=1; Triticum aestivum|Rep: SKP1/ASK1-like protein - Triticum aestivum (Wheat), partial (98%)	1
Tae-let-7a-5p	TC386262	2.5	22.328	1	21	377	397	UGGAUGUAGACAUGUUGGAUG	CAUCCAGGAUGCCUACAUCCA	Translation	similar to UniRef100_Q9FR61 Cluster: Phospholipase D; n=1; Solanum lycopersicum|Rep: Phospholipase D - Solanum lycopersicum (Tomato) (Lycopersicon esculentum), partial (51%)	1
Tae-let-7a-5p	AL830493	2.5	11.672	1	25	339	363	UGGAUGUAGACAUGUUGGAUGGCGU	AUGCUUGUCAAUAUGUUUGCAUCUG	Cleavage		1
Tae-let-7a-5p	TC418810	3	24.016	1	25	307	332	UGGAUGUAGACAUGUUGGA-UGGCGU	ACUCCACUCCAAUAUGUCUACACCCU	Cleavage	weakly similar to UniRef100_A7Q8E1 Cluster: Chromosome chr5 scaffold_64, whole genome shotgun sequence; n=1; Vitis vinifera|Rep: Chromosome chr5 scaffold_64, whole genome shotgun sequence - Vitis vinifera (Grape), partial (25%)	1
Tae-let-7a-5p	CD885392	3	15.504	1	25	1	25	UGGAUGUAGACAUGUUGGAUGGCGU	ACGCUCUAAAAUAUGUCUACAUACA	Cleavage	similar to UniRef100_A7NVG8 Cluster: Chromosome chr18 scaffold_1, whole genome shotgun sequence; n=1; Vitis vinifera|Rep: Chromosome chr18 scaffold_1, whole genome shotgun sequence - Vitis vinifera (Grape), partial (10%)	1
Tae-let-7a-5p	CA693852	3	8.548	1	22	343	364	UGGAUGUAGACAUGUUGGAUGG	CAAUCCAACAUUUCUGCANCCA	Translation	similar to UniRef100_Q4RZK6 Cluster: Chromosome 18 SCAF14786 whole genome shotgun sequence; n=1; Tetraodon nigroviridis|Rep:, partial (3%)	1
Tae-let-7a-5p	GH732197	2	16.339	1	25	630	654	UGGAUGUAGACAUGUUGGAUGGCGU	ACACUCUACAAUAUGUCUACAUACA	Cleavage		1
Tae-let-7a-5p	TC429667	3	15.992	1	25	232	257	UGGAUGU-AGACAUGUUGGAUGGCGU	AAGCUUUCCAACAUGUCUUAUAUUCA	Cleavage	similar to UniRef100_Q1KMQ0 Cluster: Serine/threonine kinase-like protein ABC1040; n=1; Hordeum vulgare subsp. vulgare|Rep: Serine/threonine kinase-like protein ABC1040 - Hordeum vulgare var. distichum (Two-rowed barley), partial (5%)	1
Tae-let-7a-5p	CJ547681	3	12.978	1	22	54	75	UGGAUGUAGACAUGUUGGAUGG	UCAUUCAAAUUGUUUAUAUCCA	Cleavage	similar to UniRef100_A9VAR9 Cluster: Predicted protein; n=1; Monosiga brevicollis MX1|Rep: Predicted protein - Monosiga brevicollis MX1, partial (5%)	1
Tae-let-7a-5p	BQ905319	3	14.818	1	22	609	630	UGGAUGUAGACAUGUUGGAUGG	UCAUACAGUAUGUUUACAUUUG	Cleavage	UniRef100_UPI0000D9BB99 Cluster: PREDICTED: granzyme B (granzyme 2, cytotoxic T-lymphocyte-associated serine esterase 1) isoform 2; n=1; Macaca mulatta|Rep: PREDICTED: granzyme B (granzyme 2, cytotoxic T-lymphocyte-associated serine esterase 1) isoform 2 - Macaca mulatta, partial (8%)	1
Tae-let-7a-5p	CD939158	3	15.71	1	22	124	145	UGGAUGUAGACAUGUUGGAUGG	CAGUCCAAUAUGUUUACUUUCA	Cleavage	similar to UniRef100_A8DCY5 Cluster: ABC transporter related precursor; n=1; Methylobacterium populi BJ001|Rep: ABC transporter related precursor - Methylobacterium populi BJ001, partial (4%)	1
Tae-let-7a-5p	GR302457	3	11.856	1	25	700	724	UGGAUGUAGACAUGUUGGAUGGCGU	ACCCCCUUCAAAACGUCUACGUCCG	Cleavage	similar to UniRef100_A7E4H3 Cluster: 40S ribosomal protein S3aE; n=1; Sclerotinia sclerotiorum 1980|Rep: 40S ribosomal protein S3aE - Sclerotinia sclerotiorum (strain ATCC 18683 / 1980 / Ss-1) (Whitemold) (Whetzelinia sclerotiorum), partial (82%)	1
Tae-let-7a-5p	TC428916	2	13.984	1	25	741	765	UGGAUGUAGACAUGUUGGAUGGCGU	AAGUAAUACGACAUGGCUACAUCUA	Translation	similar to UniRef100_A1XFD9 Cluster: UDP-glycosyltransferase-like protein; n=1; Oryza sativa Indica Group|Rep: UDP-glycosyltransferase-like protein - Oryza sativa subsp. indica (Rice), partial (48%)	1
Tae-let-7a-5p	TC456759	3	9.91	1	25	131	155	UGGAUGUAGACAUGUUGGAUGGCGU	AUUUCAUGUAACAUGCUUAUAUUCA	Translation		1
Tae-let-7a-5p	TC433439	3	13.998	1	25	933	956	UGGAUGUAGACAUGUUGGAUGGCGU	ACGUC-UCCAACGUAUCUAUAUUUA	Translation	weakly similar to UniRef100_Q9FT86 Cluster: Peroxin Pex14; n=1; Arabidopsis thaliana|Rep: Peroxin Pex14 - Arabidopsis thaliana (Mouse-ear cress), partial (11%)	1
Tae-let-7a-5p	TC370384	1.5	14.142	1	25	245	269	UGGAUGUAGACAUGUUGGAUGGCGU	GCACAGACCAACAUGCCUACAUUCA	Translation	homologue to UniRef100_Q6YXI1 Cluster: Glucose-6-phosphate isomerase; n=1; Oryza sativa Japonica Group|Rep: Glucose-6-phosphate isomerase - Oryza sativa subsp. japonica (Rice), partial (39%)	1
Tae-let-7a-5p	TC391754	3	22.549	1	25	128	152	UGGAUGUAGACAUGUUGGAUGGCGU	AUGUUAGCCACCAUGAGUACAUCCA	Translation	similar to UniRef100_A7PJ38 Cluster: Chromosome chr12 scaffold_18, whole genome shotgun sequence; n=1; Vitis vinifera|Rep: Chromosome chr12 scaffold_18, whole genome shotgun sequence - Vitis vinifera (Grape), partial (55%)	1
Tae-let-7a-5p	TC382797	2	23.595	1	25	1410	1434	UGGAUGUAGACAUGUUGGAUGGCGU	AUGGCAGACUACAUGUCUGCAUCUA	Cleavage	homologue to UniRef100_Q93WM8 Cluster: Flavin containing polyamine oxidase precursor; n=1; Hordeum vulgare|Rep: Flavin containing polyamine oxidase precursor - Hordeum vulgare (Barley), partial (89%)	1
Tae-let-7a-5p	TC425224	1.5	11.361	1	25	1349	1373	UGGAUGUAGACAUGUUGGAUGGCGU	GCACAGACCAACAUGCCUACAUUCA	Translation	homologue to UniRef100_Q6YXI1 Cluster: Glucose-6-phosphate isomerase; n=1; Oryza sativa Japonica Group|Rep: Glucose-6-phosphate isomerase - Oryza sativa subsp. japonica (Rice), partial (95%)	1
Tae-let-7a-5p	TC452867	3	15.91	1	21	780	800	UGGAUGUAGACAUGUUGGAUG	CAUACAACAUGUUUACUUCCC	Cleavage	similar to UniRef100_Q6ZI86 Cluster: Dehydrogenase-like protein; n=1; Oryza sativa Japonica Group|Rep: Dehydrogenase-like protein - Oryza sativa subsp. japonica (Rice), partial (18%)	1
Tae-let-7b-5p	BQ168445	2	7.718	1	22	139	160	UGAGGUAGUAGGUUGUGUGGUU	AACAACACAACUUAUUAUUUCA	Cleavage		1
Tae-let-7b-5p	TC453740	3	11.952	1	22	83	104	UGAGGUAGUAGGUUGUGUGGUU	AACCACACAACUCACCACCUCA	Translation	similar to UniRef100_Q8GP18 Cluster: Bacteriocin-like prepropeptide; n=1; Streptococcus iniae|Rep: Bacteriocin-like prepropeptide - Streptococcus iniae, partial (30%)	1
Tae-let-7b-5p	BU099964	3	11.436	1	23	635	657	UGAGGUAGUAGGUUGUGUGGUUU	AGACCAUACAAACCACUACCUUA	Translation	similar to UniRef100_Q4SY88 Cluster: Chromosome 9 SCAF12148, whole genome shotgun sequence; n=1; Tetraodon nigroviridis|Rep: Chromosome 9 SCAF12148, whole genome shotgun sequence - Tetraodon nigroviridis (Green puffer), partial (17%)	1
Tae-let-7b-5p	CV765132	1.5	1.032	1	23	712	734	UGAGGUAGUAGGUUGUGUGGUUU	AUAUUACACACCCUAUUACCUCA	Cleavage		1
Tae-let-7b-5p	TC406591	3	11.543	1	23	401	423	UGAGGUAGUAGGUUGUGUGGUUU	AGACCAUACAAACCACUACCUUA	Translation	similar to UniRef100_Q5PY06 Cluster: Chitinase; n=1; Entamoeba dispar|Rep: Chitinase - Entamoeba dispar, partial (11%)	1
Tae-let-7b-5p	CJ638617	2.5	18.619	1	22	669	690	UGAGGUAGUAGGUUGUGUGGUU	GAUUACAUAACCUACUGCCUUC	Cleavage		1
Tae-let-7b-5p	CV782339	2	5.067	1	21	778	798	UGAGGUAGUAGGUUGUGUGGU	ACCGCACAACUCACUACCUCG	Translation	weakly similar to UniRef100_A8N7R7 Cluster: Predicted protein; n=1; Coprinopsis cinerea okayama7#130|Rep: Predicted protein - Coprinopsis cinerea okayama7#130, partial (20%)	1
Tae-let-7b-5p	TC455786	3	4.95	1	22	13	34	UGAGGUAGUAGGUUGUGUGGUU	AACCACAUAACCCUCUACUUCA	Translation	homologue to UniRef100_UPI0000ECB6D8 Cluster: Alkyldihydroxyacetonephosphate synthase, peroxisomal precursor (Alkyl-DHAP synthase) (Alkylglycerone-phosphate synthase) (Aging-associated gene 5 protein).; n=2; Gallus gallus|Rep: Alkyldihydroxyacetonephosphate synthase, peroxisomal precursor (Alkyl-DHAP synthase) (Alkylglycerone-phosphate synthase) (Aging-associated gene 5 protein). - Gallus gallus,…	1
Tae-let-7b-5p	DR731802	2.5	19.253	1	22	351	372	UGAGGUAGUAGGUUGUGUGGUU	GGCCAGACGGCCUACUGCCUCA	Cleavage	similar to UniRef100_Q8RW00 Cluster: Glutathione transferase; n=1; Triticum aestivum|Rep: Glutathione transferase - Triticum aestivum (Wheat), partial (47%)	1
Tae-let-7b-5p	CD879418	1.5	12.924	1	19	30	48	UGAGGUAGUAGGUUGUGUG	CACGCAACCUAUUACCUCG	Cleavage		1
Tae-let-7b-5p	CK198905	3	16.683	1	21	101	121	UGAGGUAGUAGGUUGUGUGGU	ACCACACGAACUACUACUUCU	Cleavage	homologue to UniRef100_P05621 Cluster: Histone H2B.2; n=1; Triticum aestivum|Rep: Histone H2B.2 - Triticum aestivum (Wheat), partial (67%)	1
Tae-let-7b-5p	TC451482	3	4.19	1	23	693	715	UGAGGUAGUAGGUUGUGUGGUUU	AAACCUCGAAACCUACUACAUCA	Cleavage	weakly similar to UniRef100_Q0DQD9 Cluster: Os03g0606100 protein; n=1; Oryza sativa Japonica Group|Rep: Os03g0606100 protein - Oryza sativa subsp. japonica (Rice), partial (5%)	1
Tae-let-7b-5p	CK213546	3	12.304	1	21	141	161	UGAGGUAGUAGGUUGUGUGGU	ACCACACGAACUACUACUUCU	Cleavage	homologue to UniRef100_P05621 Cluster: Histone H2B.2; n=1; Triticum aestivum|Rep: Histone H2B.2 - Triticum aestivum (Wheat), partial (98%)	1
Tae-let-7b-5p	TC419745	2.5	19.671	1	23	805	827	UGAGGUAGUAGGUUGUGUGGUUU	GGAGCAUGUAACCUAUUACUUCA	Cleavage		1
Tae-let-7b-5p	BQ170137	3	6.386	1	22	204	225	UGAGGUAGUAGGUUGUGUGGUU	ACCCACGCAGCUUACUCCCUCA	Cleavage	homologue to UniRef100_Q0DZV5 Cluster: Os02g0596100 protein; n=2; Oryza sativa Japonica Group|Rep: Os02g0596100 protein - Oryza sativa subsp. japonica (Rice), partial (3%)	1
Tae-let-7b-5p	CA627012	2.5	20.654	1	22	322	343	UGAGGUAGUAGGUUGUGUGGUU	AAGUACAUGGCCUGCUGCCUCA	Cleavage	homologue to UniRef100_Q9FT36 Cluster: Tubulin alpha chain; n=1; Daucus carota|Rep: Tubulin alpha chain - Daucus carota (Carrot), partial (29%)	1
Tae-let-7b-5p	TC434782	2.5	7.407	1	22	51	72	UGAGGUAGUAGGUUGUGUGGUU	AAUAACACAACUUAUUACCUGA	Cleavage	similar to UniRef100_Q2XX51 Cluster: Pathogenesis-related protein 1; n=1; Zea diploperennis|Rep: Pathogenesis-related protein 1 - Zea diploperennis (Diploperennial teosinte), partial (33%)	1
Tae-let-7b-5p	CA627074	2.5	24.721	1	22	329	350	UGAGGUAGUAGGUUGUGUGGUU	AAGUACAUGGCCUGCUGCCUCA	Cleavage	homologue to UniRef100_P14640 Cluster: Tubulin alpha-1 chain; n=1; Zea mays|Rep: Tubulin alpha-1 chain - Zea mays (Maize), partial (38%)	1
Tae-let-7b-5p	CA618435	2.5	17.584	1	22	245	266	UGAGGUAGUAGGUUGUGUGGUU	AGCUGCACAACCAACUGCCUUG	Translation	homologue to UniRef100_Q43247 Cluster: Glyceraldehyde-3-phosphate dehydrogenase, cytosolic 3; n=1; Zea mays|Rep: Glyceraldehyde-3-phosphate dehydrogenase, cytosolic 3 - Zea mays (Maize), partial (34%)	1
Tae-let-7b-5p	CA619582	2.5	12.225	1	22	33	54	UGAGGUAGUAGGUUGUGUGGUU	AGCUGCACAACCAACUGCCUUG	Translation	UniRef100_Q43247 Cluster: Glyceraldehyde-3-phosphate dehydrogenase, cytosolic 3; n=1; Zea mays|Rep: Glyceraldehyde-3-phosphate dehydrogenase, cytosolic 3 - Zea mays (Maize), partial (36%)	1
Tae-let-7b-5p	TC450990	2.5	22.943	1	22	104	125	UGAGGUAGUAGGUUGUGUGGUU	AAGUACAUGGCCUGCUGCCUCA	Cleavage	similar to UniRef100_A7Q269 Cluster: DNA topoisomerase 2; n=1; Vitis vinifera|Rep: DNA topoisomerase 2 - Vitis vinifera (Grape), partial (5%)	1
Tae-let-7b-5p	CK215653	3	7.621	1	22	425	446	UGAGGUAGUAGGUUGUGUGGUU	AAUUACACAACCAACUGACUCA	Translation	similar to UniRef100_Q7X729 Cluster: Acidic ribosomal protein P2; n=1; Triticum aestivum|Rep: Acidic ribosomal protein P2 - Triticum aestivum (Wheat), partial (81%)	1
Tae-let-7b-5p	TC451787	2.5	17.551	1	22	103	124	UGAGGUAGUAGGUUGUGUGGUU	AGCUGCACAACCAACUGCCUUG	Translation	homologue to UniRef100_Q43247 Cluster: Glyceraldehyde-3-phosphate dehydrogenase, cytosolic 3; n=1; Zea mays|Rep: Glyceraldehyde-3-phosphate dehydrogenase, cytosolic 3 - Zea mays (Maize), partial (65%)	1
Tae-let-7b-5p	TC404318	2.5	23.445	1	22	609	630	UGAGGUAGUAGGUUGUGUGGUU	AAGUACAUGGCCUGCUGCCUCA	Cleavage	similar to UniRef100_A4K4Y1 Cluster: Alpha tubulin-2A; n=1; Triticum aestivum|Rep: Alpha tubulin-2A - Triticum aestivum (Wheat), partial (37%)	1
Tae-let-7b-5p	TC429432	2.5	23.193	1	22	410	431	UGAGGUAGUAGGUUGUGUGGUU	AAGUACAUGGCCUGCUGCCUCA	Cleavage	homologue to UniRef100_A4K4Y1 Cluster: Alpha tubulin-2A; n=1; Triticum aestivum|Rep: Alpha tubulin-2A - Triticum aestivum (Wheat), partial (53%)	1
Tae-let-7b-5p	CK167977	2.5	20.66	1	22	732	753	UGAGGUAGUAGGUUGUGUGGUU	AAGUACAUGGCCUACUGUCUCA	Cleavage	UniRef100_A4K4Y1 Cluster: Alpha tubulin-2A; n=1; Triticum aestivum|Rep: Alpha tubulin-2A - Triticum aestivum (Wheat), partial (58%)	1
Tae-let-7b-5p	TC386607	2.5	24.495	1	22	370	391	UGAGGUAGUAGGUUGUGUGGUU	AAGUACAUGGCCUGCUGCCUCA	Cleavage	homologue to UniRef100_A4K4Y1 Cluster: Alpha tubulin-2A; n=1; Triticum aestivum|Rep: Alpha tubulin-2A - Triticum aestivum (Wheat), partial (49%)	1
Tae-let-7b-5p	TC416401	2.5	24.207	1	22	1146	1167	UGAGGUAGUAGGUUGUGUGGUU	AAGUACAUGGCCUGCUGCCUCA	Cleavage	homologue to UniRef100_A4K4Y1 Cluster: Alpha tubulin-2A; n=1; Triticum aestivum|Rep: Alpha tubulin-2A - Triticum aestivum (Wheat), partial (66%)	1
Tae-let-7b-5p	CA702428	2.5	18.552	1	23	212	234	UGAGGUAGUAGGUUGUGUGGUUU	GGGCCUCACAGCCUACUACUCCA	Cleavage	homologue to UniRef100_A7Q1C5 Cluster: Chromosome chr10 scaffold_43, whole genome shotgun sequence; n=1; Vitis vinifera|Rep: Chromosome chr10 scaffold_43, whole genome shotgun sequence - Vitis vinifera (Grape), partial (5%)	1
Tae-let-7b-5p	CA649612	2.5	21.484	1	23	105	127	UGAGGUAGUAGGUUGUGUGGUUU	GGAUCGCACCACGUACUACUUCA	Translation	similar to UniRef100_A9S7N2 Cluster: Predicted protein; n=1; Physcomitrella patens subsp. patens|Rep: Predicted protein - Physcomitrella patens subsp. patens, partial (22%)	1
Tae-let-7b-5p	CA710811	3	15.627	1	23	35	57	UGAGGUAGUAGGUUGUGUGGUUU	AGACCUCACAAGCUACAACUUCA	Cleavage		1
Tae-let-7b-5p	BG313287	3	12.223	1	23	357	379	UGAGGUAGUAGGUUGUGUGGUUU	AAAUAGUAUGAUCUAUUACUUCA	Cleavage		1
Tae-let-7b-5p	BE417151	3	18.559	1	23	328	350	UGAGGUAGUAGGUUGUGUGGUUU	GGGCUACACAAUCCAUUAUCUUA	Translation		1
Tae-let-7b-5p	CJ653122	2.5	17.163	1	20	13	32	UGAGGUAGUAGGUUGUGUGG	UCAUGCAACCUGCUGUCUCA	Cleavage	similar to UniRef100_Q2VA66 Cluster: Malonyltransferase; n=1; Glycine max|Rep: Malonyltransferase - Glycine max (Soybean), partial (29%)	1
Tae-let-7b-5p	CK158033	2.5	5.536	1	23	153	175	UGAGGUAGUAGGUUGUGUGGUUU	AAUUUACACAACCUUUUAUUUCA	Translation		1
Tae-let-7b-5p	TC412512	2	20.99	1	23	245	267	UGAGGUAGUAGGUUGUGUGGUUU	AGCUCGGACGACCUACUACCUCG	Cleavage	homologue to UniRef100_UPI000069EF95 Cluster: LOC447970 protein; n=1; Xenopus tropicalis|Rep: LOC447970 protein - Xenopus tropicalis, partial (3%)	1
Tae-let-7b-5p	TC379201	2.5	19.075	1	23	599	621	UGAGGUAGUAGGUUGUGUGGUUU	GGAUCGCACCACGUACUACUUCA	Translation	similar to UniRef100_A7PIA5 Cluster: Chromosome chr13 scaffold_17, whole genome shotgun sequence; n=1; Vitis vinifera|Rep: Chromosome chr13 scaffold_17, whole genome shotgun sequence - Vitis vinifera (Grape), partial (77%)	1
Tae-let-7b-5p	TC378950	3	12.841	1	23	325	347	UGAGGUAGUAGGUUGUGUGGUUU	AGACCUCACAAACUACAACUUCA	Cleavage		1
Tae-let-7b-5p	TC383994	2.5	17.832	1	20	367	386	UGAGGUAGUAGGUUGUGUGG	UCAUGCAACCUGCUGUCUCA	Cleavage		1
Tae-let-7b-5p	TC425685	3	12.219	1	23	49	71	UGAGGUAGUAGGUUGUGUGGUUU	AGACCUCACAAGCUACAACUUCA	Cleavage		1
Tae-let-7b-5p	CK214504	3	11.108	1	20	1069	1088	UGAGGUAGUAGGUUGUGUGG	CCAUACGACCUGCUACCUAA	Cleavage	similar to UniRef100_Q9FRZ5 Cluster: Ribulose bisphosphate carboxylase small chain; n=1; Triticum aestivum|Rep: Ribulose bisphosphate carboxylase small chain - Triticum aestivum (Wheat), partial (74%)	1
Tae-let-7b-5p	TC428432	3	23.693	1	23	1042	1064	UGAGGUAGUAGGUUGUGUGGUUU	AGAUCGCACCGUCGACUACCUCA	Translation	similar to UniRef100_Q0DE54 Cluster: Os06g0176300 protein; n=1; Oryza sativa Japonica Group|Rep: Os06g0176300 protein - Oryza sativa subsp. japonica (Rice), partial (75%)	1
Tae-let-7b-5p	TC378659	2.5	18.373	1	20	782	801	UGAGGUAGUAGGUUGUGUGG	UCAUGCAACCUGCUGUCUCA	Cleavage		1
Tae-let-7b-5p	TC382486	3	15.759	1	23	775	797	UGAGGUAGUAGGUUGUGUGGUUU	AGACCUCACAAGCUACAACUUCA	Cleavage		1
Tae-let-7b-5p	CK198671	2.5	19.166	1	21	151	171	UGAGGUAGUAGGUUGUGUGGU	GCCACACCCUCUACUACCUCA	Cleavage	similar to UniRef100_Q2R6G9 Cluster: O-methyltransferase family protein, expressed; n=2; Oryza sativa|Rep: O-methyltransferase family protein, expressed - Oryza sativa subsp. japonica (Rice), partial (24%)	1
Tae-let-7b-5p	TC383130	2.5	20.073	1	21	145	165	UGAGGUAGUAGGUUGUGUGGU	GCCACACCCUCUACUACCUCA	Cleavage	homologue to UniRef100_Q84XW5 Cluster: O-methyltransferase; n=1; Secale cereale|Rep: O-methyltransferase - Secale cereale (Rye), partial (53%)	1
Tae-let-7b-5p	TC408152	2.5	19.166	1	21	149	169	UGAGGUAGUAGGUUGUGUGGU	GCCACACCCUCUACUACCUCA	Cleavage	homologue to UniRef100_Q84XW5 Cluster: O-methyltransferase; n=1; Secale cereale|Rep: O-methyltransferase - Secale cereale (Rye), partial (45%)	1
Tae-let-7b-5p	CK198566	2.5	19.166	1	21	146	166	UGAGGUAGUAGGUUGUGUGGU	GCCACACCCUCUACUACCUCA	Cleavage	similar to UniRef100_Q84XW5 Cluster: O-methyltransferase; n=1; Secale cereale|Rep: O-methyltransferase - Secale cereale (Rye), partial (45%)	1
Tae-let-7b-5p	TC461574	3	18.341	1	22	336	357	UGAGGUAGUAGGUUGUGUGGUU	GAUUGCAUAACCUACUGCUUUC	Cleavage		1
Tae-let-7b-5p	TC391942	1	7.125	1	21	1	21	UGAGGUAGUAGGUUGUGUGGU	AGCUCACGACCUACUAUCUCA	Cleavage	similar to UniRef100_Q564C9 Cluster: Jasmonate-induced protein; n=1; Triticum aestivum|Rep: Jasmonate-induced protein - Triticum aestivum (Wheat), complete	1
Tae-let-7b-5p	TC391663	2.5	19.166	1	21	111	131	UGAGGUAGUAGGUUGUGUGGU	GCCACACCCUCUACUACCUCA	Cleavage	similar to UniRef100_Q84XW5 Cluster: O-methyltransferase; n=1; Secale cereale|Rep: O-methyltransferase - Secale cereale (Rye), partial (97%)	1
Tae-let-7b-5p	CD870057	1.5	8.336	1	22	295	316	UGAGGUAGUAGGUUGUGUGGUU	AUCAACACAACCAGCUACCUCA	Translation	similar to UniRef100_A0BD24 Cluster: Chromosome undetermined scaffold_10, whole genome shotgun sequence; n=1; Paramecium tetraurelia|Rep: Chromosome undetermined scaffold_10, whole genome shotgun sequence - Paramecium tetraurelia, partial (19%)	1
Tae-let-7b-5p	CA629564	3	23.079	1	22	244	265	UGAGGUAGUAGGUUGUGUGGUU	AAGUACAUGGCCUGCUGUCUCA	Cleavage	UniRef100_A4K4Y1 Cluster: Alpha tubulin-2A; n=1; Triticum aestivum|Rep: Alpha tubulin-2A - Triticum aestivum (Wheat), partial (22%)	1
Tae-let-7b-5p	CA702513	3	22.09	1	22	4	25	UGAGGUAGUAGGUUGUGUGGUU	AAGUACAUGGCCUGCUGUCUCA	Cleavage	homologue to UniRef100_A4K4Y1 Cluster: Alpha tubulin-2A; n=1; Triticum aestivum|Rep: Alpha tubulin-2A - Triticum aestivum (Wheat), partial (27%)	1
Tae-let-7b-5p	BE470769	2.5	24.372	1	22	357	378	UGAGGUAGUAGGUUGUGUGGUU	AGCUGCACCGCCUUCUACCUCA	Translation	similar to UniRef100_A7NZR6 Cluster: Chromosome chr6 scaffold_3, whole genome shotgun sequence; n=1; Vitis vinifera|Rep: Chromosome chr6 scaffold_3, whole genome shotgun sequence - Vitis vinifera (Grape), partial (15%)	1
Tae-let-7b-5p	TC442964	1.5	22.463	1	19	459	477	UGAGGUAGUAGGUUGUGUG	CGCACAACAUGCUACCUCA	Translation	homologue to UniRef100_A2EVN2 Cluster: XYPPX repeat family protein; n=1; Trichomonas vaginalis G3|Rep: XYPPX repeat family protein - Trichomonas vaginalis G3, partial (14%)	1
Tae-let-7b-5p	CA613369	3	24.814	1	22	172	193	UGAGGUAGUAGGUUGUGUGGUU	AAGUACAUGGCCUGCUGUCUCA	Cleavage	homologue to UniRef100_A4K4Y1 Cluster: Alpha tubulin-2A; n=1; Triticum aestivum|Rep: Alpha tubulin-2A - Triticum aestivum (Wheat), partial (33%)	1
Tae-let-7b-5p	TC404987	2.5	16.412	1	22	378	399	UGAGGUAGUAGGUUGUGUGGUU	GAUCGCACCACGUACUACUUCA	Translation	similar to UniRef100_A7PIA5 Cluster: Chromosome chr13 scaffold_17, whole genome shotgun sequence; n=1; Vitis vinifera|Rep: Chromosome chr13 scaffold_17, whole genome shotgun sequence - Vitis vinifera (Grape), partial (60%)	1
Tae-let-7b-5p	CA682086	2.5	16.848	1	22	97	118	UGAGGUAGUAGGUUGUGUGGUU	AUUUAUGCAACCUACCACCUCA	Cleavage	similar to UniRef100_Q6YX79 Cluster: GHMP kinase-like protein; n=1; Oryza sativa Japonica Group|Rep: GHMP kinase-like protein - Oryza sativa subsp. japonica (Rice), partial (13%)	1
Tae-let-7b-5p	CV768472	3	11.289	1	20	340	359	UGAGGUAGUAGGUUGUGUGG	CCGUGCGACCUAUUACCUCC	Cleavage		1
Tae-let-7b-5p	TC374510	3	6.29	1	22	598	619	UGAGGUAGUAGGUUGUGUGGUU	AACUACACCAGCUUCUACCUCA	Translation	similar to UniRef100_A6RMM1 Cluster: Predicted protein; n=1; Botryotinia fuckeliana B05.10|Rep: Predicted protein - Botryotinia fuckeliana (strain B05.10) (Noble rot fungus) (Botrytiscinerea), partial (6%)	1
Tae-let-7b-5p	TC433549	3	23.797	1	22	143	164	UGAGGUAGUAGGUUGUGUGGUU	AAGUACAUGGCCUGCUGUCUCA	Cleavage	homologue to UniRef100_A4K4Y1 Cluster: Alpha tubulin-2A; n=1; Triticum aestivum|Rep: Alpha tubulin-2A - Triticum aestivum (Wheat), partial (41%)	1
Tae-let-7b-5p	TC386651	3	22.533	1	22	126	147	UGAGGUAGUAGGUUGUGUGGUU	AAGUACAUGGCCUGCUGUCUCA	Cleavage	UniRef100_A4K4Y1 Cluster: Alpha tubulin-2A; n=1; Triticum aestivum|Rep: Alpha tubulin-2A - Triticum aestivum (Wheat), partial (34%)	1
Tae-let-7b-5p	CV770022	2	24.122	1	19	556	574	UGAGGUAGUAGGUUGUGUG	CGCACGACCUACUGCCUUG	Cleavage	similar to UniRef100_A2ZB00 Cluster: 40S ribosomal protein S16; n=2; Oryza sativa|Rep: 40S ribosomal protein S16 - Oryza sativa subsp. indica (Rice), partial (95%)	1
Tae-let-7b-5p	TC455114	3	24.118	1	22	661	682	UGAGGUAGUAGGUUGUGUGGUU	AAGUACAUGGCCUGCUGUCUCA	Cleavage	homologue to gb|AF036490.1| Acorus gramineus large subunit 26S ribosomal RNA gene, partial sequence, partial (10%)	1
Tae-let-7b-5p	TC409094	3	21.85	1	22	575	596	UGAGGUAGUAGGUUGUGUGGUU	AAGUACAUGGCCUGCUGUCUCA	Cleavage	homologue to UniRef100_A4K4Y1 Cluster: Alpha tubulin-2A; n=1; Triticum aestivum|Rep: Alpha tubulin-2A - Triticum aestivum (Wheat), partial (52%)	1
Tae-let-7b-5p	TC432951	3	14.452	1	22	622	643	UGAGGUAGUAGGUUGUGUGGUU	AGCUGCACAACUAACUGCCUUG	Translation	homologue to UniRef100_P26517 Cluster: Glyceraldehyde-3-phosphate dehydrogenase, cytosolic; n=3; Hordeum vulgare|Rep: Glyceraldehyde-3-phosphate dehydrogenase, cytosolic - Hordeum vulgare (Barley), partial (54%)	1
Tae-let-7b-5p	TC396981	2.5	16.848	1	22	147	168	UGAGGUAGUAGGUUGUGUGGUU	AUUUAUGCAACCUACCACCUCA	Cleavage	homologue to UniRef100_Q6YX79 Cluster: GHMP kinase-like protein; n=1; Oryza sativa Japonica Group|Rep: GHMP kinase-like protein - Oryza sativa subsp. japonica (Rice), partial (21%)	1
Tae-let-7b-5p	TC418776	3	24.395	1	22	586	607	UGAGGUAGUAGGUUGUGUGGUU	AAGUACAUGGCCUGCUGUCUCA	Cleavage	homologue to UniRef100_A4K4Y1 Cluster: Alpha tubulin-2A; n=1; Triticum aestivum|Rep: Alpha tubulin-2A - Triticum aestivum (Wheat), partial (59%)	1
Tae-let-7b-5p	TC374077	3	22.653	1	22	439	460	UGAGGUAGUAGGUUGUGUGGUU	AAGUACAUGGCCUGCUGUCUCA	Cleavage	UniRef100_A4K4Y1 Cluster: Alpha tubulin-2A; n=1; Triticum aestivum|Rep: Alpha tubulin-2A - Triticum aestivum (Wheat), partial (35%)	1
Tae-let-7b-5p	CK167898	3	20.387	1	22	732	753	UGAGGUAGUAGGUUGUGUGGUU	AAGUACAUGGCCUGCUGUCUCA	Cleavage	homologue to UniRef100_A4K4Y1 Cluster: Alpha tubulin-2A; n=1; Triticum aestivum|Rep: Alpha tubulin-2A - Triticum aestivum (Wheat), partial (66%)	1
Tae-let-7b-5p	TC369975	3	24.644	1	22	457	478	UGAGGUAGUAGGUUGUGUGGUU	AAGUACAUGGCCUGCUGUCUCA	Cleavage	UniRef100_P14640 Cluster: Tubulin alpha-1 chain; n=1; Zea mays|Rep: Tubulin alpha-1 chain - Zea mays (Maize), partial (54%)	1
Tae-let-7b-5p	TC437629	3	24.837	1	22	454	475	UGAGGUAGUAGGUUGUGUGGUU	AAGUACAUGGCCUGCUGUCUCA	Cleavage	homologue to UniRef100_A4K4Y1 Cluster: Alpha tubulin-2A; n=1; Triticum aestivum|Rep: Alpha tubulin-2A - Triticum aestivum (Wheat), partial (46%)	1
Tae-let-7b-5p	TC373979	3	24.814	1	22	466	487	UGAGGUAGUAGGUUGUGUGGUU	AAGUACAUGGCCUGCUGUCUCA	Cleavage	UniRef100_A4K4Y1 Cluster: Alpha tubulin-2A; n=1; Triticum aestivum|Rep: Alpha tubulin-2A - Triticum aestivum (Wheat), partial (44%)	1
Tae-let-7b-5p	TC368764	3	21.878	1	22	497	518	UGAGGUAGUAGGUUGUGUGGUU	AAGUACAUGGCCUGCUGUCUCA	Cleavage	UniRef100_A4K4Y1 Cluster: Alpha tubulin-2A; n=1; Triticum aestivum|Rep: Alpha tubulin-2A - Triticum aestivum (Wheat), partial (57%)	1
Tae-let-7b-5p	TC376978	3	21.979	1	22	531	552	UGAGGUAGUAGGUUGUGUGGUU	AAGUACAUGGCCUGCUGUCUCA	Cleavage	homologue to UniRef100_A4K4Y1 Cluster: Alpha tubulin-2A; n=1; Triticum aestivum|Rep: Alpha tubulin-2A - Triticum aestivum (Wheat), partial (58%)	1
Tae-let-7b-5p	TC368783	3	24.988	1	22	732	753	UGAGGUAGUAGGUUGUGUGGUU	AAGUACAUGGCCUGCUGUCUCA	Cleavage	homologue to UniRef100_A4K4Y1 Cluster: Alpha tubulin-2A; n=1; Triticum aestivum|Rep: Alpha tubulin-2A - Triticum aestivum (Wheat), partial (67%)	1
Tae-let-7b-5p	TC422187	3	19.177	1	22	553	574	UGAGGUAGUAGGUUGUGUGGUU	AAGUACAUGGCCUGCUGUCUCA	Cleavage	homologue to UniRef100_A4K4Y1 Cluster: Alpha tubulin-2A; n=1; Triticum aestivum|Rep: Alpha tubulin-2A - Triticum aestivum (Wheat), partial (55%)	1
Tae-let-7b-5p	TC385789	3	24.644	1	22	445	466	UGAGGUAGUAGGUUGUGUGGUU	AAGUACAUGGCCUGCUGUCUCA	Cleavage	homologue to UniRef100_P14640 Cluster: Tubulin alpha-1 chain; n=1; Zea mays|Rep: Tubulin alpha-1 chain - Zea mays (Maize), partial (46%)	1
Tae-let-7b-5p	TC434248	3	21.505	1	22	1095	1116	UGAGGUAGUAGGUUGUGUGGUU	AAGUACAUGGCCUGCUGUCUCA	Cleavage	homologue to UniRef100_A4K4Y1 Cluster: Alpha tubulin-2A; n=1; Triticum aestivum|Rep: Alpha tubulin-2A - Triticum aestivum (Wheat), partial (54%)	1
Tae-let-7b-5p	TC393409	2.5	18.33	1	22	897	918	UGAGGUAGUAGGUUGUGUGGUU	AUUUAUGCAACCUACCACCUCA	Cleavage	homologue to UniRef100_Q6YX79 Cluster: GHMP kinase-like protein; n=1; Oryza sativa Japonica Group|Rep: GHMP kinase-like protein - Oryza sativa subsp. japonica (Rice), partial (44%)	1
Tae-let-7b-5p	TC448395	3	24.644	1	22	1072	1093	UGAGGUAGUAGGUUGUGUGGUU	AAGUACAUGGCCUGCUGUCUCA	Cleavage	UniRef100_Q9ZRR5 Cluster: Tubulin alpha-3 chain; n=2; Triticeae|Rep: Tubulin alpha-3 chain - Hordeum vulgare (Barley), complete	1
Tae-let-7b-5p	TC448393	3	23.521	1	22	1390	1411	UGAGGUAGUAGGUUGUGUGGUU	AAGUACAUGGCCUGCUGUCUCA	Cleavage	UniRef100_A4K4Y1 Cluster: Alpha tubulin-2A; n=1; Triticum aestivum|Rep: Alpha tubulin-2A - Triticum aestivum (Wheat), complete	1
Tae-let-7b-5p	AL816314	1.5	11.386	1	20	100	119	UGAGGUAGUAGGUUGUGUGG	CCCCACAACCUUUUACCUCA	Translation		1
Tae-let-7b-5p	BQ170033	3	10.214	1	20	1	20	UGAGGUAGUAGGUUGUGUGG	CCACACAAUCUAGUGUUUCA	Cleavage	weakly similar to UniRef100_Q0IV94 Cluster: Os11g0104200 protein; n=1; Oryza sativa Japonica Group|Rep: Os11g0104200 protein - Oryza sativa subsp. japonica (Rice), partial (6%)	1
Tae-let-7b-5p	CD914184	2.5	19.769	1	23	174	196	UGAGGUAGUAGGUUGUGUGGUUU	AGCUCGGACGGCCUACUACCUCG	Cleavage		1
Tae-let-7b-5p	CD932714	3	13.879	1	23	28	50	UGAGGUAGUAGGUUGUGUGGUUU	GAAUUGAACAAGUUACUACUUCA	Cleavage	weakly similar to UniRef100_Q0D7N9 Cluster: Os07g0228000 protein; n=2; Oryza sativa Japonica Group|Rep: Os07g0228000 protein - Oryza sativa subsp. japonica (Rice), partial (9%)	1
Tae-let-7b-5p	CD885026	1	22.413	1	17	284	300	UGAGGUAGUAGGUUGUG	CACAGCCUACUACCUCG	Cleavage	similar to UniRef100_A5NNG1 Cluster: NADH:flavin oxidoreductase/NADH oxidase; n=1; Methylobacterium sp. 4-46|Rep: NADH:flavin oxidoreductase/NADH oxidase - Methylobacterium sp. 4-46, partial (3%)	1
Tae-let-7b-5p	CJ926809	3	21.555	1	23	25	47	UGAGGUAGUAGGUUGUGUGGUUU	AGCUCACAUAAUCAACUAUCUCG	Translation		1
Tae-let-7b-5p	BJ315616	3	11.277	1	23	530	552	UGAGGUAGUAGGUUGUGUGGUUU	AAAAUGUACAGCUAGCUACCUCA	Translation	similar to UniRef100_UPI0000EB4705 Cluster: CCR4-NOT transcription complex subunit 3 (CCR4-associated factor 3) (Leukocyte receptor cluster member 2).; n=1; Canis lupus familiaris|Rep: CCR4-NOT transcription complex subunit 3 (CCR4-associated factor 3) (Leukocyte receptor cluster member 2). - Canis familiaris, partial (3%)	1
Tae-let-7d	CD912140	1	14.097	1	22	161	182	AGAGGUAGAUGUGGUUGUAUGG	CAAUGCAACCACAUUUACCUUU	Cleavage	homologue to UniRef100_A8MK10 Cluster: Acriflavin resistance protein; n=1; Alkaliphilus oremlandii OhILAs|Rep: Acriflavin, partial (1%)	1
Tae-let-7d	TC436217	3	18.077	1	24	40	63	AGAGGUAGAUGUGGUUGUAUGGCU	GGUCAUUCAACCACAUCUAUCUGA	Cleavage	similar to UniRef100_A6YP74 Cluster: RIM11-like protein; n=1; Oryza sativa Japonica Group|Rep: RIM11-like protein - Oryza sativa subsp. japonica (Rice), partial (50%)	1
Tae-let-7d	CA693897	1.5	9.373	1	24	224	247	AGAGGUAGAUGUGGUUGUAUGGCU	AUCCAUCCAUCCACAUCUAUCUCU	Cleavage		1
Tae-let-7d	CA689544	1.5	6.349	1	24	87	110	AGAGGUAGAUGUGGUUGUAUGGCU	AUCCAUCCAUCCAUAUCUACCUCU	Cleavage	similar to UniRef100_Q0K1N4 Cluster: Pyruvate dehydrogenase complex dehydrogenase (E1) component; n=1; Ralstonia eutropha H16|, partial (1%)	1
Tae-let-7d	CA607198	1.5	8.589	1	24	161	184	AGAGGUAGAUGUGGUUGUAUGGCU	AUCCAUCCAUCCAUAUCUACCUCU	Cleavage	similar to UniRef100_Q0JAL2 Cluster: Os04g0591100 protein; n=1; Oryza sativa Japonica Group|Rep: Os04g0591100 protein - Oryza sativa subsp. japonica (Rice), partial (12%)	1
Tae-let-7d	CD918638	2	17.77	1	21	487	507	AGAGGUAGAUGUGGUUGUAUG	CAUGCAGCCGCAUCUGUCUCU	Cleavage	similar to UniRef100_Q0DL29 Cluster: Os05g0126800 protein; n=1; Oryza sativa Japonica Group|Rep: Os05g0126800 protein - Oryza sativa subsp. japonica (Rice), partial (57%)	1
Tae-let-7d	CV774843	3	11.715	1	24	109	132	AGAGGUAGAUGUGGUUGUAUGGCU	AGCCGCACGACUACAUCGGCCUCU	Cleavage	similar to UniRef100_Q0JKG7 Cluster: Auxin-responsive protein IAA5; n=1; Oryza sativa Japonica Group|Rep: Auxin-responsive protein IAA5 - Oryza sativa subsp. japonica (Rice), partial (65%)	1
Tae-let-7d	CV758992	3	21.651	1	24	271	294	AGAGGUAGAUGUGGUUGUAUGGCU	AGCUCUACAACCACAUCAUCCUCU	Cleavage	homologue to UniRef100_Q0JK18 Cluster: Os01g0702700 protein; n=2; Oryza sativa|Rep: Os01g0702700 protein - Oryza sativa subsp. japonica (Rice), partial (16%)	1
Tae-let-7d	TC418467	1.5	11.542	1	24	696	719	AGAGGUAGAUGUGGUUGUAUGGCU	AUCCAUCCAUCCAUAUCUACCUCU	Cleavage	UniRef100_P29511 Cluster: Tubulin alpha-6 chain; n=4; Brassicaceae|Rep: Tubulin alpha-6 chain - Arabidopsis thaliana (Mouse-ear cress), partial (38%)	1
Tae-let-7d	TC424101	3	13.069	1	24	25	48	AGAGGUAGAUGUGGUUGUAUGGCU	AGCCGCACGACUACAUCGGCCUCU	Cleavage	similar to UniRef100_Q0JKG7 Cluster: Auxin-responsive protein IAA5; n=1; Oryza sativa Japonica Group|Rep: Auxin-responsive protein IAA5 - Oryza sativa subsp. japonica (Rice), partial (81%)	1
Tae-let-7d	TC431829	1.5	8.589	1	24	498	521	AGAGGUAGAUGUGGUUGUAUGGCU	AUCCAUCCAUCCAUAUCUACCUCU	Cleavage	homologue to UniRef100_Q0JAL2 Cluster: Os04g0591100 protein; n=1; Oryza sativa Japonica Group|Rep: Os04g0591100 protein - Oryza sativa subsp. japonica (Rice), partial (52%)	1
Tae-let-7d	TC397560	1.5	8.589	1	24	644	667	AGAGGUAGAUGUGGUUGUAUGGCU	AUCCAUCCAUCCAUAUCUACCUCU	Cleavage	homologue to UniRef100_Q0JAL2 Cluster: Os04g0591100 protein; n=1; Oryza sativa Japonica Group|Rep: Os04g0591100 protein - Oryza sativa subsp. japonica (Rice), partial (66%)	1
Tae-let-7d	TC430613	3	11.529	1	24	77	100	AGAGGUAGAUGUGGUUGUAUGGCU	AGCCGCACGACUACAUCGGCCUCU	Cleavage	similar to UniRef100_Q0JKG7 Cluster: Auxin-responsive protein IAA5; n=1; Oryza sativa Japonica Group|Rep: Auxin-responsive protein IAA5 - Oryza sativa subsp. japonica (Rice), partial (87%)	1
Tae-let-7d	CJ591909	3	10.539	1	23	641	663	AGAGGUAGAUGUGGUUGUAUGGC	GCUGUGUAACUAUGUCUGCUUCU	Cleavage	similar to UniRef100_Q0DYB5 Cluster: Os02g0704300 protein; n=2; Oryza sativa Japonica Group|Rep: Os02g0704300 protein - Oryza sativa subsp. japonica (Rice), partial (54%)	1
Tae-let-7d	TC457927	3	20.415	1	24	98	121	AGAGGUAGAUGUGGUUGUAUGGCU	AGCUCUGCAGCCGCAUCUACCGUU	Cleavage	similar to UniRef100_A7PYF8 Cluster: Chromosome chr15 scaffold_37, whole genome shotgun sequence; n=1; Vitis vinifera|Rep: Chromosome chr15 scaffold_37, whole genome shotgun sequence - Vitis vinifera (Grape), partial (33%)	1
Tae-let-7d	TC381334	3	19.749	1	24	723	746	AGAGGUAGAUGUGGUUGUAUGGCU	AGCUCUGCAGCCGCAUCUACCAUU	Cleavage	similar to UniRef100_A7PYF8 Cluster: Chromosome chr15 scaffold_37, whole genome shotgun sequence; n=1; Vitis vinifera|Rep: Chromosome chr15 scaffold_37, whole genome shotgun sequence - Vitis vinifera (Grape), partial (55%)	1
Tae-let-7d	TC406984	3	23.546	1	24	805	828	AGAGGUAGAUGUGGUUGUAUGGCU	AGCUCUGCAGCCACAUCUGCCAUU	Cleavage	similar to UniRef100_A7PYF8 Cluster: Chromosome chr15 scaffold_37, whole genome shotgun sequence; n=1; Vitis vinifera|Rep: Chromosome chr15 scaffold_37, whole genome shotgun sequence - Vitis vinifera (Grape), partial (52%)	1
Tae-let-7d	TC457144	3	4.866	1	23	242	264	AGAGGUAGAUGUGGUUGUAUGGC	GUUAUGUGCUCAUAUCUACCUCU	Cleavage	similar to UniRef100_Q9MAY8 Cluster: Endo-1,4-beta-glucanase Cel1; n=1; Hordeum vulgare|Rep: Endo-1,4-beta-glucanase Cel1 - Hordeum vulgare (Barley), partial (46%)	1
Tae-let-7d	CA623844	3	18.974	1	24	71	94	AGAGGUAGAUGUGGUUGUAUGGCU	AGCCCCACGACUACAUCGGCCUCU	Cleavage	similar to UniRef100_A2WTQ5 Cluster: Auxin-responsive protein IAA5; n=1; Oryza sativa Indica Group|Rep: Auxin-responsive protein IAA5 - Oryza sativa subsp. indica (Rice), partial (22%)	1
Tae-let-7d	CJ812119	2.5	12.543	1	24	472	495	AGAGGUAGAUGUGGUUGUAUGGCU	AGCCAAUCAACUAAAUUUGCCUCU	Translation		1
Tae-let-7d	CK200790	3	9.45	1	24	74	97	AGAGGUAGAUGUGGUUGUAUGGCU	AUUCGUACAAUCACUUUUACUUUU	Translation		1
Tae-let-7d	CA502321	3	8.157	1	21	275	295	AGAGGUAGAUGUGGUUGUAUG	CAUACAACCACAAUUAUUUUU	Translation		1
Tae-let-7d	TC412070	2	17.168	1	24	247	270	AGAGGUAGAUGUGGUUGUAUGGCU	GGGCGUUCGACCACAUCGACCUCU	Cleavage	similar to UniRef100_A7Q7L6 Cluster: Chromosome undetermined scaffold_60, whole genome shotgun sequence; n=1; Vitis vinifera|Rep: Chromosome undetermined scaffold_60, whole genome shotgun sequence - Vitis vinifera (Grape), partial (29%)	1
Tae-let-7d	CA691219	3	13.957	1	22	148	169	AGAGGUAGAUGUGGUUGUAUGG	CCAAACAAUCACAUCUGUAUCU	Cleavage		1
Tae-let-7d	CA614253	2	18.45	1	22	433	454	AGAGGUAGAUGUGGUUGUAUGG	CCGGACAACUAAAUCUGCCUCU	Translation	homologue to UniRef100_Q0JMH0 Cluster: Os01g0505400 protein; n=1; Oryza sativa Japonica Group|Rep: Os01g0505400 protein - Oryza sativa subsp. japonica (Rice), partial (19%)	1
Tae-let-7d	TC415094	3	11.823	1	23	363	385	AGAGGUAGAUGUGGUUGUAUGGC	GCCAAACAACUCUAGCUACCUCU	Translation	similar to UniRef100_Q6EP22 Cluster: Cell division inhibitor-like; n=1; Oryza sativa Japonica Group|Rep: Cell division inhibitor-like - Oryza sativa subsp. japonica (Rice), partial (34%)	1
Tae-let-7d	CA635519	3	12.165	1	23	320	342	AGAGGUAGAUGUGGUUGUAUGGC	GCCAAACAACUCUAGCUACCUCU	Translation	similar to UniRef100_Q6EP22 Cluster: Cell division inhibitor-like; n=1; Oryza sativa Japonica Group|Rep: Cell division inhibitor-like - Oryza sativa subsp. japonica (Rice), partial (24%)	1
Tae-let-7d	BJ261390	2.5	12.092	1	22	282	304	AGAGGUAGA-UGUGGUUGUAUGG	UCGUGCAACCACACUCUGCCUCU	Translation	weakly similar to UniRef100_Q0J600 Cluster: Os08g0384400 protein; n=1; Oryza sativa Japonica Group|Rep: Os08g0384400 protein - Oryza sativa subsp. japonica (Rice), partial (14%)	1
Tae-let-7d	TC401063	3	23.208	1	23	477	499	AGAGGUAGAUGUGGUUGUAUGGC	GUUAUGCAUCUGCAUGUACCUCU	Cleavage		1
Tae-let-7d	TC438353	1.5	10.167	1	18	356	373	AGAGGUAGAUGUGGUUGU	ACAAUCACAUCUACCUCC	Cleavage	similar to UniRef100_Q9J870 Cluster: ORF65 p6.9 DNA binding protein; n=1; Spodoptera exigua MNPV|Rep: ORF65 p6.9 DNA binding protein - Spodoptera exigua MNPV, partial (24%)	1
Tae-let-7d	CJ589323	2	7.505	1	24	118	141	AGAGGUAGAUGUGGUUGUAUGGCU	AAUCCUGCAGUAACAUCUACCUCU	Cleavage	similar to UniRef100_A7QFM5 Cluster: Chromosome chr8 scaffold_88, whole genome shotgun sequence; n=1; Vitis vinifera|Rep: Chromosome chr8 scaffold_88, whole genome shotgun sequence - Vitis vinifera (Grape), partial (44%)	1
Tae-let-7d	BQ247169	3	11.613	1	21	269	289	AGAGGUAGAUGUGGUUGUAUG	UAUGUGACUGCAUCUAUUUCU	Cleavage	homologue to UniRef100_Q9M5G3 Cluster: Translationally-controlled tumor protein homolog; n=1; Hordeum vulgare|Rep: Translationally-controlled tumor protein homolog - Hordeum vulgare (Barley), partial (34%)	1
Tae-let-7d	CA659255	1.5	16.709	1	24	223	249	AGAGGUAGAUGUGGUUG---UAUGGCU	AGCUAUAGCCCAACAACAUCUACUUCU	Cleavage		1
Tae-let-7d	CA662256	1.5	16.709	1	24	114	140	AGAGGUAGAUGUGGUUG---UAUGGCU	AGCUAUAGCCCAACAACAUCUACUUCU	Cleavage		1
Tae-let-7d	CD912495	3	12.947	1	21	214	234	AGAGGUAGAUGUGGUUGUAUG	UGUACAACCACAUCAAUUUUU	Cleavage	similar to UniRef100_Q1GYN2 Cluster: Binding-protein-dependent transport systems inner membrane component; n=1; Methylobacillus flagellatus KT|Rep: Binding-protein-dependent transport systems inner membrane component - Methylobacillus flagellatus (strain KT / ATCC 51484 / DSM 6875), partial (6%)	1
Tae-let-7d	TC429486	1.5	15.86	1	24	95	121	AGAGGUAGAUGUGGUUG---UAUGGCU	AGCUAUAGCCCAACAACAUCUACUUCU	Cleavage		1
Tae-let-7d	TC415993	2	19.405	1	24	703	726	AGAGGUAGAUGUGGUUGUAUGGCU	AGCUUAGCCACUACGUCUACCUCU	Cleavage	similar to UniRef100_A7PZ15 Cluster: Chromosome chr4 scaffold_39, whole genome shotgun sequence; n=2; Vitis vinifera|Rep: Chromosome chr4 scaffold_39, whole genome shotgun sequence - Vitis vinifera (Grape), partial (48%)	1
Tae-let-7d	CK216704	3	11.546	1	24	244	267	AGAGGUAGAUGUGGUUGUAUGGCU	AGUCUUCUAAUUACAUUUGCUUCU	Cleavage	similar to UniRef100_A8UVJ9 Cluster: FeS cluster formation protein NifS; n=1; Hydrogenivirga sp. 128-5-R1-1|Rep: FeS cluster formation protein NifS - Hydrogenivirga sp. 128-5-R1-1, partial (5%)	1
Tae-let-7d	TC372196	1.5	16.55	1	24	546	572	AGAGGUAGAUGUGGUUG---UAUGGCU	AGCUAUAGCCCAACAACAUCUACUUCU	Cleavage		1
Tae-let-7d	DR044939	1.5	24.736	1	18	615	632	AGAGGUAGAUGUGGUUGU	ACAACCAUGUCUAUCUCU	Cleavage		1
Tae-let-7d	TC377119	1.5	16.709	1	24	1268	1294	AGAGGUAGAUGUGGUUG---UAUGGCU	AGCUAUAGCCCAACAACAUCUACUUCU	Cleavage	RING-H2 finger protein [Triticum aestivum]	1
Tae-let-7d	CA745008	2.5	13.975	1	23	256	277	AGAGGUAGAUGUGGUUGUAUGGC	GCCAU-CAACCACAUCUACAUCC	Cleavage	weakly similar to UniRef100_Q2UDB6 Cluster: Predicted protein; n=1; Aspergillus oryzae|Rep: Predicted protein - Aspergillus oryzae, partial (24%)	1
Tae-let-7d	DR734137	3	5.264	1	22	52	73	AGAGGUAGAUGUGGUUGUAUGG	CUGUACAACCAUCCUUACCUCU	Translation	similar to UniRef100_P52589 Cluster: Protein disulfide-isomerase precursor; n=1; Triticum aestivum|Rep: Protein disulfide-isomerase precursor - Triticum aestivum (Wheat), partial (19%)	1
Tae-let-7d	TC432719	2	12.826	1	22	860	881	AGAGGUAGAUGUGGUUGUAUGG	UUAUCCAACCCCAUCUGCUUCU	Cleavage	homologue to UniRef100_P09842 Cluster: Granule-bound starch synthase 1, chloroplast precursor; n=1; Hordeum vulgare|Rep: Granule-bound starch synthase 1, chloroplast precursor - Hordeum vulgare (Barley), partial (3%)	1
Tae-let-7d	TC454568	2	19.894	1	23	291	313	AGAGGUAGAUGUGGUUGUAUGGC	GCAGUCCAACCCCGUCUGCCUCU	Cleavage	weakly similar to UniRef100_A7PG65 Cluster: Chromosome chr6 scaffold_15, whole genome shotgun sequence; n=1; Vitis vinifera|Rep: Chromosome chr6 scaffold_15, whole genome shotgun sequence - Vitis vinifera (Grape), partial (29%)	1
Tae-let-7d	CV774306	2	24.559	1	23	262	284	AGAGGUAGAUGUGGUUGUAUGGC	GCAGUCCAACCCCGUCUGCCUCU	Cleavage	weakly similar to UniRef100_A7PG65 Cluster: Chromosome chr6 scaffold_15, whole genome shotgun sequence; n=1; Vitis vinifera|Rep: Chromosome chr6 scaffold_15, whole genome shotgun sequence - Vitis vinifera (Grape), partial (29%)	1
Tae-let-7d	TC388485	2	24.248	1	23	312	334	AGAGGUAGAUGUGGUUGUAUGGC	GCAGUCCAACCCCGUCUGCCUCU	Cleavage	weakly similar to UniRef100_A7PG65 Cluster: Chromosome chr6 scaffold_15, whole genome shotgun sequence; n=1; Vitis vinifera|Rep: Chromosome chr6 scaffold_15, whole genome shotgun sequence - Vitis vinifera (Grape), partial (29%)	1
Tae-let-7d	CV776835	2	24.082	1	23	274	296	AGAGGUAGAUGUGGUUGUAUGGC	GCAGUCCAACCCCGUCUGCCUCU	Cleavage	weakly similar to UniRef100_A7PG65 Cluster: Chromosome chr6 scaffold_15, whole genome shotgun sequence; n=1; Vitis vinifera|Rep: Chromosome chr6 scaffold_15, whole genome shotgun sequence - Vitis vinifera (Grape), partial (32%)	1
Tae-let-7e	TC395767	0.5	16.312	1	21	84	104	UGUGGGUUGGAUUGUAUCGGU	ACCGAUACAAUCCAACCCAUA	Cleavage		1
Tae-let-7e	BJ221345	2	8.469	1	21	99	119	UGUGGGUUGGAUUGUAUCGGU	ACCGGUACAAUCCAAUUUACA	Cleavage		1
Tae-let-7e	TC441290	2	8.864	1	20	1053	1072	UGUGGGUUGGAUUGUAUCGG	CCGAUUCAAUUCAACCUACA	Cleavage		1
Tae-let-7e	CJ894260	3	21.775	1	21	157	177	UGUGGGUUGGAUUGUAUCGGU	ACCGAAACAGUUUAAUCCACA	Cleavage		1
Tae-let-7e	CK214654	2	18.31	1	21	82	102	UGUGGGUUGGAUUGUAUCGGU	ACUGAUACAACACAACCCACA	Translation	similar to UniRef100_P16836 Cluster: Uncharacterized protein UL126; n=1; Human herpesvirus 5 strain AD169|Rep: Uncharacterized protein UL126 - Human cytomegalovirus (strain AD169) (HHV-5) (Human herpesvirus 5), partial (59%)	1
Tae-let-7e	CA622193	2.5	15.459	1	20	50	69	UGUGGGUUGGAUUGUAUCGG	CCGAUCCAAUCCAAUCCACC	Cleavage	weakly similar to UniRef100_P27397 Cluster: 18.0 kDa class I heat shock protein; n=1; Daucus carota|Rep: 18.0 kDa class I heat shock protein - Daucus carota (Carrot), partial (30%)	1
Tae-let-7e	TC425395	2.5	16.112	1	20	26	45	UGUGGGUUGGAUUGUAUCGG	CCGAUCCAAUCCGAUCCACG	Cleavage		1
Tae-let-7e	TC454537	3	18.258	1	21	327	347	UGUGGGUUGGAUUGUAUCGGU	GCUGAUACAAUUCGACCCGUU	Cleavage	similar to UniRef100_Q0JA43 Cluster: Os04g0616600 protein; n=1; Oryza sativa Japonica Group|Rep: Os04g0616600 protein - Oryza sativa subsp. japonica (Rice), partial (36%)	1
Tae-let-7e	GH730870	2	16.151	1	20	127	146	UGUGGGUUGGAUUGUAUCGG	CUGAUAUAACCCAAUCCACA	Translation		1
Tae-let-7e	TC409952	2.5	23.443	1	20	177	196	UGUGGGUUGGAUUGUAUCGG	CCGCUACAAUCCGGUCCACA	Cleavage	similar to UniRef100_Q8LGN6 Cluster: Glutathione-S-transferase Cla47; n=1; Triticum aestivum|Rep: Glutathione-S-transferase Cla47 - Triticum aestivum (Wheat), partial (42%)	1
Tae-let-7e	CD868393	2.5	12.973	1	20	126	145	UGUGGGUUGGAUUGUAUCGG	CCGAUCCAAUCCGAUCCACG	Cleavage		1
Tae-let-7e	TC456800	2.5	15.447	1	20	148	167	UGUGGGUUGGAUUGUAUCGG	CCGAUCCAAUCCGAUCCACG	Cleavage		1
Tae-let-7e	TC408878	2.5	16.242	1	20	123	142	UGUGGGUUGGAUUGUAUCGG	CCGAUCCAAUCCGAUCCACG	Cleavage	similar to UniRef100_Q4TA04 Cluster: Chromosome undetermined SCAF7478, whole genome shotgun sequence; n=1; Tetraodon nigroviridis|Rep: Chromosome undetermined SCAF7478, whole genome shotgun sequence - Tetraodon nigroviridis (Green puffer), partial (3%)	1
Tae-let-7e	CV776933	2.5	16.242	1	20	122	141	UGUGGGUUGGAUUGUAUCGG	CCGAUCCAAUCCGAUCCACG	Cleavage		1
Tae-let-7e	TC443603	2.5	14.007	1	20	284	303	UGUGGGUUGGAUUGUAUCGG	CCGAUCCAAUCCGAUCCACG	Cleavage	similar to UniRef100_A7NYR5 Cluster: Chromosome chr6 scaffold_3, whole genome shotgun sequence; n=1; Vitis vinifera|Rep: Chromosome chr6 scaffold_3, whole genome shotgun sequence - Vitis vinifera (Grape), partial (45%)	1
Tae-let-7e	TC393825	2.5	12.789	1	20	155	174	UGUGGGUUGGAUUGUAUCGG	CCGAUCCAAUCCGAUCCACG	Cleavage		1
Tae-let-7e	TC386340	2.5	16.242	1	20	122	141	UGUGGGUUGGAUUGUAUCGG	CCGAUCCAAUCCGAUCCACG	Cleavage	weakly similar to UniRef100_A7P0C3 Cluster: Chromosome chr6 scaffold_3, whole genome shotgun sequence; n=1; Vitis vinifera|Rep: Chromosome chr6 scaffold_3, whole genome shotgun sequence - Vitis vinifera (Grape), partial (36%)	1
Tae-let-7e	DR045050	3	17.192	1	21	365	385	UGUGGGUUGGAUUGUAUCGGU	GCCGAUACGGUGCAAUCCACG	Translation		1
Tae-let-7e	TC435320	3	8.167	1	21	85	105	UGUGGGUUGGAUUGUAUCGGU	ACUGAUCUAAUUCAACCUGCA	Cleavage	similar to UniRef100_Q8VZ74 Cluster: GTP-binding protein-like; n=1; Arabidopsis thaliana|Rep: GTP-binding protein-like - Arabidopsis thaliana (Mouse-ear cress), partial (19%)	1
Tae-let-7e	TC393323	2	17.214	1	21	57	77	UGUGGGUUGGAUUGUAUCGGU	AUGGAUGCAAUCUGAUCCACA	Cleavage	similar to UniRef100_A6N174 Cluster: Nucleoside-triphosphatase/ nucleotide binding protein; n=1; Oryza sativa Indica Group|Rep: Nucleoside-triphosphatase/ nucleotide binding protein - Oryza sativa subsp. indica (Rice), partial (60%)	1
Tae-let-7e	DR733415	3	20.651	1	21	732	752	UGUGGGUUGGAUUGUAUCGGU	ACUGAUGGAAUCCAACCCUCA	Cleavage	weakly similar to UniRef100_Q4A494 Cluster: Mitogen-activated protein kinase 2; n=1; Festuca arundinacea|Rep: Mitogen-activated protein kinase 2 - Festuca arundinacea (Tall fescue) (Schedonorus arundinaceus), partial (20%)	1
Tae-let-7e	TC392782	3	21.446	1	21	664	684	UGUGGGUUGGAUUGUAUCGGU	AUUGAUACAAUCCAACUUCCG	Cleavage	similar to UniRef100_Q9XEQ9 Cluster: Disease resistance protein RPM1 homolog; n=1; Sorghum bicolor|Rep: Disease resistance protein RPM1 homolog - Sorghum bicolor (Sorghum) (Sorghum vulgare), partial (11%)	1
Tae-let-7e	CK206313	3	17.656	1	21	750	770	UGUGGGUUGGAUUGUAUCGGU	AUUGAUGCAGUUCAAUUCAUA	Cleavage	weakly similar to UniRef100_A7PLL1 Cluster: Chromosome chr7 scaffold_20, whole genome shotgun sequence; n=1; Vitis vinifera|Rep: Chromosome chr7 scaffold_20, whole genome shotgun sequence - Vitis vinifera (Grape), partial (31%)	1
Tae-let-7e	TC448081	3	17.743	1	21	770	790	UGUGGGUUGGAUUGUAUCGGU	AUUGAUGCAGUUCAAUUCAUA	Cleavage	weakly similar to UniRef100_A7PLL1 Cluster: Chromosome chr7 scaffold_20, whole genome shotgun sequence; n=1; Vitis vinifera|Rep: Chromosome chr7 scaffold_20, whole genome shotgun sequence - Vitis vinifera (Grape), partial (30%)	1
Tae-let-7e	TC427177	1.5	13.242	1	19	1659	1677	UGUGGGUUGGAUUGUAUCG	UGAUACAAUCCUACCUACA	Cleavage	similar to UniRef100_A5NWA3 Cluster: LigA; n=1; Methylobacterium sp. 4-46|Rep: LigA - Methylobacterium sp. 4-46, partial (6%)	1
Tae-let-7e	CA656575	3	16.612	1	20	68	87	UGUGGGUUGGAUUGUAUCGG	CCGAUCCGAUCCGAUCCGCA	Cleavage	similar to UniRef100_UPI0000EB47A0 Cluster: Myb protein P42POP; n=1; Canis lupus familiaris|Rep: Myb protein P42POP - Canis familiaris, partial (5%)	1
Tae-let-7e	CA697212	2	11.261	1	20	419	438	UGUGGGUUGGAUUGUAUCGG	CGGAUGCAAUCCAACCCAAA	Cleavage	similar to UniRef100_Q0E0C2 Cluster: Os02g0562400 protein; n=2; Oryza sativa Japonica Group|Rep: Os02g0562400 protein - Oryza sativa subsp. japonica (Rice), partial (4%)	1
Tae-let-7e	TC439546	2.5	15.803	1	20	515	534	UGUGGGUUGGAUUGUAUCGG	UUGGUGCAAUCUAAUCUACA	Cleavage		1
Tae-let-7e	TC422127	3	7.936	1	20	9	28	UGUGGGUUGGAUUGUAUCGG	CCGAGGUAAUCCAAUCCGCA	Cleavage	homologue to UniRef100_A7UHA7 Cluster: Peptidyl-prolyl cis-trans isomerase; n=1; Dasypyrum villosum|Rep: Peptidyl-prolyl cis-trans isomerase - Dasypyrum villosum, partial (89%)	1
Tae-let-7e	TC379222	3	16.612	1	20	66	85	UGUGGGUUGGAUUGUAUCGG	CCGAUCCGAUCCGAUCCGCA	Cleavage	homologue to UniRef100_A1FU70 Cluster: Nitrogen metabolism transcriptional regulator, NtrC, Fis Family; n=1; Stenotrophomonas maltophilia R551-3|Rep: Nitrogen metabolism transcriptional regulator, NtrC, Fis Family - Stenotrophomonas maltophilia R551-3, partial (4%)	1
Tae-let-7e	TC386110	2.5	15.549	1	20	888	907	UGUGGGUUGGAUUGUAUCGG	CUGAUGUAAUACAAUCCACA	Translation	weakly similar to UniRef100_Q9WTK3 Cluster: Glycosylphosphatidylinositol anchor attachment 1 protein; n=1; Mus musculus|Rep: Glycosylphosphatidylinositol anchor attachment 1 protein - Mus musculus (Mouse), partial (4%)	1
Tae-let-7e	CA658012	2.5	18.868	1	21	252	272	UGUGGGUUGGAUUGUAUCGGU	ACGGGUACAAGCCAAUCUACA	Translation	similar to UniRef100_A0S601 Cluster: PS II 10 kDa protein; n=1; Phyllostachys edulis|Rep: PS II 10 kDa protein - Phyllostachys edulis, partial (52%)	1
Tae-let-7e	CA598907	2.5	19.143	1	21	263	283	UGUGGGUUGGAUUGUAUCGGU	ACGGGUACAACCCAAUCUACA	Translation	similar to UniRef100_A0S601 Cluster: PS II 10 kDa protein; n=1; Phyllostachys edulis|Rep: PS II 10 kDa protein - Phyllostachys edulis, partial (63%)	1
Tae-let-7e	CA658568	2.5	22.144	1	21	249	269	UGUGGGUUGGAUUGUAUCGGU	ACGGGUACAAGCCAAUCUACA	Translation	similar to UniRef100_A0S601 Cluster: PS II 10 kDa protein; n=1; Phyllostachys edulis|Rep: PS II 10 kDa protein - Phyllostachys edulis, partial (56%)	1
Tae-let-7e	TC390159	2.5	23.841	1	21	283	303	UGUGGGUUGGAUUGUAUCGGU	ACGGAUACAGCCCAAUCUACA	Translation	similar to UniRef100_A0S601 Cluster: PS II 10 kDa protein; n=1; Phyllostachys edulis|Rep: PS II 10 kDa protein - Phyllostachys edulis, partial (91%)	1
Tae-let-7e	TC382054	3	15.497	1	21	270	290	UGUGGGUUGGAUUGUAUCGGU	ACCUGUACAAUUCAACCGAUA	Cleavage		1
Tae-let-7e	CD907149	3	12.197	1	21	36	56	UGUGGGUUGGAUUGUAUCGGU	ACCAAUACAAUCCAUUUUACA	Cleavage	similar to UniRef100_Q9KJT6 Cluster: Staphylococcal secretory antigen ssaA precursor; n=3; Staphylococcus epidermidis|Rep: Staphylococcal secretory antigen ssaA precursor - Staphylococcus epidermidis, partial (6%)	1
Tae-let-7e	TC427401	3	13.763	1	21	188	208	UGUGGGUUGGAUUGUAUCGGU	AACGAUAUAAUCCACUCCAUA	Cleavage	homologue to UniRef100_Q4LB12 Cluster: Methionine synthase 2 enzyme; n=1; Hordeum vulgare|Rep: Methionine synthase 2 enzyme - Hordeum vulgare (Barley), partial (14%)	1
Tae-let-7e	CA691138	3	6.217	1	20	361	380	UGUGGGUUGGAUUGUAUCGG	UCGAUUCAAUCCAAUCUACC	Cleavage	homologue to UniRef100_Q8GTD0 Cluster: Metallothioneine type2; n=1; Hordeum vulgare subsp. vulgare|Rep: Metallothioneine type2 - Hordeum vulgare var. distichum (Two-rowed barley), partial (85%)	1
Tae-let-7e	TC399174	2	14.012	1	19	627	645	UGUGGGUUGGAUUGUAUCG	UGAUACAAUCCUACCUGCA	Cleavage	similar to UniRef100_A5P1Q7 Cluster: LigA; n=1; Methylobacterium sp. 4-46|Rep: LigA - Methylobacterium sp. 4-46, partial (4%)	1
Tae-let-7e	TC378656	3	16.195	1	20	151	170	UGUGGGUUGGAUUGUAUCGG	UUGAUACAGUCUGGCCCACC	Cleavage	similar to UniRef100_Q6NPD6 Cluster: At2g22125; n=2; Arabidopsis thaliana|Rep: At2g22125 - Arabidopsis thaliana (Mouse-ear cress), partial (62%)	1
Tae-let-7e	TC413474	3	14.576	1	19	838	856	UGUGGGUUGGAUUGUAUCG	CGGUGUAAUUUAACCCAUA	Cleavage		1
Tae-let-7e	TC461662	2	23.694	1	19	210	228	UGUGGGUUGGAUUGUAUCG	UGAUACAAUCCUACCUACG	Cleavage	weakly similar to UniRef100_A6N0Z6 Cluster: Lysine ketoglutarate reductase trans-splicing related 1; n=2; Oryza sativa Indica Group|Rep: Lysine ketoglutarate reductase trans-splicing related 1 - Oryza sativa subsp. indica (Rice), partial (46%)	1
Tae-let-7e	TC387189	2	12.894	1	20	502	521	UGUGGGUUGGAUUGUAUCGG	UCCAUACAAUCCAACCUGCU	Cleavage	similar to UniRef100_A7PGH1 Cluster: Chromosome chr17 scaffold_16, whole genome shotgun sequence; n=1; Vitis vinifera|Rep: Chromosome chr17 scaffold_16, whole genome shotgun sequence - Vitis vinifera (Grape), partial (18%)	1
Tae-let-7e	TC399453	3	17.692	1	20	940	959	UGUGGGUUGGAUUGUAUCGG	UUGAUACAGUCUGGCCCACC	Cleavage	similar to UniRef100_A7PL51 Cluster: Chromosome chr7 scaffold_20, whole genome shotgun sequence; n=1; Vitis vinifera|Rep: Chromosome chr7 scaffold_20, whole genome shotgun sequence - Vitis vinifera (Grape), partial (44%)	1
Tae-let-7e	TC446374	2	21.2	1	19	2043	2061	UGUGGGUUGGAUUGUAUCG	UGGUAUUAUCCAACCCACA	Cleavage	UniRef100_P52409 Cluster: Glucan endo-1,3-beta-glucosidase precursor ((1->3)-beta- glucan endohydrolase) ((1->3)-beta-glucanase); n=1; Triticum aestivum|Rep: Glucan endo-1,3-beta-glucosidase precursor ((1->3)-beta- glucan endohydrolase) ((1->3)-beta-glucanase) - Triticum aestivum (Wheat), complete	1
Tae-let-7e	CA696338	1.5	11.714	1	17	49	65	UGUGGGUUGGAUUGUAU	AUACAGUCUAGCCCACA	Cleavage		1
Tae-let-7e	CA614119	3	15.557	1	21	60	80	UGUGGGUUGGAUUGUAUCGGU	ACCAAUGGAAUCUAACCCACC	Cleavage		1
Tae-let-7e	CA618529	2.5	4.563	1	20	680	699	UGUGGGUUGGAUUGUAUCGG	UUNAUACGGUCCAACCCANA	Cleavage	homologue to UniRef100_Q0IKM3 Cluster: Leucine zipper protein zip1; n=1; Triticum aestivum|Rep: Leucine zipper protein zip1 - Triticum aestivum (Wheat), partial (33%)	1
Tae-let-7e	CB307792	3	12.86	1	20	387	406	UGUGGGUUGGAUUGUAUCGG	CUGAAACAAUCUAACCGACA	Cleavage		1
Tae-let-7e	TC436077	3	17	1	20	770	789	UGUGGGUUGGAUUGUAUCGG	CUGAUACACUCCAACACGCA	Cleavage	weakly similar to UniRef100_Q93ZL1 Cluster: AT5g60720/mup24_130; n=2; Arabidopsis thaliana|Rep: AT5g60720/mup24_130 - Arabidopsis thaliana (Mouse-ear cress), partial (24%)	1
Tae-let-7e	TC446917	1	15.387	1	17	1166	1182	UGUGGGUUGGAUUGUAU	AUACAAUCCCACCCACA	Cleavage	similar to UniRef100_Q0JFH5 Cluster: Os04g0103200 protein; n=1; Oryza sativa Japonica Group|Rep: Os04g0103200 protein - Oryza sativa subsp. japonica (Rice), partial (67%)	1
Tae-let-7e	TC405537	3	20.225	1	20	586	605	UGUGGGUUGGAUUGUAUCGG	CCGAUUCAAUCAAACCUGCA	Translation	similar to UniRef100_Q10SJ8 Cluster: Remorin, C-terminal region family protein, expressed; n=2; Oryza sativa Japonica Group|Rep: Remorin, C-terminal region family protein, expressed - Oryza sativa subsp. japonica (Rice), partial (94%)	1
Tae-let-7e	TC368564	3	8.886	1	21	91	111	UGUGGGUUGGAUUGUAUCGGU	ACCCAUCCAGUCCAGCCCACU	Cleavage	UniRef100_Q2WGB1 Cluster: Starch synthase II-D; n=1; Triticum aestivum|Rep: Starch synthase II-D - Triticum aestivum (Wheat), complete	1
Tae-let-7e	CN009859	3	9.219	1	21	63	83	UGUGGGUUGGAUUGUAUCGGU	ACCCUUACAAUUUGACCCAUA	Cleavage		1
Tae-let-7e	BG904515	2	12.674	1	21	86	106	UGUGGGUUGGAUUGUAUCGGU	GCUUAUACGAACCAACCCGCA	Translation	similar to UniRef100_P07398 Cluster: Ribulose bisphosphate carboxylase small chain clone 512; n=2; Triticum aestivum|Rep: Ribulose bisphosphate carboxylase small chain clone 512 - Triticum aestivum (Wheat), partial (50%)	1
Tae-let-7e	CA642381	3	10.977	1	21	498	518	UGUGGGUUGGAUUGUAUCGGU	ACUUAUAUGAUCCAACCUAAA	Cleavage	similar to UniRef100_Q5Z9Z1 Cluster: CDK5 activator-binding protein-like; n=1; Oryza sativa Japonica Group|Rep: CDK5 activator-binding protein-like - Oryza sativa subsp. japonica (Rice), partial (20%)	1
Tae-let-7e	CA497607	2.5	12.25	1	21	12	32	UGUGGGUUGGAUUGUAUCGGU	ACCCAAACAACCCAGCCCACA	Translation	similar to UniRef100_Q653F9 Cluster: RNA-binding protein-like; n=1; Oryza sativa Japonica Group|Rep: RNA-binding protein-like - Oryza sativa subsp. japonica (Rice), partial (58%)	1
Tae-let-7e	TC425092	2.5	20.443	1	18	328	345	UGUGGGUUGGAUUGUAUC	GAUAUAAUCUGACUCACG	Cleavage	homologue to UniRef100_Q0IX46 Cluster: Os10g0466500 protein; n=1; Oryza sativa Japonica Group|Rep: Os10g0466500 protein - Oryza sativa subsp. japonica (Rice), partial (35%)	1
Tae-let-7e	BJ234671	2.5	23.604	1	21	539	559	UGUGGGUUGGAUUGUAUCGGU	AUGGAGACAAUCUGACCCAUA	Cleavage	similar to UniRef100_A7PV13 Cluster: Chromosome chr4 scaffold_32, whole genome shotgun sequence; n=1; Vitis vinifera|Rep: Chromosome chr4 scaffold_32, whole genome shotgun sequence - Vitis vinifera (Grape), partial (11%)	1
Tae-let-7e	TC424000	2	9.338	1	17	155	171	UGUGGGUUGGAUUGUAU	CUACAAUCCAACCCACC	Cleavage		1
Tae-let-7e	CK194262	2	8.966	1	21	126	146	UGUGGGUUGGAUUGUAUCGGU	AACAGUACAAUCCAGUUCACA	Cleavage		1
Tae-let-7e	CJ863681	2	8.983	1	21	87	107	UGUGGGUUGGAUUGUAUCGGU	AACAGUACAAUCCAGUUCACA	Cleavage	similar to UniRef100_Q500N7 Cluster: Uroporphyrinogen-III synthase; n=1; Pseudomonas syringae pv. syringae B728a|Rep: Uroporphyrinogen-III synthase - Pseudomonas syringae pv. syringae (strain B728a), partial (6%)	1
Tae-let-7e	CK158320	2.5	16.346	1	18	81	98	UGUGGGUUGGAUUGUAUC	GAUGCAAUCCAAGCCACG	Cleavage	similar to UniRef100_A7NXC7 Cluster: Chromosome chr5 scaffold_2, whole genome shotgun sequence; n=1; Vitis vinifera|Rep: Chromosome chr5 scaffold_2, whole genome shotgun sequence - Vitis vinifera (Grape), partial (44%)	1
Tae-let-7e	CK202589	2	14.437	1	21	105	125	UGUGGGUUGGAUUGUAUCGGU	AUCCAAACAAUGCAACCCACA	Translation	UniRef100_Q41587 Cluster: Delta-24-sterol methyltransferase; n=1; Triticum aestivum|Rep: Delta-24-sterol methyltransferase - Triticum aestivum (Wheat), partial (44%)	1
Tae-let-7e	TC373293	2.5	19.931	1	21	146	166	UGUGGGUUGGAUUGUAUCGGU	AUGGAUAUAAUUCCAUCCACA	Cleavage	similar to UniRef100_Q9CAF6 Cluster: Probable DNA gyrase subunit A, chloroplast/mitochondrial precursor; n=1; Arabidopsis thaliana|Rep: Probable DNA gyrase subunit A, chloroplast/mitochondrial precursor - Arabidopsis thaliana (Mouse-ear cress), partial (11%)	1
Tae-let-7e	CJ662911	3	15.305	1	21	476	496	UGUGGGUUGGAUUGUAUCGGU	ACCCAUAUUGUCCAGUCCACA	Cleavage	homologue to UniRef100_Q0E1L7 Cluster: Os02g0326600 protein; n=2; Oryza sativa Japonica Group|Rep: Os02g0326600 protein - Oryza sativa subsp. japonica (Rice), partial (19%)	1
Tae-let-7e	TC378991	2.5	23.031	1	21	222	242	UGUGGGUUGGAUUGUAUCGGU	AUCUUUACGAUCCGACCUACA	Cleavage	weakly similar to UniRef100_A0FX34 Cluster: Cobalamin-5-phosphate synthase CobS; n=1; Burkholderia phymatum STM815|Rep: Cobalamin-5-phosphate synthase CobS - Burkholderia phymatum STM815, partial (9%)	1
Tae-let-7e	BQ609174	2.5	0.558	1	21	198	218	UGUGGGUUGGAUUGUAUCGGU	AACGAACCAAUCCAACCCAUA	Cleavage	similar to UniRef100_UPI00006D0E1E Cluster: Leucine Rich Repeat family protein; n=1; Tetrahymena thermophila SB210|Rep: Leucine Rich, partial (0%)	1
Tae-let-7e	TC390727	2.5	19.931	1	21	182	202	UGUGGGUUGGAUUGUAUCGGU	AUGGAUAUAAUUCCAUCCACA	Cleavage	similar to UniRef100_Q9CAF6 Cluster: Probable DNA gyrase subunit A, chloroplast/mitochondrial precursor; n=1; Arabidopsis thaliana|Rep: Probable DNA gyrase subunit A, chloroplast/mitochondrial precursor - Arabidopsis thaliana (Mouse-ear cress), partial (17%)	1
Tae-let-7e	TC423333	2.5	16.967	1	21	724	744	UGUGGGUUGGAUUGUAUCGGU	ACUAACACAAUCCAAUUUACA	Cleavage		1
Tae-let-7e	TC386356	2.5	14.259	1	18	81	98	UGUGGGUUGGAUUGUAUC	GAUGCAAUCCAAGCCACG	Cleavage	similar to UniRef100_A7NXC7 Cluster: Chromosome chr5 scaffold_2, whole genome shotgun sequence; n=1; Vitis vinifera|Rep: Chromosome chr5 scaffold_2, whole genome shotgun sequence - Vitis vinifera (Grape), partial (73%)	1
Tae-let-7e	TC422098	3	23.495	1	21	462	482	UGUGGGUUGGAUUGUAUCGGU	ACGGGUACAGCCCAAUCUACA	Translation	similar to UniRef100_A0S601 Cluster: PS II 10 kDa protein; n=1; Phyllostachys edulis|Rep: PS II 10 kDa protein - Phyllostachys edulis, partial (83%)	1
Tae-let-7e	TC377070	2	14.44	1	21	838	858	UGUGGGUUGGAUUGUAUCGGU	AUCCAAACAAUGCAACCCACA	Translation	homologue to UniRef100_P93852 Cluster: Endosperm C-24 sterol methyltransferase; n=1; Zea mays|Rep: Endosperm C-24 sterol methyltransferase - Zea mays (Maize), partial (93%)	1
Tae-let-7e	TC395524	2.5	16.458	1	18	534	551	UGUGGGUUGGAUUGUAUC	GAUGCAAUCCAAGCCACG	Cleavage	similar to UniRef100_A7NXC7 Cluster: Chromosome chr5 scaffold_2, whole genome shotgun sequence; n=1; Vitis vinifera|Rep: Chromosome chr5 scaffold_2, whole genome shotgun sequence - Vitis vinifera (Grape), partial (64%)	1
Tae-let-7e	TC393639	3	19.956	1	21	47	67	UGUGGGUUGGAUUGUAUCGGU	GCUGCUGCAAUCCUGCCCACA	Cleavage		1
Tae-let-7e	TC420858	3	17.028	1	21	1138	1158	UGUGGGUUGGAUUGUAUCGGU	AUCCAUGCAAUCCAACAUGCA	Cleavage		1
Tae-let-7e	TC396784	2.5	19.931	1	21	1080	1100	UGUGGGUUGGAUUGUAUCGGU	AUGGAUAUAAUUCCAUCCACA	Cleavage	similar to UniRef100_A7QAF2 Cluster: Chromosome undetermined scaffold_71, whole genome shotgun sequence; n=1; Vitis vinifera|Rep: Chromosome undetermined scaffold_71, whole genome shotgun sequence - Vitis vinifera (Grape), partial (64%)	1
Tae-let-7e	TC368721	2	14.44	1	21	720	740	UGUGGGUUGGAUUGUAUCGGU	AUCCAAACAAUGCAACCCACA	Translation	UniRef100_Q41587 Cluster: Delta-24-sterol methyltransferase; n=1; Triticum aestivum|Rep: Delta-24-sterol methyltransferase - Triticum aestivum (Wheat), complete	1
Tae-let-7e	TC390477	2.5	23.031	1	21	1314	1334	UGUGGGUUGGAUUGUAUCGGU	AUCUUUACGAUCCGACCUACA	Cleavage		1
Tae-let-7e	TC419028	2	9.069	1	17	1493	1509	UGUGGGUUGGAUUGUAU	CUACAAUCCAACCCACC	Cleavage	similar to UniRef100_A7QEX3 Cluster: Chromosome chr16 scaffold_86, whole genome shotgun sequence; n=1; Vitis vinifera|Rep: Chromosome chr16 scaffold_86, whole genome shotgun sequence - Vitis vinifera (Grape), partial (24%)	1
Tae-let-7e	CA677356	2.5	11.474	1	20	126	145	UGUGGGUUGGAUUGUAUCGG	UCCAUACAGUCCAACUCGCC	Cleavage	homologue to UniRef100_A3VS08 Cluster: Undecaprenyl-phosphate galactosephosphotransferase; n=1; Parvularcula bermudensis HTCC2503|Rep: Undecaprenyl-phosphate galactosephosphotransferase - Parvularcula bermudensis HTCC2503, partial (6%)	1
Tae-let-7e	DY741908	1.5	12.628	1	19	144	162	UGUGGGUUGGAUUGUAUCG	CCAAACAAUCCAAUCCACA	Cleavage	similar to UniRef100_A7QNR5 Cluster: Chromosome undetermined scaffold_134, whole genome shotgun sequence; n=1; Vitis vinifera|Rep: Chromosome undetermined scaffold_134, whole genome shotgun sequence - Vitis vinifera (Grape), partial (9%)	1
Tae-let-7e	TC431277	3	15.868	1	19	211	229	UGUGGGUUGGAUUGUAUCG	CGAUGCCAUCUAACUUACA	Cleavage	homologue to UniRef100_A6SQ62 Cluster: Ubiquitin / ribosomal protein S27a; n=3; Sclerotiniaceae|Rep: Ubiquitin / ribosomal protein S27a - Botryotinia fuckeliana (strain B05.10) (Noble rot fungus) (Botrytiscinerea), partial (48%)	1
Tae-let-7e	CK204710	3	19.341	1	19	438	456	UGUGGGUUGGAUUGUAUCG	CGAUGGAGUUCAACCCACG	Cleavage		1
Tae-let-7f-5p	BE402835	3	5.488	1	22	1031	1052	UGAGGUAGUAGAUUGUAUAGUU	AACUAUCUAAUUUACUAUUUCA	Cleavage	UniRef100_Q37590 Cluster: NADH-ubiquinone oxidoreductase chain 1; n=1; Pyrgus communis|Rep: NADH-ubiquinone oxidoreductase chain 1 - Pyrgus communis (Common checkered skipper), partial (11%)	1
Tae-let-7f-5p	CJ916956	3	17.668	1	22	504	526	UGAGGUAGUAGAU-UGUAUAGUU	AACUGUACACAUCUACUACUUCG	Cleavage		1
Tae-let-7f-5p	TC434317	3	14.167	1	22	659	681	UGAGGUAGUAGAU-UGUAUAGUU	AACUGUACACAUCUACUACUUCG	Cleavage		1
Tae-let-7f-5p	TC440928	2	17.699	1	21	426	446	UGAGGUAGUAGAUUGUAUAGU	AGUAUACAAUCUGCUGCUUUA	Cleavage		1
Tae-let-7f-5p	BG313287	2	12.223	1	22	358	379	UGAGGUAGUAGAUUGUAUAGUU	AAUAGUAUGAUCUAUUACUUCA	Cleavage		1
Tae-let-7f-5p	TC421653	3	20.734	1	22	382	403	UGAGGUAGUAGAUUGUAUAGUU	AAUUGUGCAAUUUGGUGCCUCA	Cleavage	similar to UniRef100_Q6Z7B3 Cluster: Heat shock factor protein hsf8-like; n=1; Oryza sativa Japonica Group|Rep: Heat shock factor protein hsf8-like - Oryza sativa subsp. japonica (Rice), partial (3%)	1
Tae-let-7f-5p	CV066812	3	0.011	1	22	427	448	UGAGGUAGUAGAUUGUAUAGUU	ACCUAUACAAUCUACCACCACA	Cleavage	weakly similar to UniRef100_Q9DVW0 Cluster: PxORF73 peptide; n=1; Plutella xylostella granulovirus|Rep: PxORF73 peptide - Plutella xylostella granulovirus, partial (29%)	1
Tae-let-7f-5p	DR737602	3	17.863	1	22	586	607	UGAGGUAGUAGAUUGUAUAGUU	GACUGUGAAAUCUGCUACCUUG	Cleavage	weakly similar to UniRef100_Q1MW95 Cluster: Shematrin-2; n=1; Pinctada fucata|Rep: Shematrin-2 - Pinctada fucata (Pearl oyster), partial (8%)	1
Tae-let-7f-5p	AL810983	2	17.748	1	22	469	491	UGAGGUAGUAGAUUGUA-UAGUU	AACUAGUAUGAUCUAUUACUUCA	Cleavage	similar to UniRef100_Q0JDM0 Cluster: Os04g0394300 protein; n=1; Oryza sativa Japonica Group|Rep: Os04g0394300 protein - Oryza sativa subsp. japonica (Rice), partial (14%)	1
Tae-let-7f-5p	BQ171860	2.5	18.405	1	22	274	295	UGAGGUAGUAGAUUGUAUAGUU	GACAAUGCAAUGUACUACCUCU	Translation		1
Tae-let-7f-5p	BQ236888	2	15.994	1	21	249	269	UGAGGUAGUAGAUUGUAUAGU	ACAGUACAAUCUACUAUCGCA	Cleavage	similar to UniRef100_A7QCD4 Cluster: Chromosome undetermined scaffold_77, whole genome shotgun sequence; n=1; Vitis vinifera|Rep: Chromosome undetermined scaffold_77, whole genome shotgun sequence - Vitis vinifera (Grape), partial (4%)	1
Tae-let-7f-5p	CK157312	2.5	9.334	1	21	337	357	UGAGGUAGUAGAUUGUAUAGU	AAUAUACAAUCUGCAACUUCA	Cleavage		1
Tae-let-7f-5p	CA737207	2	7.34	1	19	97	115	UGAGGUAGUAGAUUGUAUA	UAUACAAGUUGCUACCUCA	Cleavage	similar to UniRef100_Q0DWE9 Cluster: Os02g0818000 protein; n=2; Oryza sativa|Rep: Os02g0818000 protein - Oryza sativa subsp. japonica (Rice), partial (22%)	1
Tae-let-7f-5p	CA737399	2	7.417	1	19	102	120	UGAGGUAGUAGAUUGUAUA	UAUACAAGUUGCUACCUCA	Cleavage	similar to UniRef100_Q0DWE9 Cluster: Os02g0818000 protein; n=2; Oryza sativa|Rep: Os02g0818000 protein - Oryza sativa subsp. japonica (Rice), partial (26%)	1
Tae-let-7f-5p	CD932714	3	13.879	1	22	29	50	UGAGGUAGUAGAUUGUAUAGUU	AAUUGAACAAGUUACUACUUCA	Cleavage	weakly similar to UniRef100_Q0D7N9 Cluster: Os07g0228000 protein; n=2; Oryza sativa Japonica Group|Rep: Os07g0228000 protein - Oryza sativa subsp. japonica (Rice), partial (9%)	1
Tae-let-7f-5p	TC406793	3	13.432	1	22	720	741	UGAGGUAGUAGAUUGUAUAGUU	AUUUAUACAAUCUACAAUUUCG	Cleavage	similar to UniRef100_A7P1N3 Cluster: Chromosome chr19 scaffold_4, whole genome shotgun sequence; n=1; Vitis vinifera|Rep: Chromosome chr19 scaffold_4, whole genome shotgun sequence - Vitis vinifera (Grape), partial (39%)	1
Tae-let-7f-5p	TC381673	2	7.417	1	19	962	980	UGAGGUAGUAGAUUGUAUA	UAUACAAGUUGCUACCUCA	Cleavage	similar to UniRef100_Q0DWE9 Cluster: Os02g0818000 protein; n=2; Oryza sativa|Rep: Os02g0818000 protein - Oryza sativa subsp. japonica (Rice), partial (93%)	1
Tae-let-7f-5p	TC378221	3	17.273	1	20	674	693	UGAGGUAGUAGAUUGUAUAG	CUGUACAAUUUGUUACUUCU	Cleavage		1
Tae-let-7f-5p	BE606933	2.5	4.029	1	22	100	121	UGAGGUAGUAGAUUGUAUAGUU	AACCUUACAAUCUGUUGCCUCU	Cleavage	weakly similar to UniRef100_A6ZSM2 Cluster: Cell wall integrity and stress response component; n=1; Saccharomyces cerevisiae YJM789|Rep: Cell wall integrity and stress response component - Saccharomyces cerevisiae (strain YJM789) (Baker's yeast), partial (3%)	1
Tae-let-7f-5p	TC427172	2.5	8.51	1	21	91	111	UGAGGUAGUAGAUUGUAUAGU	ACCAUGCAAUUCACUACCUUA	Translation	UniRef100_Q2L1C9 Cluster: Chemotaxis response regulator; n=1; Bordetella avium 197N|Rep: Chemotaxis response regulator - Bordetella avium (strain 197N), partial (11%)	1
Tae-let-7f-5p	CJ700227	3	15.587	1	21	47	67	UGAGGUAGUAGAUUGUAUAGU	GUUGUACAGUUUACUACUCCA	Cleavage	homologue to UniRef100_Q98G17 Cluster: Probable 1-acyl-SN-glycerol-3-phosphate acyltransferase; n=1; Mesorhizobium loti|Rep: Probable 1-acyl-SN-glycerol-3-phosphate acyltransferase - Rhizobium loti (Mesorhizobium loti), partial (5%)	1
Tae-let-7f-5p	CK159629	3	12.261	1	22	240	261	UGAGGUAGUAGAUUGUAUAGUU	GACGGUACAAUCUACUACUACC	Cleavage	UniRef100_A9M876 Cluster: Leucine zipper protein 1; n=2; Brucella|Rep: Leucine zipper protein 1 - Brucella canis, partial (2%)	1
Tae-let-7f-5p	GH732996	3	9.381	1	21	206	226	UGAGGUAGUAGAUUGUAUAGU	GCUGUAAAAUCUACUAUCUAA	Cleavage	similar to UniRef100_A8NH56 Cluster: Predicted protein; n=1; Coprinopsis cinerea okayama7#130|Rep: Predicted protein - Coprinopsis cinerea okayama7#130, partial (7%)	1
Tae-let-7f-5p	TC404928	2.5	14.411	1	21	237	257	UGAGGUAGUAGAUUGUAUAGU	ACAGUAUAAUCUACUAUCGCA	Cleavage	similar to UniRef100_A7QCD4 Cluster: Chromosome undetermined scaffold_77, whole genome shotgun sequence; n=1; Vitis vinifera|Rep: Chromosome undetermined scaffold_77, whole genome shotgun sequence - Vitis vinifera (Grape), partial (8%)	1
Tae-let-7f-5p	TC391122	3	15.494	1	21	1125	1145	UGAGGUAGUAGAUUGUAUAGU	AUUGUACAGUGUACUACAUCA	Translation	similar to UniRef100_Q0J3Y2 Cluster: Os08g0546100 protein; n=3; Oryza sativa|Rep: Os08g0546100 protein - Oryza sativa subsp. japonica (Rice), partial (54%)	1
Tae-let-7f-5p	CA607124	3	16.467	1	22	245	266	UGAGGUAGUAGAUUGUAUAGUU	AACUUUAUACUGUACUACUUCA	Translation		1
Tae-let-7f-5p	BQ241941	2.5	7.601	1	22	316	337	UGAGGUAGUAGAUUGUAUAGUU	AAAUGAACAAUCCACUACUUCA	Translation	homologue to UniRef100_Q944C6 Cluster: Small Ras-related GTP-binding protein; n=1; Triticum aestivum|Rep: Small Ras-related GTP-binding protein - Triticum aestivum (Wheat), partial (22%)	1
Tae-let-7f-5p	CA618194	2	12.568	1	22	4	25	UGAGGUAGUAGAUUGUAUAGUU	ACCAAUCCAAUCUACUAUUUCA	Cleavage	similar to UniRef100_Q7SFC1 Cluster: Predicted protein; n=1; Neurospora crassa|Rep: Predicted protein - Neurospora crassa, partial (4%)	1
Tae-let-7f-5p	CA682086	3	16.848	1	22	97	118	UGAGGUAGUAGAUUGUAUAGUU	AUUUAUGCAACCUACCACCUCA	Cleavage	similar to UniRef100_Q6YX79 Cluster: GHMP kinase-like protein; n=1; Oryza sativa Japonica Group|Rep: GHMP kinase-like protein - Oryza sativa subsp. japonica (Rice), partial (13%)	1
Tae-let-7f-5p	BE418930	3	12.23	1	22	173	194	UGAGGUAGUAGAUUGUAUAGUU	GAUUCUGUAAUUUGUUACUUCA	Cleavage		1
Tae-let-7f-5p	TC460476	2.5	11.397	1	22	578	599	UGAGGUAGUAGAUUGUAUAGUU	AAUAGUAUAAUAUAUUACUUCA	Translation	weakly similar to UniRef100_Q0JDM0 Cluster: Os04g0394300 protein; n=1; Oryza sativa Japonica Group|Rep: Os04g0394300 protein - Oryza sativa subsp. japonica (Rice), partial (4%)	1
Tae-let-7f-5p	GR304646	3	10.559	1	21	274	294	UGAGGUAGUAGAUUGUAUAGU	GCAGUGCAAUCUACUACCUGC	Cleavage	similar to UniRef100_Q20598 Cluster: Fmrf-like peptide protein 7; n=1; Caenorhabditis elegans|Rep: Fmrf-like peptide protein 7 - Caenorhabditis elegans, partial (9%)	1
Tae-let-7f-5p	CJ900429	3	10.381	1	22	593	614	UGAGGUAGUAGAUUGUAUAGUU	AACAAUUCAAUCAGCUACUUCA	Translation	similar to UniRef100_Q9ATQ4 Cluster: TAK33; n=1; Triticum aestivum|Rep: TAK33 - Triticum aestivum (Wheat), partial (33%)	1
Tae-let-7f-5p	CJ954697	3	8.005	1	22	671	692	UGAGGUAGUAGAUUGUAUAGUU	AACAAUUCAAUCAGCUACUUCA	Translation	similar to UniRef100_Q9ATQ4 Cluster: TAK33; n=1; Triticum aestivum|Rep: TAK33 - Triticum aestivum (Wheat), partial (34%)	1
Tae-let-7f-5p	BU099964	2.5	11.436	1	22	636	657	UGAGGUAGUAGAUUGUAUAGUU	GACCAUACAAACCACUACCUUA	Translation	similar to UniRef100_Q4SY88 Cluster: Chromosome 9 SCAF12148, whole genome shotgun sequence; n=1; Tetraodon nigroviridis|Rep: Chromosome 9 SCAF12148, whole genome shotgun sequence - Tetraodon nigroviridis (Green puffer), partial (17%)	1
Tae-let-7f-5p	TC427668	2	12.816	1	22	803	824	UGAGGUAGUAGAUUGUAUAGUU	AUCAAUACAAUCAGCUACUUCA	Translation	similar to UniRef100_Q84V35 Cluster: Receptor kinase ORK10; n=1; Avena sativa|Rep: Receptor kinase ORK10 - Avena sativa (Oat), partial (40%)	1
Tae-let-7f-5p	TC396981	3	16.848	1	22	147	168	UGAGGUAGUAGAUUGUAUAGUU	AUUUAUGCAACCUACCACCUCA	Cleavage	homologue to UniRef100_Q6YX79 Cluster: GHMP kinase-like protein; n=1; Oryza sativa Japonica Group|Rep: GHMP kinase-like protein - Oryza sativa subsp. japonica (Rice), partial (21%)	1
Tae-let-7f-5p	TC377299	3	14.152	1	19	801	819	UGAGGUAGUAGAUUGUAUA	UAUAUAGUUUAUUACUUUA	Cleavage		1
Tae-let-7f-5p	TC459734	2.5	11.687	1	19	962	980	UGAGGUAGUAGAUUGUAUA	UGUGUAAUCUAUUGCCUCG	Cleavage	homologue to UniRef100_P93671 Cluster: Xyloglucan endotransglycosylase; n=1; Hordeum vulgare|Rep: Xyloglucan endotransglycosylase - Hordeum vulgare (Barley), partial (68%)	1
Tae-let-7f-5p	TC406591	2.5	11.543	1	22	402	423	UGAGGUAGUAGAUUGUAUAGUU	GACCAUACAAACCACUACCUUA	Translation	similar to UniRef100_Q5PY06 Cluster: Chitinase; n=1; Entamoeba dispar|Rep: Chitinase - Entamoeba dispar, partial (11%)	1
Tae-let-7f-5p	NP411552	3	12.508	1	22	769	790	UGAGGUAGUAGAUUGUAUAGUU	AACAAUUCAAUCAGCUACUUCA	Translation	GB|AF325196.1|AAK20737.1 TAK19-1 [Triticum aestivum]	1
Tae-let-7f-5p	TC393409	3	18.33	1	22	897	918	UGAGGUAGUAGAUUGUAUAGUU	AUUUAUGCAACCUACCACCUCA	Cleavage	homologue to UniRef100_Q6YX79 Cluster: GHMP kinase-like protein; n=1; Oryza sativa Japonica Group|Rep: GHMP kinase-like protein - Oryza sativa subsp. japonica (Rice), partial (44%)	1
Tae-let-7f-5p	TC377109	3	9.903	1	22	781	802	UGAGGUAGUAGAUUGUAUAGUU	AACAAUUCAAUCAGCUACUUCA	Translation	similar to UniRef100_Q9XHQ2 Cluster: Receptor-like kinase; n=1; Hordeum vulgare|Rep: Receptor-like kinase - Hordeum vulgare (Barley), partial (83%)	1
Tae-let-7f-5p	NP234675	3	12.668	1	22	751	772	UGAGGUAGUAGAUUGUAUAGUU	AACAAUUCAAUCAGCUACUUCA	Translation	GB|U78762.1|AAD43962.1 receptor-like kinase ARK1AS	1
Tae-let-7f-5p	TC387992	3	10.073	1	22	802	823	UGAGGUAGUAGAUUGUAUAGUU	AACAAUUCAAUCAGCUACUUCA	Translation	UniRef100_Q9ATQ4 Cluster: TAK33; n=1; Triticum aestivum|Rep: TAK33 - Triticum aestivum (Wheat), complete	1
Tae-let-7f-5p	CA609528	2	19.277	1	20	308	327	UGAGGUAGUAGAUUGUAUAG	CGGUGCAGUUUGCUACCUCA	Cleavage	similar to UniRef100_A7R6E5 Cluster: Chromosome undetermined scaffold_1258, whole genome shotgun sequence; n=2; Vitis vinifera|Rep: Chromosome undetermined scaffold_1258, whole genome shotgun sequence - Vitis vinifera (Grape), partial (24%)	1
Tae-let-7f-5p	TC439164	3	12.127	1	20	485	504	UGAGGUAGUAGAUUGUAUAG	UUAUGCAAUAUACUUCCUCA	Translation	similar to UniRef100_Q56X96 Cluster: Cyclopropyl isomerase; n=1; Arabidopsis thaliana|Rep: Cyclopropyl isomerase - Arabidopsis thaliana (Mouse-ear cress), partial (75%)	1
Tae-let-7f-5p	TC378428	3	12.127	1	20	528	547	UGAGGUAGUAGAUUGUAUAG	UUAUGCAAUAUACUUCCUCA	Translation	similar to UniRef100_Q56X96 Cluster: Cyclopropyl isomerase; n=1; Arabidopsis thaliana|Rep: Cyclopropyl isomerase - Arabidopsis thaliana (Mouse-ear cress), partial (69%)	1
Tae-let-7f-5p	TC372926	2	20.144	1	20	319	338	UGAGGUAGUAGAUUGUAUAG	CGGUGCAGUUUGCUACCUCA	Cleavage	similar to UniRef100_A7R6E5 Cluster: Chromosome undetermined scaffold_1258, whole genome shotgun sequence; n=2; Vitis vinifera|Rep: Chromosome undetermined scaffold_1258, whole genome shotgun sequence - Vitis vinifera (Grape), partial (26%)	1
Tae-let-7f-5p	TC380508	3	20.566	1	20	268	287	UGAGGUAGUAGAUUGUAUAG	CUAUAGAAUAUGCUACUUCA	Translation	similar to UniRef100_Q69L76 Cluster: Cyclin G-associated kinase-like protein; n=2; Oryza sativa Japonica Group|Rep: Cyclin G-associated kinase-like protein - Oryza sativa subsp. japonica (Rice), partial (66%)	1
Tae-let-7f-5p	TC435836	2.5	6.326	1	22	250	271	UGAGGUAGUAGAUUGUAUAGUU	GACCUUACAAUCUGUUGCCUCU	Cleavage		1
Tae-let-7f-5p	TC411353	3	10.935	1	21	68	88	UGAGGUAGUAGAUUGUAUAGU	ACCAUAUUAUUUAUUACCUUA	Cleavage	similar to UniRef100_A7F5D1 Cluster: Predicted protein; n=1; Sclerotinia sclerotiorum 1980|Rep: Predicted protein - Sclerotinia sclerotiorum (strain ATCC 18683 / 1980 / Ss-1) (Whitemold) (Whetzelinia sclerotiorum), partial (6%)	1
Tae-let-7f-5p	CA604655	2.5	12.494	1	18	117	134	UGAGGUAGUAGAUUGUAU	AUGCAGUCUACUAGCUCA	Cleavage		1
Tae-let-7j	BJ214398	2.5	16.578	1	24	469	492	UGAGGUAGUUGGUGCAGAUAUGGU	AGCAUAUCUGCAUCAACUACCAUA	Cleavage	similar to UniRef100_A1T7F2 Cluster: Transcriptional regulator, GntR family; n=1; Mycobacterium vanbaalenii PYR-1|Rep: Transcriptional regulator, GntR family - Mycobacterium vanbaalenii (strain DSM 7251 / PYR-1), partial (5%)	1
Tae-let-7j	TC415599	3	14.534	1	24	184	207	UGAGGUAGUUGGUGCAGAUAUGGU	ACUGUAUUUUCACCAACUAUCUUG	Cleavage		1
Tae-let-7j	CV762322	3	13.796	1	24	598	621	UGAGGUAGUUGGUGCAGAUAUGGU	ACUGUAUUUUCACCAACUAUCUUG	Cleavage	similar to UniRef100_Q0JBQ3 Cluster: Os04g0517400 protein; n=1; Oryza sativa Japonica Group|Rep: Os04g0517400 protein - Oryza, partial (64%)	1
Tae-let-7j	TC378603	3	17.478	1	24	1111	1134	UGAGGUAGUUGGUGCAGAUAUGGU	ACUGUAUUUUCACCAACUAUCUUG	Cleavage		1
Tae-let-7j	TC388115	3	17.191	1	23	633	655	UGAGGUAGUUGGUGCAGAUAUGG	CUAUGUCUGCACUAAUUACCAUA	Cleavage	similar to UniRef100_Q2F6C5 Cluster: Coiled-coil domain containing 25 protein; n=1; Bombyx mori|Rep: Coiled-coil domain containing 25 protein - Bombyx mori (Silk moth), partial (10%)	1
Tae-let-7j	CA728338	3	11.34	1	23	132	154	UGAGGUAGUUGGUGCAGAUAUGG	CCAUAACUCCAUUAACUACCUUG	Cleavage	homologue to UniRef100_UPI0000ECA5C5 Cluster: Nuclear fragile X mental retardation-interacting protein 2 (FMRP- interacting protein 2) (82 kDa FMRP-interacting protein) (82-FIP) (Proliferation-inducing gene 1 protein).; n=2; Gallus gallus|Rep: Nuclear fragile X mental retardation-interacting protein 2 (FMRP- interacting protein 2) (82 kDa FMRP-interacting protein) (82-FIP) (Proliferation-inducing…	1
Tae-let-7j	CD892743	2.5	16.467	1	24	155	178	UGAGGUAGUUGGUGCAGAUAUGGU	ACUACGUCUACGACAACUACCUCA	Cleavage	weakly similar to UniRef100_Q0E4T6 Cluster: Os02g0101400 protein; n=4; Oryza sativa|Rep: Os02g0101400 protein - Oryza sativa subsp. japonica (Rice), partial (21%)	1
Tae-let-7j	CA625319	2	19.087	1	22	405	426	UGAGGUAGUUGGUGCAGAUAUG	CAUGGCUGCACCGAGUACCUUA	Cleavage	homologue to UniRef100_Q6UQ06 Cluster: Cytosolic glutathione reductase; n=1; Triticum monococcum|Rep: Cytosolic glutathione reductase - Triticum monococcum (Einkorn wheat) (Small spelt), partial (15%)	1
Tae-let-7j	CJ832974	3	14.875	1	24	63	87	UGAGGUAGUU-GGUGCAGAUAUGGU	AUUUUAUCUGCAUCGAACUACCUUA	Translation	similar to UniRef100_A1Z0K0 Cluster: Non-TIR-NBS-LRR type resistance protein; n=1; Saccharum officinarum|Rep: Non-TIR-NBS-LRR type resistance protein - Saccharum officinarum (Sugarcane), partial (23%)	1
Tae-let-7j	CV775432	3	14.671	1	22	26	47	UGAGGUAGUUGGUGCAGAUAUG	UGUGUCUGUGUUGACUACCUCG	Cleavage	similar to UniRef100_Q56B90 Cluster: Ice recrystallization inhibition protein 1 precursor; n=1; Triticum aestivum|Rep: Ice recrystallization inhibition protein 1 precursor - Triticum aestivum (Wheat), partial (35%)	1
Tae-let-7j	TC446502	1.5	10.115	1	24	181	205	UGAGGUAGUUGGUGCAG-AUAUGGU	AUCGUGUUCUUCGCCAACUACCUCA	Cleavage	similar to UniRef100_Q2PC17 Cluster: Cathepsin L; n=1; Lubomirskia baicalensis|Rep: Cathepsin L - Lubomirskia baicalensis, partial (35%)	1
Tae-let-7j	TC420712	3	18.857	1	23	102	124	UGAGGUAGUUGGUGCAGAUAUGG	UCGUAGCUGCAUCAGCUCCUUCA	Cleavage		1
Tae-let-7j	CA619085	3	20.511	1	23	312	334	UGAGGUAGUUGGUGCAGAUAUGG	CGAUGUCGGCACCGGUUACUUCA	Cleavage		1
Tae-let-7j	CA693499	3	21.828	1	24	60	83	UGAGGUAGUUGGUGCAGAUAUGGU	GUUAUCUCUGCGCCUGCUACCUCU	Translation		1
Tae-let-7j	CA611470	2	13.09	1	23	368	389	UGAGGUAGUUGGUGCAGAUAUGG	CCAU-UCUGCAUCAAUUAUUUCA	Cleavage	homologue to UniRef100_O65164 Cluster: Cytochrome c oxidase subunit Vb; n=1; Mesembryanthemum crystallinum|Rep: Cytochrome c oxidase subunit Vb - Mesembryanthemum crystallinum (Common ice plant), partial (21%)	1
Tae-let-7j	CJ631281	0.5	20.904	1	17	80	96	UGAGGUAGUUGGUGCAG	CUGCGCCAACUACCUCA	Cleavage	similar to UniRef100_Q9MAZ5 Cluster: COP1; n=1; Oryza sativa Japonica Group|Rep: COP1 - Oryza sativa subsp. japonica (Rice), partial (39%)	1
Tae-let-7j	CK213647	3	19.474	1	23	1011	1033	UGAGGUAGUUGGUGCAGAUAUGG	CCAUAAUUUGGCCAACUACCUCA	Cleavage	homologue to UniRef100_A5BX39 Cluster: Histone H3; n=4; core eudicotyledons|Rep: Histone H3 - Vitis vinifera (Grape), complete	1
Tae-let-7j	TC386934	2.5	13.118	1	20	26	45	UGAGGUAGUUGGUGCAGAUA	UAUCUUCACCAGUUAUCUCA	Cleavage	similar to UniRef100_A6YGE4 Cluster: Hypersensitive-induced response protein; n=1; Carica papaya|Rep: Hypersensitive-induced response protein - Carica papaya (Papaya), complete	1
Tae-let-7j	TC391259	3	20.966	1	23	2374	2396	UGAGGUAGUUGGUGCAGAUAUGG	UCGUAGCUGCAUCAGCUCCUUCA	Cleavage	similar to UniRef100_Q2QMG6 Cluster: Tesmin/TSO1-like CXC domain containing protein, expressed; n=1; Oryza sativa Japonica Group|Rep: Tesmin/TSO1-like CXC domain containing protein, expressed - Oryza sativa subsp. japonica (Rice), partial (77%)	1
Tae-let-7j	CA486143	3	13.151	1	24	19	42	UGAGGUAGUUGGUGCAGAUAUGGU	ACGAUGACUGCAUCAACUUCCUUG	Cleavage		1
Tae-let-7j	CA693606	2	20.569	1	21	4	24	UGAGGUAGUUGGUGCAGAUAU	AGGUCUGUACCAACCACCUCA	Cleavage	weakly similar to UniRef100_Q9SVP6 Cluster: Isoflavone reductase-like protein; n=1; Arabidopsis thaliana|Rep: Isoflavone, partial (19%)	1
Tae-let-7j	GH732903	2.5	11.744	1	24	569	592	UGAGGUAGUUGGUGCAGAUAUGGU	GCCACCUCUGCCUCAACUGCUUCA	Cleavage	similar to UniRef100_A2WHX1 Cluster: Muramidase; n=1; Burkholderia dolosa AUO158|Rep: Muramidase - Burkholderia dolosa AUO158, partial (7%)	1
Tae-let-7j	TC399131	3	20.567	1	24	5	28	UGAGGUAGUUGGUGCAGAUAUGGU	ACGAGGUUUGCAUCAGCUAUUUCG	Cleavage	similar to UniRef100_Q6ZCF6 Cluster: SET-domain transcriptional regulator-like protein; n=1; Oryza sativa Japonica Group|Rep: SET-domain transcriptional regulator-like protein - Oryza sativa subsp. japonica (Rice), partial (31%)	1
Tae-let-7j	TC453705	3	14.219	1	24	1	24	UGAGGUAGUUGGUGCAGAUAUGGU	ACUAUGAUGGCAACAAUUACCUCA	Cleavage		1
Tae-let-7j	TC371877	3	13.024	1	24	694	717	UGAGGUAGUUGGUGCAGAUAUGGU	ACCAAACUUGUAGCAACUAUUUCA	Cleavage		1
Tae-let-7j	TC433767	3	9.714	1	24	316	339	UGAGGUAGUUGGUGCAGAUAUGGU	GCUGUACAUGCACCAACUCCUUCA	Cleavage	weakly similar to UniRef100_UPI00006CF2A1 Cluster: Protein kinase domain containing protein; n=1; Tetrahymena thermophila SB210|Rep: Protein kinase domain containing protein - Tetrahymena thermophila SB210, partial (37%)	1
Tae-let-7j	TC452917	3	17.13	1	24	550	573	UGAGGUAGUUGGUGCAGAUAUGGU	GUUGUGUCUACAGCAACUAUUUCA	Cleavage	similar to UniRef100_A0R393 Cluster: LysA protein; n=1; Mycobacterium smegmatis str. MC2 155|Rep: LysA protein - Mycobacterium smegmatis (strain ATCC 700084 / mc(2)155), partial (9%)	1
Tae-let-7j	TC375743	2.5	13.777	1	21	268	288	UGAGGUAGUUGGUGCAGAUAU	AUGUCUGCACGAAGUAUCUCA	Translation		1
Tae-let-7j	TC386419	3	16.397	1	24	286	309	UGAGGUAGUUGGUGCAGAUAUGGU	ACUGGGUCGGCGUCGACUACCUCG	Cleavage	similar to UniRef100_Q0DSS4 Cluster: Os03g0291800 protein; n=3; Oryza sativa|Rep: Os03g0291800 protein - Oryza sativa subsp. japonica (Rice), partial (46%)	1
Tae-let-7j	TC404976	2.5	22.619	1	24	44	67	UGAGGUAGUUGGUGCAGAUAUGGU	ACCACACCUGCAGCAUCUGCCUCA	Translation	similar to UniRef100_A7Q061 Cluster: Chromosome chr8 scaffold_41, whole genome shotgun sequence; n=1; Vitis vinifera|Rep: Chromosome chr8 scaffold_41, whole genome shotgun sequence - Vitis vinifera (Grape), partial (12%)	1
Tae-let-7j	CA664698	2.5	11.539	1	22	227	248	UGAGGUAGUUGGUGCAGAUAUG	CAAAUCUGGACAAACUAUCUCA	Translation		1
Tae-let-7j	TC387833	2	20.65	1	19	229	247	UGAGGUAGUUGGUGCAGAU	GUCUGCACUAACUGCCUUG	Cleavage	similar to UniRef100_Q653F9 Cluster: RNA-binding protein-like; n=1; Oryza sativa Japonica Group|Rep: RNA-binding protein-like - Oryza sativa subsp. japonica (Rice), partial (76%)	1
Tae-miR-1000-3p	CK215922	3	24.627	1	23	536	558	CUGUGCUGUGCGGAGACAUGACG	CGUCGCGACUCCGCACAGCGUAC	Cleavage	similar to UniRef100_Q5IBC6 Cluster: DANA2; n=1; Zea mays|Rep: DANA2 - Zea mays (Maize), partial (31%)	1
Tae-miR-1000-3p	CA677953	2.5	13.786	1	20	47	66	CUGUGCUGUGCGGAGACAUG	CAUGUUUCCUCAUGGCACAG	Translation		1
Tae-miR-1000-3p	CA632432	2.5	22.189	1	23	266	288	CUGUGCUGUGCGGAGACAUGACG	CGGCAGGUCUCCGUACGGCACCG	Cleavage	weakly similar to UniRef100_A7QWJ1 Cluster: Chromosome chr10 scaffold_204, whole genome shotgun sequence; n=1; Vitis vinifera|Rep: Chromosome chr10 scaffold_204, whole genome shotgun sequence - Vitis vinifera (Grape), partial (46%)	1
Tae-miR-1000-3p	DR733855	3	14.413	1	24	374	397	CUGUGCUGUGCGGAGACAUGACGA	UCAUUGUUUCUCCGAACAGCAUGG	Translation	similar to UniRef100_Q8GT63 Cluster: Extracellular invertase; n=1; Triticum monococcum|Rep: Extracellular invertase - Triticum monococcum (Einkorn wheat) (Small spelt), partial (13%)	1
Tae-miR-1000-3p	TC422572	3	21.999	1	21	463	483	CUGUGCUGUGCGGAGACAUGA	UUAUGUCGUCGCAUGGUACAG	Cleavage	weakly similar to UniRef100_Q0IUM2 Cluster: Os11g0148400 protein; n=1; Oryza sativa Japonica Group|Rep: Os11g0148400 protein - Oryza sativa subsp. japonica (Rice), partial (52%)	1
Tae-miR-1000-3p	CK196799	2.5	11.894	1	23	192	214	CUGUGCUGUGCGGAGACAUGACG	CUUCCUGCUUUUGCACAGCACAG	Cleavage	similar to UniRef100_A7PSD4 Cluster: Chromosome chr14 scaffold_27, whole genome shotgun sequence; n=1; Vitis vinifera|Rep: Chromosome chr14 scaffold_27, whole genome shotgun sequence - Vitis vinifera (Grape), partial (52%)	1
Tae-miR-1000-3p	TC387026	3	23.685	1	24	599	622	CUGUGCUGUGCGGAGACAUGACGA	UCAUCAGGUCGCCGAAUGGCACAG	Translation		1
Tae-miR-1000-3p	CV781142	2	24.925	1	24	760	783	CUGUGCUGUGCGGAGACAUGACGA	UCGGGAGGUAUCCGCACAGCGUAG	Cleavage	homologue to UniRef100_Q4SKP7 Cluster: Histone H3; n=1; Tetraodon nigroviridis|Rep: Histone H3 - Tetraodon nigroviridis (Green puffer), partial (53%)	1
Tae-miR-1000-3p	CA655695	3	10.505	1	23	74	96	CUGUGCUGUGCGGAGACAUGACG	UGUGAGGUUUCUGCAUAGCAUAA	Cleavage	homologue to UniRef100_Q5BKI9 Cluster: Chemokine (C-X-C motif) receptor 7; n=2; Xenopus tropicalis|Rep: Chemokine (C-X-C motif), partial (3%)	1
Tae-miR-1000-3p	CA690840	3	19.602	1	22	291	312	CUGUGCUGUGCGGAGACAUGAC	GAUAUGUCUUUCCGCAGCAUAG	Translation		1
Tae-miR-1000-3p	TC403919	3	19.258	1	22	308	329	CUGUGCUGUGCGGAGACAUGAC	GAUAUGUCUUUCCGCAGCAUAG	Translation		1
Tae-miR-1000-3p	TC401324	3	19.273	1	22	376	397	CUGUGCUGUGCGGAGACAUGAC	GAUAUGUCUUUCCGCAGCAUAG	Translation		1
Tae-miR-1000-3p	TC382228	3	19.683	1	22	466	487	CUGUGCUGUGCGGAGACAUGAC	GAUAUGUCUUUCCGCAGCAUAG	Translation		1
Tae-miR-1000-3p	TC384696	3	19.52	1	22	520	541	CUGUGCUGUGCGGAGACAUGAC	GAUAUGUCUUUCCGCAGCAUAG	Translation		1
Tae-miR-1000-3p	TC394694	3	23.22	1	20	445	464	CUGUGCUGUGCGGAGACAUG	CGUGUUUGCGCACAGCAUAC	Cleavage	similar to UniRef100_A7QF57 Cluster: Chromosome undetermined scaffold_87, whole genome shotgun sequence; n=1; Vitis vinifera|Rep: Chromosome undetermined scaffold_87, whole genome shotgun sequence - Vitis vinifera (Grape), partial (21%)	1
Tae-miR-1000-3p	TC445294	3	19.52	1	22	306	327	CUGUGCUGUGCGGAGACAUGAC	GAUAUGUCUUUCCGCAGCAUAG	Translation	similar to UniRef100_A7Q6S7 Cluster: Chromosome chr12 scaffold_57, whole genome shotgun sequence; n=1; Vitis vinifera|Rep: Chromosome chr12 scaffold_57, whole genome shotgun sequence - Vitis vinifera (Grape), partial (40%)	1
Tae-miR-1000-3p	TC399190	3	19.258	1	22	148	169	CUGUGCUGUGCGGAGACAUGAC	GAUAUGUCUUUCCGCAGCAUAG	Translation		1
Tae-miR-1000-3p	GH722843	2.5	19.042	1	23	314	337	CUGUGCUGUGCGGAGACAU-GACG	CGUCGACGUCUCCGUGCAGCACGA	Cleavage		1
Tae-miR-1000-3p	TC411099	3	18.197	1	20	497	516	CUGUGCUGUGCGGAGACAUG	CAUGUCUCCGGUCGGUACAG	Translation	weakly similar to UniRef100_Q10A76 Cluster: Serine carboxypeptidase family protein, expressed; n=1; Oryza sativa Japonica Group|Rep: Serine carboxypeptidase family protein, expressed - Oryza sativa subsp. japonica (Rice), partial (20%)	1
Tae-miR-1000-3p	TC419682	3	17.629	1	23	710	732	CUGUGCUGUGCGGAGACAUGACG	CAUCAAUUCUCUGCACAGCGUGG	Cleavage		1
Tae-miR-1000-3p	CV769834	3	22.409	1	23	663	685	CUGUGCUGUGCGGAGACAUGACG	CGACAAGUCCCCGCGUAGCGCGG	Cleavage	homologue to UniRef100_Q53P96 Cluster: Fructose-bisphosphate aldolase; n=1; Oryza sativa Japonica Group|Rep: Fructose-bisphosphate aldolase - Oryza sativa subsp. japonica (Rice), partial (22%)	1
Tae-miR-1000-3p	TC382211	2	16.974	1	23	1528	1550	CUGUGCUGUGCGGAGACAUGACG	UGAUGAGUCUCCGUAUAGCAUGG	Cleavage		1
Tae-miR-1000-3p	BJ275898	3	24.359	1	24	275	298	CUGUGCUGUGCGGAGACAUGACGA	UCCACGUGCUUCCUCACGGCACAG	Translation	homologue to UniRef100_A2QSA7 Cluster: Function: In the DNA of higher eukaryotes; n=1; Aspergillus niger|Rep: Function: In the, partial (3%)	1
Tae-miR-1018	TC374916	2.5	18.683	1	24	987	1010	AGAAGAGAGCAUCGUGGACUUCAG	UUGAAGGCCAAGAUGCUCUCUGCU	Cleavage	weakly similar to UniRef100_Q0JER9 Cluster: Os04g0211700 protein; n=1; Oryza sativa Japonica Group|Rep: Os04g0211700 protein - Oryza sativa subsp. japonica (Rice), partial (25%)	1
Tae-miR-1018	CJ608592	2	17.048	1	24	532	555	AGAAGAGAGCAUCGUGGACUUCAG	CUGGAAACCAUGGUGCUCUCUUCA	Cleavage	homologue to UniRef100_Q2R2Z9 Cluster: Expressed protein; n=1; Oryza sativa Japonica Group|Rep: Expressed protein - Oryza sativa subsp. japonica (Rice), partial (35%)	1
Tae-miR-1018	CK205411	2	18.977	1	24	564	587	AGAAGAGAGCAUCGUGGACUUCAG	CUGGAAACCAUGGUGCUCUCUUCA	Cleavage	similar to UniRef100_Q2R2Z9 Cluster: Expressed protein; n=1; Oryza sativa Japonica Group|Rep: Expressed protein - Oryza sativa subsp. japonica (Rice), partial (44%)	1
Tae-miR-1018	CK214675	1	19.518	1	24	248	271	AGAAGAGAGCAUCGUGGACUUCAG	UUAGGGGCCGCGGUGCUCUCUUCU	Cleavage	similar to UniRef100_Q5I7K5 Cluster: Ribosomal protein P1; n=1; Triticum aestivum|Rep: Ribosomal protein P1 - Triticum aestivum (Wheat), complete	1
Tae-miR-1018	BE498847	3	14.236	1	23	355	377	AGAAGAGAGCAUCGUGGACUUCA	UGAAUUCGACGAUGUUCUCUGCU	Cleavage		1
Tae-miR-1018	BJ314268	2	15.93	1	23	109	131	AGAAGAGAGCAUCGUGGACUUCA	UGAUAUCUACGAUGCUUUUUUUU	Cleavage		1
Tae-miR-1018	TC461378	2	18.353	1	24	1215	1238	AGAAGAGAGCAUCGUGGACUUCAG	CUUGUGUCCACGAGGCUUUCUUUU	Translation		1
Tae-miR-1018	CK199476	1.5	14.002	1	23	373	395	AGAAGAGAGCAUCGUGGACUUCA	UCAGGAUCACGAUGCACUCUUCU	Cleavage		1
Tae-miR-1018	GR302483	2.5	20.719	1	20	266	285	AGAAGAGAGCAUCGUGGACU	AGUCCACGAAGCUCUAUUCU	Translation	homologue to UniRef100_Q6S000 Cluster: Kinesin family member 12; n=1; Dictyostelium discoideum|Rep: Kinesin family member 12 -, partial (1%)	1
Tae-miR-1018	TC431376	3	12.003	1	21	445	465	AGAAGAGAGCAUCGUGGACUU	GAGUCCAUAAUGCUAUCUUCU	Cleavage	weakly similar to UniRef100_A7PG43 Cluster: Chromosome chr6 scaffold_15, whole genome shotgun sequence; n=1; Vitis vinifera|Rep: Chromosome chr6 scaffold_15, whole genome shotgun sequence - Vitis vinifera (Grape), partial (14%)	1
Tae-miR-1018	BI751054	3	15.961	1	22	349	370	AGAAGAGAGCAUCGUGGACUUC	GUAGUCCACGACGUUUUCUUCC	Translation	similar to UniRef100_Q54LG2 Cluster: SAPLIP C protein; n=1; Dictyostelium discoideum|Rep: SAPLIP C protein - Dictyostelium discoideum (Slime mold), partial (8%)	1
Tae-miR-1018	TC392913	3	18.418	1	24	1057	1080	AGAAGAGAGCAUCGUGGACUUCAG	CUGCACUUCACAGUGUUUUCUUCU	Cleavage	similar to UniRef100_A0ZFY8 Cluster: Geranylgeranyl reductase; n=2; Nodularia spumigena CCY 9414|Rep: Geranylgeranyl reductase - Nodularia spumigena CCY 9414, partial (12%)	1
Tae-miR-1018	CD925168	2.5	18.422	1	20	11	30	AGAAGAGAGCAUCGUGGACU	GGUCUCCGAUGUUCUUUUCU	Cleavage	similar to UniRef100_A7QW03 Cluster: Chromosome chr2 scaffold_196, whole genome shotgun sequence; n=1; Vitis vinifera|Rep: Chromosome chr2 scaffold_196, whole genome shotgun sequence - Vitis vinifera (Grape), partial (18%)	1
Tae-miR-1018	CA599333	3	17.312	1	24	133	156	AGAAGAGAGCAUCGUGGACUUCAG	UUGGACUCCAGCUUGCUCUCUUCU	Cleavage	homologue to UniRef100_A0A326 Cluster: DNA-directed RNA polymerase subunit beta'; n=1; Coffea arabica|Rep: DNA-directed RNA, partial (2%)	1
Tae-miR-1018	TC422451	3	18.387	1	21	442	462	AGAAGAGAGCAUCGUGGACUU	AGGUGUAAGAUGCUUUCUUCU	Cleavage		1
Tae-miR-1018	CD873677	2.5	15.512	1	21	367	387	AGAAGAGAGCAUCGUGGACUU	AUGUUCAUGAUAUUCUCUUCU	Translation	similar to UniRef100_A0CJJ1 Cluster: Chromosome undetermined scaffold_2, whole genome shotgun sequence; n=1; Paramecium tetraurelia|Rep: Chromosome undetermined scaffold_2, whole genome shotgun sequence - Paramecium tetraurelia, partial (5%)	1
Tae-miR-1018	TC397496	3	15.917	1	21	565	585	AGAAGAGAGCAUCGUGGACUU	AGGUGUAAGAUGCUUUCUUCU	Cleavage		1
Tae-miR-1018	TC454942	3	20.83	1	21	755	775	AGAAGAGAGCAUCGUGGACUU	GAGUUCAUGACCCUCUCUUCU	Translation	similar to UniRef100_Q3L7F1 Cluster: Cyclopropane fatty acid synthase; n=1; Gossypium hirsutum|Rep: Cyclopropane fatty acid synthase - Gossypium hirsutum (Upland cotton) (Gossypium mexicanum), partial (30%)	1
Tae-miR-1018	TC419162	3	11.029	1	24	1523	1546	AGAAGAGAGCAUCGUGGACUUCAG	UUGAUUUUCAUGAUCCUCUUUUUU	Translation	similar to UniRef100_A7QNA7 Cluster: Chromosome chr2 scaffold_132, whole genome shotgun sequence; n=1; Vitis vinifera|Rep: Chromosome chr2 scaffold_132, whole genome shotgun sequence - Vitis vinifera (Grape), partial (96%)	1
Tae-miR1053-3p	CJ593179	1.5	21.842	1	24	260	283	CUCCACUUUGACAUCAAGCCGCAC	GUGCGGCUUGAUGUCAAAGUGCAG	Cleavage	homologue to UniRef100_Q68PF7 Cluster: Protein kinase RLK17; n=1; Oryza sativa|Rep: Protein kinase RLK17 - Oryza sativa (Rice), partial (16%)	1
Tae-miR1053-3p	CA692249	0	21.09	1	24	197	220	CUCCACUUUGACAUCAAGCCGCAC	GUGAGGCUUGAUGUCAAAGUGGAG	Cleavage	similar to UniRef100_Q00NV1 Cluster: Resistance-related receptor-like kinase; n=1; Triticum aestivum|Rep: Resistance-related receptor-like kinase - Triticum aestivum (Wheat), partial (23%)	1
Tae-miR1053-3p	CJ561748	1.5	19.532	1	24	681	704	CUCCACUUUGACAUCAAGCCGCAC	GUGCGGCUUGAUGUCAAAGUGAAG	Cleavage	similar to UniRef100_Q9ATQ4 Cluster: TAK33; n=1; Triticum aestivum|Rep: TAK33 - Triticum aestivum (Wheat), partial (31%)	1
Tae-miR1053-3p	CJ605382	3	20.166	1	24	732	755	CUCCACUUUGACAUCAAGCCGCAC	GUGCGGCUUGAUGUCGAAGUGCAA	Cleavage	similar to UniRef100_Q9XHQ2 Cluster: Receptor-like kinase; n=1; Hordeum vulgare|Rep: Receptor-like kinase - Hordeum vulgare (Barley), partial (27%)	1
Tae-miR1053-3p	CK152576	1.5	16.369	1	20	225	244	CUCCACUUUGACAUCAAGCC	GGCUUGAUCUUAAAGUGGAG	Cleavage	homologue to UniRef100_P49030 Cluster: Protein mago nashi homolog; n=2; Oryza sativa Japonica Group|Rep: Protein mago nashi homolog - Oryza sativa subsp. japonica (Rice), partial (91%)	1
Tae-miR1053-3p	CA687993	1.5	15.961	1	24	411	435	CUCCACUUUGACAUCAAG-CCGCAC	GUGAGGNUUUGAUGUCAAAGUGGGA	Cleavage	similar to UniRef100_Q00NV2 Cluster: Resistance-related receptor-like kinase; n=1; Triticum aestivum|Rep: Resistance-related receptor-like kinase - Triticum aestivum (Wheat), partial (19%)	1
Tae-miR1053-3p	TC398962	3	22.978	1	22	355	376	CUCCACUUUGACAUCAAGCCGC	GUGGUUUGAAGUCAGAGGGGAG	Cleavage	similar to UniRef100_A6MD03 Cluster: F-box family protein; n=1; Oryza brachyantha|Rep: F-box family protein - Oryza brachyantha, partial (62%)	1
Tae-miR1053-3p	TC416441	2.5	22.129	1	24	546	569	CUCCACUUUGACAUCAAGCCGCAC	GGGCUGCUUGAUUCCAAGGUGGAG	Translation	weakly similar to UniRef100_Q6Z7G3 Cluster: Cingulin-like; n=1; Oryza sativa Japonica Group|Rep: Cingulin-like - Oryza sativa subsp. japonica (Rice), partial (20%)	1
Tae-miR1053-3p	TC403548	3	18.486	1	23	444	467	CUCCACUUUGACAUCA-AGCCGCA	UGCUGCUAUGUUGUCAAAGUGGAG	Cleavage	weakly similar to UniRef100_A7PEH3 Cluster: Chromosome chr11 scaffold_13, whole genome shotgun sequence; n=1; Vitis vinifera|Rep: Chromosome chr11 scaffold_13, whole genome shotgun sequence - Vitis vinifera (Grape), partial (21%)	1
Tae-miR1053-3p	TC429496	2.5	21.279	1	22	398	419	CUCCACUUUGACAUCAAGCCGC	GCGGGAUGAUGUGAAGGUGGAG	Translation	weakly similar to UniRef100_P19244 Cluster: 22.7 kDa class IV heat shock protein precursor; n=1; Pisum sativum|Rep: 22.7 kDa class IV heat shock protein precursor - Pisum sativum (Garden pea), partial (51%)	1
Tae-miR1053-3p	TC417960	3	24.72	1	20	269	288	CUCCACUUUGACAUCAAGCC	GGCCUGGUGUUGGAGUGGAG	Cleavage	homologue to UniRef100_Q40070 Cluster: Photosystem II 10 kDa polypeptide, chloroplast precursor; n=1; Hordeum vulgare|Rep: Photosystem II 10 kDa polypeptide, chloroplast precursor - Hordeum vulgare (Barley), partial (92%)	1
Tae-miR1053-3p	BJ292317	3	21.527	1	24	381	404	CUCCACUUUGACAUCAAGCCGCAC	GGGCUGUUUGAUGGCAAGUUGGAG	Translation	homologue to UniRef100_Q0J4Q5 Cluster: Os08g0499100 protein; n=1; Oryza sativa Japonica Group|Rep: Os08g0499100 protein - Oryza sativa subsp. japonica (Rice), partial (15%)	1
Tae-miR1053-3p	TC398581	2	23.956	1	20	215	234	CUCCACUUUGACAUCAAGCC	GGUUUGAGGUCUAAGUGGAG	Translation	similar to UniRef100_Q2QQQ9 Cluster: Protein kinase domain containing protein, expressed; n=2; Oryza sativa Japonica Group|Rep: Protein kinase domain containing protein, expressed - Oryza sativa subsp. japonica (Rice), partial (11%)	1
Tae-miR1053-3p	CA680701	2	11.289	1	22	169	190	CUCCACUUUGACAUCAAGCCGC	GUCGGUUGAUGUCAAAGGGGGG	Cleavage	similar to UniRef100_A2A158 Cluster: Cytotoxin associated protein A; n=1; Helicobacter pylori|Rep: Cytotoxin associated protein A - Helicobacter pylori (Campylobacter pylori), partial (13%)	1
Tae-miR1053-3p	TC402093	2.5	19.591	1	21	550	570	CUCCACUUUGACAUCAAGCCG	CGGGUGGAUGUCGGGGUGGAG	Cleavage	similar to UniRef100_Q9VRI3 Cluster: CG10918-PA; n=1; Drosophila melanogaster|Rep: CG10918-PA - Drosophila melanogaster (Fruit fly), partial (17%)	1
Tae-miR1053-3p	TC396437	3	20.917	1	24	627	650	CUCCACUUUGACAUCAAGCCGCAC	GUGUUGAUUGGUCUCAAAAUGGAG	Cleavage	similar to UniRef100_A7NTU8 Cluster: Chromosome chr18 scaffold_1, whole genome shotgun sequence; n=1; Vitis vinifera|Rep: Chromosome chr18 scaffold_1, whole genome shotgun sequence - Vitis vinifera (Grape), partial (56%)	1
Tae-miR1053-3p	CA649676	1.5	14.63	1	17	114	130	CUCCACUUUGACAUCAA	UUGAUGUUAAAGUGGAC	Cleavage	similar to UniRef100_Q7Y1C6 Cluster: PgPOR29; n=1; Pennisetum glaucum|Rep: PgPOR29 - Pennisetum americanum (Pearl millet), partial (22%)	1
Tae-miR1053-3p	TC406313	1.5	21.244	1	17	746	762	CUCCACUUUGACAUCAA	UUGAUGUCGAAGUGGAU	Cleavage	similar to UniRef100_Q9FQB0 Cluster: Glutathione S-transferase GST 29; n=1; Zea mays|Rep: Glutathione S-transferase GST 29 - Zea mays (Maize), partial (92%)	1
Tae-miR1053-3p	TC449872	1.5	14.029	1	17	273	289	CUCCACUUUGACAUCAA	UUGAUGUUAAAGUGGAU	Cleavage	similar to UniRef100_Q84P97 Cluster: Porin-like protein; n=1; Oryza sativa Japonica Group|Rep: Porin-like protein - Oryza sativa subsp. japonica (Rice), partial (96%)	1
Tae-miR1053-3p	TC369790	1.5	14.753	1	17	316	332	CUCCACUUUGACAUCAA	UUGAUGUUAAAGUGGAU	Cleavage	similar to UniRef100_Q84P97 Cluster: Porin-like protein; n=1; Oryza sativa Japonica Group|Rep: Porin-like protein - Oryza sativa subsp. japonica (Rice), complete	1
Tae-miR1053-3p	CA727523	2.5	18.6	1	19	273	291	CUCCACUUUGACAUCAAGC	GUUGGAUGUUAAAGUGGAC	Cleavage	similar to UniRef100_Q7Y1C6 Cluster: PgPOR29; n=1; Pennisetum glaucum|Rep: PgPOR29 - Pennisetum americanum (Pearl millet), partial (35%)	1
Tae-miR1053-3p	TC451639	2.5	19.517	1	23	523	545	CUCCACUUUGACAUCAAGCCGCA	UGCUCCUUGGUGACACAGUGGAG	Translation		1
Tae-miR1053-3p	TC417486	2	18.407	1	18	106	123	CUCCACUUUGACAUCAAG	UUUGAUGUCAAGUUGGAG	Cleavage	similar to UniRef100_A7PCZ5 Cluster: Chromosome chr17 scaffold_12, whole genome shotgun sequence; n=1; Vitis vinifera|Rep: Chromosome chr17 scaffold_12, whole genome shotgun sequence - Vitis vinifera (Grape), partial (40%)	1
Tae-miR1053-3p	CA608414	3	22.737	1	19	75	93	CUCCACUUUGACAUCAAGC	GCUUGAUGCUAAACUGGAG	Translation	similar to UniRef100_A4GXC8 Cluster: Sugar transporter protein; n=1; Ananas comosus|Rep: Sugar transporter protein - Ananas comosus (Pineapple), partial (14%)	1
Tae-miR1053-3p	TC432330	2	16.556	1	17	312	328	CUCCACUUUGACAUCAA	UUGAUGUUAAAGUGGGA	Cleavage	similar to UniRef100_Q84P97 Cluster: Porin-like protein; n=1; Oryza sativa Japonica Group|Rep: Porin-like protein - Oryza sativa subsp. japonica (Rice), partial (44%)	1
Tae-miR1053-3p	TC381257	3	20.98	1	19	342	360	CUCCACUUUGACAUCAAGC	GCUUGAUGCUAAACUGGAG	Translation	similar to UniRef100_A4GXC8 Cluster: Sugar transporter protein; n=1; Ananas comosus|Rep: Sugar transporter protein - Ananas comosus (Pineapple), partial (26%)	1
Tae-miR1053-3p	CK217741	2.5	17.881	1	19	636	654	CUCCACUUUGACAUCAAGC	GUUUGAUCUUGAGGUGGAG	Cleavage	similar to UniRef100_Q0D8K2 Cluster: Os07g0152700 protein; n=1; Oryza sativa Japonica Group|Rep: Os07g0152700 protein - Oryza sativa subsp. japonica (Rice), partial (91%)	1
Tae-miR1053-3p	TC379549	3	23.2	1	19	438	456	CUCCACUUUGACAUCAAGC	GCUUGAUGCUAAACUGGAG	Translation	similar to UniRef100_A4GXC8 Cluster: Sugar transporter protein; n=1; Ananas comosus|Rep: Sugar transporter protein - Ananas comosus (Pineapple), partial (39%)	1
Tae-miR1053-3p	CK216911	2	19.41	1	17	530	546	CUCCACUUUGACAUCAA	CUGGUGUCAAGGUGGAG	Cleavage	similar to UniRef100_Q5I7L4 Cluster: 60S ribosomal protein L6; n=1; Triticum aestivum|Rep: 60S ribosomal protein L6 - Triticum aestivum (Wheat), complete	1
Tae-miR1053-3p	CK161948	2.5	18.867	1	20	296	315	CUCCACUUUGACAUCAAGCC	GUUUUGAUGUCAAAGUAGAU	Cleavage	similar to UniRef100_A7PUE1 Cluster: Chromosome chr7 scaffold_31, whole genome shotgun sequence; n=1; Vitis vinifera|Rep: Chromosome chr7 scaffold_31, whole genome shotgun sequence - Vitis vinifera (Grape), partial (12%)	1
Tae-miR1053-3p	TC389214	2	15.542	1	17	988	1004	CUCCACUUUGACAUCAA	UUGGUGUCAAGGUGGAA	Cleavage	UniRef100_P93608 Cluster: Cold acclimation protein WCOR410c; n=1; Triticum aestivum|Rep: Cold acclimation protein WCOR410c - Triticum aestivum (Wheat), complete	1
Tae-miR1053-3p	TC374833	2.5	18.867	1	20	294	313	CUCCACUUUGACAUCAAGCC	GUUUUGAUGUCAAAGUAGAU	Cleavage	similar to UniRef100_A7PUE1 Cluster: Chromosome chr7 scaffold_31, whole genome shotgun sequence; n=1; Vitis vinifera|Rep: Chromosome chr7 scaffold_31, whole genome shotgun sequence - Vitis vinifera (Grape), partial (16%)	1
Tae-miR1053-3p	TC389974	3	23.003	1	19	862	880	CUCCACUUUGACAUCAAGC	GCUUGAUGCUAAACUGGAG	Translation	similar to UniRef100_A4GXC8 Cluster: Sugar transporter protein; n=1; Ananas comosus|Rep: Sugar transporter protein - Ananas comosus (Pineapple), partial (63%)	1
Tae-miR1053-3p	CJ654614	2	17.201	1	17	103	119	CUCCACUUUGACAUCAA	UUGAUGUUAAAGUGAAG	Cleavage	homologue to UniRef100_A7QJV7 Cluster: Chromosome undetermined scaffold_108, whole genome shotgun sequence; n=1; Vitis vinifera|Rep: Chromosome undetermined scaffold_108, whole genome shotgun sequence - Vitis vinifera (Grape), partial (8%)	1
Tae-miR1053-3p	CA498325	2	17.817	1	17	417	433	CUCCACUUUGACAUCAA	UUGAUGUUAAAGUGAAG	Cleavage	similar to UniRef100_P02277 Cluster: Histone H2A.2.2; n=1; Triticum aestivum|Rep: Histone H2A.2.2 - Triticum aestivum (Wheat), partial (25%)	1
Tae-miR1053-3p	TC402194	3	22.29	1	19	1737	1755	CUCCACUUUGACAUCAAGC	GCUUUAUGUCGAAGAGGAG	Cleavage	homologue to UniRef100_Q0IV90 Cluster: Os11g0104900 protein; n=1; Oryza sativa Japonica Group|Rep: Os11g0104900 protein - Oryza sativa subsp. japonica (Rice), partial (40%)	1
Tae-miR1053-3p	TC405781	3	23.553	1	23	376	398	CUCCACUUUGACAUCAAGCCGCA	UGCACCAUGAAGUCGAGGUGGAG	Cleavage	homologue to UniRef100_Q8GTD2 Cluster: Saccharopin dehydrogenase-like protein; n=1; Hordeum vulgare subsp. vulgare|Rep: Saccharopin dehydrogenase-like protein - Hordeum vulgare var. distichum (Two-rowed barley), partial (37%)	1
Tae-miR1053-3p	TC446724	3	24.994	1	23	377	399	CUCCACUUUGACAUCAAGCCGCA	UGCACCAUGAAGUCGAGGUGGAG	Cleavage	homologue to UniRef100_Q8GTD2 Cluster: Saccharopin dehydrogenase-like protein; n=1; Hordeum vulgare subsp. vulgare|Rep: Saccharopin dehydrogenase-like protein - Hordeum vulgare var. distichum (Two-rowed barley), partial (24%)	1
Tae-miR1053-3p	CK210922	2.5	18.551	1	20	802	821	CUCCACUUUGACAUCAAGCC	GGGUUGGGGUCGAGGUGGAG	Cleavage		1
Tae-miR1053-3p	BQ170022	2.5	17.46	1	18	440	457	CUCCACUUUGACAUCAAG	CUUGAUGUCCAACUGGAG	Translation	similar to UniRef100_Q0E1Z5 Cluster: Os02g0287900 protein; n=2; Oryza sativa Japonica Group|Rep: Os02g0287900 protein - Oryza sativa subsp. japonica (Rice), partial (5%)	1
Tae-miR1082a	TC416624	1	21.625	1	24	677	700	GCUCCGUUGCCUGCUGCGCCGGUG	CAACCGUGCAGCAGGCGGCGGAGC	Cleavage	similar to UniRef100_Q7Y1Z2 Cluster: 27K protein; n=1; Triticum aestivum|Rep: 27K protein - Triticum aestivum (Wheat), partial (76%)	1
Tae-miR1082a	CA593197	3	24.02	1	23	219	241	GCUCCGUUGCCUGCUGCGCCGGU	GCUGGCGCAGAAGGUGACGGAGA	Cleavage	weakly similar to UniRef100_A0PVL1 Cluster: PE-PGRS family protein; n=1; Mycobacterium ulcerans Agy99|Rep: PE-PGRS family protein - Mycobacterium ulcerans (strain Agy99), partial (3%)	1
Tae-miR1082a	CA594993	2.5	20.67	1	24	462	485	GCUCCGUUGCCUGCUGCGCCGGUG	CGCCGCCGCCGCAGCCGACGGAGC	Translation	similar to UniRef100_Q0E4L3 Cluster: Os02g0113200 protein; n=1; Oryza sativa Japonica Group|Rep: Os02g0113200 protein - Oryza, partial (4%)	1
Tae-miR1082a	TC403374	2.5	24.975	1	21	132	152	GCUCCGUUGCCUGCUGCGCCG	CGGCGGAGCAGGCGGUGGAGC	Cleavage		1
Tae-miR1082a	TC429136	2.5	22.343	1	22	461	482	GCUCCGUUGCCUGCUGCGCCGG	CUGGUGCAGCAGCCAGCGGGGU	Translation	weakly similar to UniRef100_O24321 Cluster: Cysteine proteinase precursor; n=1; Phaseolus vulgaris|Rep: Cysteine proteinase precursor - Phaseolus vulgaris (Kidney bean) (French bean), partial (16%)	1
Tae-miR1082a	TC427351	3	20.268	1	23	504	526	GCUCCGUUGCCUGCUGCGCCGGU	GCCGGAGCAGCAGGUGGAGGAGC	Cleavage		1
Tae-miR1082a	TC461697	2	22.586	1	20	143	162	GCUCCGUUGCCUGCUGCGCC	GGCGCAGCAGCCGACGGAGU	Translation	similar to UniRef100_Q8VZH5 Cluster: Receptor protein kinase-like protein; n=1; Capsicum annuum|Rep: Receptor protein kinase-like protein - Capsicum annuum (Bell pepper), partial (16%)	1
Tae-miR1082a	TC394448	2.5	24.582	1	23	351	373	GCUCCGUUGCCUGCUGCGCCGGU	GCCUGCGCAGCAGGAAACCGAGC	Translation	homologue to UniRef100_Q7X9M8 Cluster: Yabby15 protein; n=1; Zea mays|Rep: Yabby15 protein - Zea mays (Maize), partial (42%)	1
Tae-miR1082a	TC375871	3	24.017	1	23	779	801	GCUCCGUUGCCUGCUGCGCCGGU	AGCGGUGCAGCAGGCGGUGCAGC	Cleavage	weakly similar to UniRef100_A9UNP0 Cluster: SH3, pleckstrin-like and PDZ/DHR/GLGF domain-containing protein; n=1; Monosiga brevicollis MX1|Rep: SH3, pleckstrin-like and PDZ/DHR/GLGF domain-containing protein - Monosiga brevicollis MX1, partial (3%)	1
Tae-miR1082a	TC451447	2.5	23.151	1	23	542	564	GCUCCGUUGCCUGCUGCGCCGGU	GCCUGCGCAGCAGGAAACCGAGC	Translation	similar to UniRef100_A2X7Q3 Cluster: Protein YABBY 4; n=2; Oryza sativa|Rep: Protein YABBY 4 - Oryza sativa subsp. indica (Rice), partial (85%)	1
Tae-miR1082a	BJ293287	3	18.448	1	21	459	479	GCUCCGUUGCCUGCUGCGCCG	CGGCGCAGAAGGUGGCGGAGU	Cleavage	homologue to gb|AF036490.1| Acorus gramineus large subunit 26S ribosomal RNA gene, partial sequence, partial (11%)	1
Tae-miR1082a	TC434021	3	21.338	1	24	371	394	GCUCCGUUGCCUGCUGCGCCGGUG	CAUGGGUGUGGCACGUGACGGAGC	Translation		1
Tae-miR1082a	TC375100	3	22.563	1	21	652	672	GCUCCGUUGCCUGCUGCGCCG	CGGCGCAGAAGGCAGCGGCGC	Cleavage	homologue to UniRef100_Q2EF50 Cluster: Protein kinase ABC1063; n=1; Hordeum vulgare subsp. vulgare|Rep: Protein kinase ABC1063 - Hordeum vulgare var. distichum (Two-rowed barley), partial (56%)	1
Tae-miR1082a	TC429675	3	18.509	1	21	259	279	GCUCCGUUGCCUGCUGCGCCG	CGGCGCAGAAGGUGGCGGAGU	Cleavage		1
Tae-miR1082a	TC421662	3	18.448	1	21	306	326	GCUCCGUUGCCUGCUGCGCCG	CGGCGCAGAAGGUGGCGGAGU	Cleavage	weakly similar to UniRef100_Q9SBM1 Cluster: Hydroxyproline-rich glycoprotein DZ-HRGP precursor; n=1; Volvox carteri f. nagariensis|Rep: Hydroxyproline-rich glycoprotein DZ-HRGP precursor - Volvox carteri f. nagariensis, partial (16%)	1
Tae-miR1082a	CA499362	3	21.521	1	23	249	271	GCUCCGUUGCCUGCUGCGCCGGU	ACGGGCGCAGCUGGGAACGGAGG	Translation	weakly similar to UniRef100_O48526 Cluster: Expressed protein; n=1; Arabidopsis thaliana|Rep: Expressed protein - Arabidopsis thaliana, partial (22%)	1
Tae-miR1082a	TC453427	2.5	21.05	1	20	94	113	GCUCCGUUGCCUGCUGCGCC	GGCGAAGCAGGCGACGGAGG	Cleavage	UniRef100_Q9SDV6 Cluster: Cold-responsive protein COR14a; n=1; Triticum aestivum|Rep: Cold-responsive protein COR14a - Triticum aestivum (Wheat), partial (45%)	1
Tae-miR1082a	CV766147	2.5	21.05	1	20	397	416	GCUCCGUUGCCUGCUGCGCC	GGCGAAGCAGGCGACGGAGG	Cleavage	UniRef100_Q9SDV6 Cluster: Cold-responsive protein COR14a; n=1; Triticum aestivum|Rep: Cold-responsive protein COR14a - Triticum aestivum (Wheat), complete	1
Tae-miR1082a	CV767408	2.5	21.052	1	20	410	429	GCUCCGUUGCCUGCUGCGCC	GGCGAAGCAGGCGACGGAGG	Cleavage	UniRef100_Q9SDV6 Cluster: Cold-responsive protein COR14a; n=1; Triticum aestivum|Rep: Cold-responsive protein COR14a - Triticum aestivum (Wheat), complete	1
Tae-miR1082a	CV760440	2.5	24.223	1	20	407	426	GCUCCGUUGCCUGCUGCGCC	GGCGAAGCAGGCGACGGAGG	Cleavage	homologue to UniRef100_Q9SDV6 Cluster: Cold-responsive protein COR14a; n=1; Triticum aestivum|Rep: Cold-responsive protein COR14a - Triticum aestivum (Wheat), complete	1
Tae-miR1091	CA730922	1.5	15.342	1	19	286	304	CGGCAGUGAGGAGAAAUUG	CAGCUUCUCCUCACUGCCG	Cleavage	weakly similar to UniRef100_A7PUE9 Cluster: Chromosome chr7 scaffold_31, whole genome shotgun sequence; n=1; Vitis vinifera|Rep: Chromosome chr7 scaffold_31, whole genome shotgun sequence - Vitis vinifera (Grape), partial (61%)	1
Tae-miR1091	TC384092	2	18.965	1	19	466	484	CGGCAGUGAGGAGAAAUUG	CAGUUUGUCCUCAUUGCCG	Cleavage	weakly similar to UniRef100_A7QWE4 Cluster: Chromosome undetermined scaffold_203, whole genome shotgun sequence; n=1; Vitis vinifera|Rep: Chromosome undetermined scaffold_203, whole genome shotgun sequence - Vitis vinifera (Grape), partial (8%)	1
Tae-miR1091	TC456747	2.5	11.636	1	19	437	455	CGGCAGUGAGGAGAAAUUG	CAGUUUCUCUUCUCUGCCG	Cleavage		1
Tae-miR1091	TC447036	2	14.8	1	19	1310	1328	CGGCAGUGAGGAGAAAUUG	UGAUUUCUUCUCACUGCUA	Cleavage	similar to UniRef100_Q49HE0 Cluster: 12-oxo-phytodienoic acid reductase; n=1; Zea mays|Rep: 12-oxo-phytodienoic acid reductase - Zea mays (Maize), partial (37%)	1
Tae-miR1091	CD881297	2	15.344	1	18	314	331	CGGCAGUGAGGAGAAAUU	AAUUUUUUUUCAUUGCCG	Cleavage	homologue to UniRef100_A7T4J6 Cluster: Predicted protein; n=1; Nematostella vectensis|Rep: Predicted protein - Nematostella vectensis (Starlet sea anemone), partial (18%)	1
Tae-miR1091	TC398036	1.5	19.8	1	19	1388	1406	CGGCAGUGAGGAGAAAUUG	UGAUUUCUCUGCACUGCCG	Translation	weakly similar to UniRef100_A7PAZ5 Cluster: Chromosome chr16 scaffold_10, whole genome shotgun sequence; n=1; Vitis vinifera|Rep: Chromosome chr16 scaffold_10, whole genome shotgun sequence - Vitis vinifera (Grape), partial (75%)	1
Tae-miR1091	TC414437	1.5	19.147	1	19	423	441	CGGCAGUGAGGAGAAAUUG	UGAUUUCUCUGCACUGCCG	Translation	weakly similar to UniRef100_A7PAZ5 Cluster: Chromosome chr16 scaffold_10, whole genome shotgun sequence; n=1; Vitis vinifera|Rep: Chromosome chr16 scaffold_10, whole genome shotgun sequence - Vitis vinifera (Grape), partial (35%)	1
Tae-miR1091	TC409438	1.5	18.388	1	19	378	396	CGGCAGUGAGGAGAAAUUG	UGAUUUCUCUGCACUGCCG	Translation	weakly similar to UniRef100_A7PAZ5 Cluster: Chromosome chr16 scaffold_10, whole genome shotgun sequence; n=1; Vitis vinifera|Rep: Chromosome chr16 scaffold_10, whole genome shotgun sequence - Vitis vinifera (Grape), partial (30%)	1
Tae-miR1091	TC381007	1.5	18.644	1	17	77	93	CGGCAGUGAGGAGAAAU	UUUUCUCCUCGCUGCCG	Cleavage	similar to UniRef100_Q946Y8 Cluster: Thaumatin-like protein TLP8; n=1; Hordeum vulgare|Rep: Thaumatin-like protein TLP8 - Hordeum vulgare (Barley), partial (90%)	1
Tae-miR1091	TC417689	1.5	17.332	1	17	177	193	CGGCAGUGAGGAGAAAU	UUUUCUCCUCGCUGCCG	Cleavage	similar to UniRef100_Q946Y8 Cluster: Thaumatin-like protein TLP8; n=1; Hordeum vulgare|Rep: Thaumatin-like protein TLP8 - Hordeum vulgare (Barley), partial (64%)	1
Tae-miR1091	CA498077	2.5	16.022	1	19	12	30	CGGCAGUGAGGAGAAAUUG	CAACUUCUCUUCAUUGUCG	Cleavage		1
Tae-miR1091	CK198257	2.5	19.526	1	19	452	470	CGGCAGUGAGGAGAAAUUG	CAGUUUCAUCUCGCUGCCG	Cleavage	weakly similar to UniRef100_Q2R6H4 Cluster: O-methyltransferase family protein; n=1; Oryza sativa Japonica Group|Rep: O-methyltransferase family protein - Oryza sativa subsp. japonica (Rice), partial (25%)	1
Tae-miR1091	TC458804	1.5	19.517	1	17	64	80	CGGCAGUGAGGAGAAAU	UUUUCUCCUCGCUGCCG	Cleavage	similar to UniRef100_Q946Y8 Cluster: Thaumatin-like protein TLP8; n=1; Hordeum vulgare|Rep: Thaumatin-like protein TLP8 - Hordeum vulgare (Barley), partial (38%)	1
Tae-miR1091	CA633805	2.5	24.784	1	19	332	350	CGGCAGUGAGGAGAAAUUG	CAGGUUCUUCUCGCUGCCG	Cleavage	weakly similar to UniRef100_Q673G3 Cluster: GA 2-oxidase 4; n=1; Hordeum vulgare subsp. vulgare|Rep: GA 2-oxidase 4 - Hordeum vulgare var. distichum (Two-rowed barley), partial (26%)	1
Tae-miR1091	CA682574	1.5	20.255	1	17	71	87	CGGCAGUGAGGAGAAAU	UUUUCUCCUCGCUGCCG	Cleavage	similar to UniRef100_Q946Y8 Cluster: Thaumatin-like protein TLP8; n=1; Hordeum vulgare|Rep: Thaumatin-like protein TLP8 - Hordeum vulgare (Barley), partial (42%)	1
Tae-miR1091	CA686230	1.5	21.797	1	17	104	120	CGGCAGUGAGGAGAAAU	UUUUCUCCUCGCUGCCG	Cleavage	similar to UniRef100_Q946Y8 Cluster: Thaumatin-like protein TLP8; n=1; Hordeum vulgare|Rep: Thaumatin-like protein TLP8 - Hordeum vulgare (Barley), partial (36%)	1
Tae-miR1091	TC398737	1.5	15.667	1	17	1140	1156	CGGCAGUGAGGAGAAAU	AUUUCUCCUUACUGUUG	Cleavage	emb|Z00028.1|CHZMRRNA Zea mays chloroplast rRNA-operon, partial (7%)	1
Tae-miR1091	TC388900	1.5	14.065	1	17	1142	1158	CGGCAGUGAGGAGAAAU	AUUUCUCCUUACUGUUG	Cleavage	similar to UniRef100_A7QT89 Cluster: Chromosome chr1 scaffold_166, whole genome shotgun sequence; n=1; Vitis vinifera|Rep: Chromosome chr1 scaffold_166, whole genome shotgun sequence - Vitis vinifera (Grape), partial (58%)	1
Tae-miR1091	TC429534	2	20.308	1	18	361	378	CGGCAGUGAGGAGAAAUU	GAUUUCUCCUUGCUGCCC	Cleavage		1
Tae-miR1091	BJ302489	1.5	14.892	1	17	420	436	CGGCAGUGAGGAGAAAU	AUUUCUCUUCACUGUUG	Cleavage		1
Tae-miR1091	CA636714	3	19.669	1	19	211	229	CGGCAGUGAGGAGAAAUUG	CAGUUUCUCUCCACUGCCU	Translation	similar to UniRef100_A8NVL1 Cluster: Predicted protein; n=1; Coprinopsis cinerea okayama7#130|Rep: Predicted protein - Coprinopsis cinerea okayama7#130, partial (5%)	1
Tae-miR1091	CJ845751	2.5	19.83	1	18	194	211	CGGCAGUGAGGAGAAAUU	AAUUUCUCCUUGCCGCCG	Cleavage	similar to UniRef100_Q0DF14 Cluster: Os06g0124800 protein; n=2; Oryza sativa|Rep: Os06g0124800 protein - Oryza sativa subsp. japonica (Rice), partial (34%)	1
Tae-miR1091	BF482944	2.5	13.444	1	18	50	67	CGGCAGUGAGGAGAAAUU	AAUUUUUUCUCCCUGCCG	Cleavage	similar to UniRef100_A9SYW1 Cluster: Predicted protein; n=1; Physcomitrella patens subsp. patens|Rep: Predicted protein -, partial (0%)	1
Tae-miR1091	TC437575	2.5	15.929	1	19	2195	2213	CGGCAGUGAGGAGAAAUUG	UAAUAUUUCCUCGCUGCUG	Cleavage		1
Tae-miR1091	TC409487	3	14.047	1	19	1599	1617	CGGCAGUGAGGAGAAAUUG	UAAUUUCUCUUCACUUUUG	Cleavage	similar to UniRef100_A7PCH2 Cluster: Chromosome chr2 scaffold_11, whole genome shotgun sequence; n=1; Vitis vinifera|Rep: Chromosome chr2 scaffold_11, whole genome shotgun sequence - Vitis vinifera (Grape), partial (62%)	1
Tae-miR1091	TC399438	2	22.839	1	19	1308	1326	CGGCAGUGAGGAGAAAUUG	CCAUUUCUCCUCGAUGCCG	Cleavage	similar to UniRef100_A7QDS1 Cluster: Chromosome chr15 scaffold_82, whole genome shotgun sequence; n=1; Vitis vinifera|Rep: Chromosome chr15 scaffold_82, whole genome shotgun sequence - Vitis vinifera (Grape), partial (42%)	1
Tae-miR1091	TC386176	3	19.115	1	19	126	144	CGGCAGUGAGGAGAAAUUG	CAGCUUCUCCUCACCGCCG	Cleavage	weakly similar to UniRef100_A7PUE9 Cluster: Chromosome chr7 scaffold_31, whole genome shotgun sequence; n=1; Vitis vinifera|Rep: Chromosome chr7 scaffold_31, whole genome shotgun sequence - Vitis vinifera (Grape), partial (90%)	1
Tae-miR1091	TC416417	3	23.905	1	19	190	208	CGGCAGUGAGGAGAAAUUG	CAGCUUCUCCUCACCGCCG	Cleavage	similar to UniRef100_A7PUE9 Cluster: Chromosome chr7 scaffold_31, whole genome shotgun sequence; n=1; Vitis vinifera|Rep: Chromosome chr7 scaffold_31, whole genome shotgun sequence - Vitis vinifera (Grape), partial (92%)	1
Tae-miR1091	TC404941	3	17.308	1	19	310	328	CGGCAGUGAGGAGAAAUUG	CAAUUUCCCCUCUUUGCCG	Cleavage	weakly similar to UniRef100_A7QBZ2 Cluster: Chromosome chr1 scaffold_75, whole genome shotgun sequence; n=1; Vitis vinifera|Rep: Chromosome chr1 scaffold_75, whole genome shotgun sequence - Vitis vinifera (Grape), partial (75%)	1
Tae-miR1091	TC378359	3	20.962	1	19	756	774	CGGCAGUGAGGAGAAAUUG	CAGUUUGUCCUUGUUGCCG	Cleavage	weakly similar to UniRef100_A7QWE4 Cluster: Chromosome undetermined scaffold_203, whole genome shotgun sequence; n=1; Vitis vinifera|Rep: Chromosome undetermined scaffold_203, whole genome shotgun sequence - Vitis vinifera (Grape), partial (8%)	1
Tae-miR1091	TC395564	2.5	22.174	1	19	346	364	CGGCAGUGAGGAGAAAUUG	CACUUUUUCGUCACUGCCG	Translation	homologue to UniRef100_Q6Z844 Cluster: Coatomer subunit zeta-2; n=3; Oryza sativa|Rep: Coatomer subunit zeta-2 - Oryza sativa subsp. japonica (Rice), complete	1
Tae-miR1091	TC369732	2.5	16.457	1	19	394	412	CGGCAGUGAGGAGAAAUUG	CACUUUUUCGUCACUGCCG	Translation	homologue to UniRef100_Q6Z844 Cluster: Coatomer subunit zeta-2; n=3; Oryza sativa|Rep: Coatomer subunit zeta-2 - Oryza sativa subsp. japonica (Rice), complete	1
Tae-miR1091	TC372681	3	15.161	1	19	113	131	CGGCAGUGAGGAGAAAUUG	CAGCUUCUCCUCACCGCCG	Cleavage		1
Tae-miR1091	TC392741	3	9.258	1	19	870	888	CGGCAGUGAGGAGAAAUUG	CAAUUUUUCUGCAUUGCUG	Translation	homologue to UniRef100_Q2QQX3 Cluster: Expressed protein; n=1; Oryza sativa Japonica Group|Rep: Expressed protein - Oryza sativa subsp. japonica (Rice), partial (40%)	1
Tae-miR1091	TC426858	2.5	15.758	1	19	383	401	CGGCAGUGAGGAGAAAUUG	CACUUUUUCGUCACUGCCG	Translation	homologue to UniRef100_Q6Z844 Cluster: Coatomer subunit zeta-2; n=3; Oryza sativa|Rep: Coatomer subunit zeta-2 - Oryza sativa subsp. japonica (Rice), complete	1
Tae-miR1091	TC374843	3	12.293	1	19	696	714	CGGCAGUGAGGAGAAAUUG	UAAUUUCUCUUCACUUUUG	Cleavage	similar to UniRef100_A7PCH2 Cluster: Chromosome chr2 scaffold_11, whole genome shotgun sequence; n=1; Vitis vinifera|Rep: Chromosome chr2 scaffold_11, whole genome shotgun sequence - Vitis vinifera (Grape), partial (41%)	1
Tae-miR1091	TC377356	3	11.953	1	19	729	747	CGGCAGUGAGGAGAAAUUG	UAAUUUCUCUUCACUUUUG	Cleavage	similar to UniRef100_A7PCH2 Cluster: Chromosome chr2 scaffold_11, whole genome shotgun sequence; n=1; Vitis vinifera|Rep: Chromosome chr2 scaffold_11, whole genome shotgun sequence - Vitis vinifera (Grape), partial (48%)	1
Tae-miR1091	CJ563548	3	22.134	1	19	366	384	CGGCAGUGAGGAGAAAUUG	CAGCUUCUCCUUGCUGCUG	Cleavage	weakly similar to UniRef100_Q0IUB1 Cluster: Os11g0170300 protein; n=1; Oryza sativa Japonica Group|Rep: Os11g0170300 protein - Oryza sativa subsp. japonica (Rice), partial (16%)	1
Tae-miR1091	CJ858448	2.5	19.17	1	19	496	514	CGGCAGUGAGGAGAAAUUG	CACUUUUUCGUCACUGCCG	Translation	homologue to UniRef100_Q6Z844 Cluster: Coatomer subunit zeta-2; n=3; Oryza sativa|Rep: Coatomer subunit zeta-2 - Oryza sativa subsp. japonica (Rice), partial (93%)	1
Tae-miR1091	TC398971	3	18.443	1	19	215	233	CGGCAGUGAGGAGAAAUUG	CAGCUUCUCCUCACCGCCG	Cleavage		1
Tae-miR1091	TC381679	2.5	19.17	1	19	350	368	CGGCAGUGAGGAGAAAUUG	CACUUUUUCGUCACUGCCG	Translation	homologue to UniRef100_Q6Z844 Cluster: Coatomer subunit zeta-2; n=3; Oryza sativa|Rep: Coatomer subunit zeta-2 - Oryza sativa subsp. japonica (Rice), complete	1
Tae-miR1091	TC412533	3	13.952	1	19	519	537	CGGCAGUGAGGAGAAAUUG	UAAUUUUUUUUUGCUGCUG	Cleavage	similar to UniRef100_A7QX13 Cluster: Chromosome chr14 scaffold_211, whole genome shotgun sequence; n=1; Vitis vinifera|Rep: Chromosome chr14 scaffold_211, whole genome shotgun sequence - Vitis vinifera (Grape), partial (68%)	1
Tae-miR1091	CA485861	3	16.4	1	19	324	342	CGGCAGUGAGGAGAAAUUG	CAGUUUUUUCUAACUGCUG	Cleavage	UniRef100_Q9FDZ1 Cluster: Cytochrome P450-like; n=1; Oryza sativa Japonica Group|Rep: Cytochrome P450-like - Oryza, partial (45%)	1
Tae-miR1091	CK155976	3	17.207	1	19	555	573	CGGCAGUGAGGAGAAAUUG	CAAUUUCUUGUUACUGUUG	Translation	similar to UniRef100_A2WXX3 Cluster: 60S ribosomal protein L5-1; n=1; Oryza sativa Indica Group|Rep: 60S ribosomal protein L5-1 - Oryza sativa subsp. indica (Rice), partial (40%)	1
Tae-miR1091	TC448634	3	20.193	1	19	92	110	CGGCAGUGAGGAGAAAUUG	CAAUUUCCCCUCUUUGCCG	Cleavage	weakly similar to UniRef100_A7QBZ2 Cluster: Chromosome chr1 scaffold_75, whole genome shotgun sequence; n=1; Vitis vinifera|Rep: Chromosome chr1 scaffold_75, whole genome shotgun sequence - Vitis vinifera (Grape), partial (56%)	1
Tae-miR1091	AL821022	1.5	24.435	1	19	429	447	CGGCAGUGAGGAGAAAUUG	CUAUUUCUCAUCAUUGCCG	Translation	homologue to UniRef100_A7EJM6 Cluster: Elongation factor 1-alpha; n=1; Sclerotinia sclerotiorum 1980|Rep: Elongation factor 1-alpha - Sclerotinia sclerotiorum (strain ATCC 18683 / 1980 / Ss-1) (Whitemold) (Whetzelinia sclerotiorum), partial (30%)	1
Tae-miR1091	TC436201	3	14.678	1	19	361	379	CGGCAGUGAGGAGAAAUUG	CAGUUUGUCCUUGUUGCCG	Cleavage	weakly similar to UniRef100_A7QWE4 Cluster: Chromosome undetermined scaffold_203, whole genome shotgun sequence; n=1; Vitis vinifera|Rep: Chromosome undetermined scaffold_203, whole genome shotgun sequence - Vitis vinifera (Grape), partial (6%)	1
Tae-miR1091	BQ239916	3	23.905	1	19	170	188	CGGCAGUGAGGAGAAAUUG	CAGCUUCUCCUCACCGCCG	Cleavage	weakly similar to UniRef100_UPI000034F08F Cluster: transmembrane protein-related; n=1; Arabidopsis thaliana|Rep: transmembrane protein-related - Arabidopsis thaliana, partial (47%)	1
Tae-miR1091	CA593472	2.5	14.885	1	19	515	533	CGGCAGUGAGGAGAAAUUG	UAAUUUUUUCUGGCUGCCG	Cleavage	similar to UniRef100_A7QQ80 Cluster: Chromosome undetermined scaffold_141, whole genome shotgun sequence; n=1; Vitis vinifera|Rep: Chromosome undetermined scaffold_141, whole genome shotgun sequence - Vitis vinifera (Grape), partial (6%)	1
Tae-miR1091	TC442995	3	16.5	1	19	23	41	CGGCAGUGAGGAGAAAUUG	CAGUUUUUUCCCAUUGCCG	Translation		1
Tae-miR1091	TC440084	3	21.369	1	19	385	403	CGGCAGUGAGGAGAAAUUG	UGAUUUCUCCUCNGUGCCG	Cleavage	weakly similar to UniRef100_O51547 Cluster: Serine hydroxymethyltransferase; n=1; Borrelia burgdorferi|Rep: Serine hydroxymethyltransferase - Borrelia burgdorferi (Lyme disease spirochete), partial (5%)	1
Tae-miR1091	CA737237	3	12.197	1	19	149	167	CGGCAGUGAGGAGAAAUUG	CAGUUUGUCCUUGUUGCCG	Cleavage		1
Tae-miR1091	TC425554	2.5	19.17	1	19	364	382	CGGCAGUGAGGAGAAAUUG	CACUUUUUCGUCACUGCCG	Translation	homologue to UniRef100_Q6Z844 Cluster: Coatomer subunit zeta-2; n=3; Oryza sativa|Rep: Coatomer subunit zeta-2 - Oryza sativa subsp. japonica (Rice), partial (62%)	1
Tae-miR1091	TC428540	2	21.121	1	17	1010	1026	CGGCAGUGAGGAGAAAU	GUUUUUUCUCGCUGCCG	Cleavage	homologue to UniRef100_Q9FT38 Cluster: Inducible phenylalanine ammonia-lyase; n=1; Triticum aestivum|Rep: Inducible phenylalanine ammonia-lyase - Triticum aestivum (Wheat), partial (38%)	1
Tae-miR1091	TC369518	2	22.568	1	17	1952	1968	CGGCAGUGAGGAGAAAU	GUUUUUUCUCGCUGCCG	Cleavage	homologue to UniRef100_Q7M1Q5 Cluster: Phenylalanine ammonia-lyase; n=1; Oryza sativa|Rep: Phenylalanine ammonia-lyase - Oryza sativa (Rice), partial (83%)	1
Tae-miR1091	TC445786	2.5	18.86	1	18	404	421	CGGCAGUGAGGAGAAAUU	GGUUUCUCUUUACUGCCA	Cleavage		1
Tae-miR1091	TC383750	2	13.673	1	17	1683	1699	CGGCAGUGAGGAGAAAU	AUUUCUCCUUGCUGUUG	Cleavage	similar to UniRef100_A7QT89 Cluster: Chromosome chr1 scaffold_166, whole genome shotgun sequence; n=1; Vitis vinifera|Rep: Chromosome chr1 scaffold_166, whole genome shotgun sequence - Vitis vinifera (Grape), partial (84%)	1
Tae-miR1091	TC430666	2	22.568	1	17	285	301	CGGCAGUGAGGAGAAAU	GUUUUUUCUCGCUGCCG	Cleavage	similar to UniRef100_P51427 Cluster: 40S ribosomal protein S5-2; n=1; Arabidopsis thaliana|Rep: 40S ribosomal protein S5-2 - Arabidopsis thaliana (Mouse-ear cress), partial (90%)	1
Tae-miR1091	TC451265	2	21.121	1	17	574	590	CGGCAGUGAGGAGAAAU	GUUUUUUCUCGCUGCCG	Cleavage	homologue to UniRef100_Q45W78 Cluster: Ubiquitin fusion protein; n=3; core eudicotyledons|Rep: Ubiquitin fusion protein - Arachis hypogaea (Peanut), complete	1
Tae-miR1091	TC422934	2.5	12.133	1	19	34	53	CGGCAGUGAGG-AGAAAUUG	CAGUUUUUGCCUCACUGCCG	Cleavage	similar to UniRef100_Q6Z1P3 Cluster: PfkB type carbohydrate kinase protein family-like; n=1; Oryza sativa Japonica Group|Rep: PfkB type carbohydrate kinase protein family-like - Oryza sativa subsp. japonica (Rice), partial (10%)	1
Tae-miR1091	TC446278	3	5.115	1	18	47	64	CGGCAGUGAGGAGAAAUU	AAUUUCUUCUCCCUGCCU	Cleavage		1
Tae-miR1091	TC437870	2	10.651	1	17	759	775	CGGCAGUGAGGAGAAAU	AUUUCUCCUUGCUGUUG	Cleavage	similar to UniRef100_A6MZF0 Cluster: Transaldolase 2; n=1; Oryza sativa Indica Group|Rep: Transaldolase 2 - Oryza sativa subsp. indica (Rice), partial (38%)	1
Tae-miR1091	CD454973	1.5	22.098	1	17	541	557	CGGCAGUGAGGAGAAAU	ACUUCUCUUCACUGCCG	Cleavage	UniRef100_Q00Z37 Cluster: Chromosome 11 contig 1, DNA sequence; n=1; Ostreococcus tauri|Rep: Chromosome 11 contig 1, DNA sequence - Ostreococcus tauri, partial (8%)	1
Tae-miR1091	CA733768	2.5	20.469	1	18	461	478	CGGCAGUGAGGAGAAAUU	GAUUUCUUCUUGCUGCCC	Cleavage	weakly similar to UniRef100_A9RV11 Cluster: Predicted protein; n=1; Physcomitrella patens subsp. patens|Rep: Predicted protein - Physcomitrella patens subsp. patens, partial (8%)	1
Tae-miR1091	TC405837	2.5	21.517	1	17	1007	1023	CGGCAGUGAGGAGAAAU	UGUUCUUCUCACUGCCG	Cleavage		1
Tae-miR1091	TC412143	3	18.673	1	19	278	296	CGGCAGUGAGGAGAAAUUG	CAACUUCUCAUCACUGCCU	Translation		1
Tae-miR1091	TC368852	2.5	19.077	1	17	547	563	CGGCAGUGAGGAGAAAU	CUUUCUCCUCACUGUCU	Cleavage		1
Tae-miR1091	TC424707	2.5	19.538	1	17	337	353	CGGCAGUGAGGAGAAAU	CUUUCUCCUCACUGUCU	Cleavage		1
Tae-miR1091	TC452199	2.5	7.199	1	18	266	283	CGGCAGUGAGGAGAAAUU	AACUUCUCCUUGCUGUCG	Cleavage	weakly similar to UniRef100_O10610 Cluster: AcMNPV ORF8/ORF1629 homolog; n=1; Helicoverpa zea SNPV|Rep: AcMNPV ORF8/ORF1629 homolog - Helicoverpa zea SNPV, partial (5%)	1
Tae-miR1091	TC371096	2.5	19.077	1	17	249	265	CGGCAGUGAGGAGAAAU	CUUUCUCCUCACUGUCU	Cleavage		1
Tae-miR1091	TC411822	2.5	18.577	1	18	727	744	CGGCAGUGAGGAGAAAUU	AAUUUCUCCCUACUGUUG	Translation	similar to UniRef100_A7P113 Cluster: Chromosome chr19 scaffold_4, whole genome shotgun sequence; n=2; Vitis vinifera|Rep: Chromosome chr19 scaffold_4, whole genome shotgun sequence - Vitis vinifera (Grape), partial (41%)	1
Tae-miR1091	TC454116	2.5	21.234	1	17	464	480	CGGCAGUGAGGAGAAAU	UGUUCUUCUCACUGCCG	Cleavage		1
Tae-miR1091	CV758909	2.5	18.843	1	17	532	548	CGGCAGUGAGGAGAAAU	UGUUCUUCUCACUGCCG	Cleavage	similar to UniRef100_A5UZQ2 Cluster: Bacterial translation initiation factor 2; n=1; Roseiflexus sp. RS-1|Rep: Bacterial translation initiation factor 2 - Roseiflexus sp. (strain RS-1), partial (3%)	1
Tae-miR1091	TC390092	2.5	18.933	1	17	479	495	CGGCAGUGAGGAGAAAU	UGUUCUUCUCACUGCCG	Cleavage		1
Tae-miR1091	CV774290	2.5	18.933	1	17	472	488	CGGCAGUGAGGAGAAAU	UGUUCUUCUCACUGCCG	Cleavage		1
Tae-miR1091	CK203648	3	21.836	1	19	656	674	CGGCAGUGAGGAGAAAUUG	UGAUUUCUUCUCACUGGCU	Cleavage	weakly similar to UniRef100_A7PM12 Cluster: Chromosome chr14 scaffold_21, whole genome shotgun sequence; n=1; Vitis vinifera|Rep: Chromosome chr14 scaffold_21, whole genome shotgun sequence - Vitis vinifera (Grape), partial (39%)	1
Tae-miR1091	BJ309766	3	12.4	1	19	182	200	CGGCAGUGAGGAGAAAUUG	UGAUUUCUCCUCCCUGUCC	Cleavage	similar to UniRef100_A7P1I9 Cluster: Chromosome chr19 scaffold_4, whole genome shotgun sequence; n=1; Vitis vinifera|Rep: Chromosome chr19 scaffold_4, whole genome shotgun sequence - Vitis vinifera (Grape), partial (15%)	1
Tae-miR1091	DR045067	3	18.529	1	19	351	369	CGGCAGUGAGGAGAAAUUG	CAAUUCGUCCUCACUGCCU	Cleavage	similar to UniRef100_Q4U3Y1 Cluster: OST2p; n=1; Aspergillus fumigatus|Rep: OST2p - Aspergillus fumigatus (Sartorya fumigata), partial (59%)	1
Tae-miR1091	TC435844	3	18.673	1	19	514	532	CGGCAGUGAGGAGAAAUUG	CAACUUCUCAUCACUGCCU	Translation		1
Tae-miR1091	CA631349	3	16.691	1	19	434	452	CGGCAGUGAGGAGAAAUUG	UAAUUGCUCUUCACUGCUC	Cleavage	similar to UniRef100_Q10L35 Cluster: Expressed protein; n=1; Oryza sativa Japonica Group|Rep: Expressed protein - Oryza sativa subsp. japonica (Rice), partial (74%)	1
Tae-miR1091	CA619449	3	15.836	1	19	72	90	CGGCAGUGAGGAGAAAUUG	CAACUUCUCGUCACUGCCA	Translation	homologue to UniRef100_P38560 Cluster: Glutamine synthetase root isozyme 2; n=2; Zea mays|Rep: Glutamine synthetase root isozyme 2 - Zea mays (Maize), partial (15%)	1
Tae-miR1091	TC406222	2.5	23.966	1	18	86	103	CGGCAGUGAGGAGAAAUU	AGUUUCUGCUCGUUGCCG	Translation		1
Tae-miR1091	CA680463	3	18.029	1	18	211	228	CGGCAGUGAGGAGAAAUU	AAUUUUUCCUCGAUGUCG	Cleavage	similar to UniRef100_Q5URW9 Cluster: ATPase 2; n=1; Hordeum vulgare subsp. vulgare|Rep: ATPase 2 - Hordeum vulgare var. distichum (Two-rowed barley), partial (25%)	1
Tae-miR1091	CA701004	3	20.063	1	19	328	346	CGGCAGUGAGGAGAAAUUG	CAACUUCUCAUCACUGCCU	Translation		1
Tae-miR1091	DR739818	2.5	18.933	1	17	452	468	CGGCAGUGAGGAGAAAU	UGUUCUUCUCACUGCCG	Cleavage		1
Tae-miR1091	TC431553	3	4.693	1	19	9	27	CGGCAGUGAGGAGAAAUUG	UAAUUUCACUUCAUUGCCU	Cleavage		1
Tae-miR1091	CA606443	2.5	21.525	1	18	217	234	CGGCAGUGAGGAGAAAUU	GGUUUCUCCUCCCUGCUG	Cleavage		1
Tae-miR1091	TC415141	2.5	20.764	1	17	3305	3321	CGGCAGUGAGGAGAAAU	UUUUCUCCUUGUUGCCG	Cleavage		1
Tae-miR1091	TC390385	3	10.264	1	19	204	222	CGGCAGUGAGGAGAAAUUG	CGAUUCCUCCUCGCCGCCG	Cleavage		1
Tae-miR1091	TC395166	2.5	22.939	1	19	278	296	CGGCAGUGAGGAGAAAUUG	UGAUUUCUUUCCGCUGCCG	Translation		1
Tae-miR1091	TC416756	2.5	8.771	1	17	448	464	CGGCAGUGAGGAGAAAU	CUUUUUCCUCAUUGCUG	Cleavage		1
Tae-miR1091	TC405564	2.5	22.162	1	19	242	260	CGGCAGUGAGGAGAAAUUG	UGAUUUCUUUCCGCUGCCG	Translation	weakly similar to UniRef100_A5YWU1 Cluster: ARGOS; n=1; Arabidopsis thaliana|Rep: ARGOS - Arabidopsis thaliana (Mouse-ear cress), partial (41%)	1
Tae-miR1091	TC371543	3	18.993	1	19	978	996	CGGCAGUGAGGAGAAAUUG	UAAUUUCUGUUCAUUGUUG	Translation		1
Tae-miR1091	CK208088	2	15.483	1	19	776	794	CGGCAGUGAGGAGAAAUUG	CUGUUGUUCCUCACUGCCG	Cleavage		1
Tae-miR1091	TC399000	2.5	14.005	1	17	974	990	CGGCAGUGAGGAGAAAU	UUUUCUUCUCAUUGCUG	Cleavage	similar to UniRef100_A7P528 Cluster: Chromosome chr4 scaffold_6, whole genome shotgun sequence; n=1; Vitis vinifera|Rep: Chromosome chr4 scaffold_6, whole genome shotgun sequence - Vitis vinifera (Grape), partial (48%)	1
Tae-miR1091	TC378570	2.5	13.947	1	17	840	856	CGGCAGUGAGGAGAAAU	UUUUCUUCUCAUUGCUG	Cleavage	weakly similar to UniRef100_A7P528 Cluster: Chromosome chr4 scaffold_6, whole genome shotgun sequence; n=1; Vitis vinifera|Rep: Chromosome chr4 scaffold_6, whole genome shotgun sequence - Vitis vinifera (Grape), partial (31%)	1
Tae-miR1091	BU607205	2.5	16.236	1	17	788	804	CGGCAGUGAGGAGAAAU	UUUUUUUCUCGCUGCCG	Cleavage	UniRef100_Q9FT38 Cluster: Inducible phenylalanine ammonia-lyase; n=1; Triticum aestivum|Rep: Inducible phenylalanine ammonia-lyase - Triticum aestivum (Wheat), partial (33%)	1
Tae-miR1091	CV775305	3	11.548	1	19	13	31	CGGCAGUGAGGAGAAAUUG	CAAUUUAUCUACGCUGCCG	Translation	similar to UniRef100_A5D7L3 Cluster: MGC155314 protein; n=1; Bos taurus|Rep: MGC155314 protein - Bos taurus (Bovine), partial (5%)	1
Tae-miR1091	TC413124	2.5	11.718	1	17	707	723	CGGCAGUGAGGAGAAAU	UUUUCUUCUCGCUGCUG	Cleavage	similar to UniRef100_Q49HE0 Cluster: 12-oxo-phytodienoic acid reductase; n=1; Zea mays|Rep: 12-oxo-phytodienoic acid reductase - Zea mays (Maize), partial (53%)	1
Tae-miR1091	DR734136	2.5	24.426	1	17	591	607	CGGCAGUGAGGAGAAAU	CUUUUUUCUCGCUGCCG	Cleavage	weakly similar to UniRef100_A6RGJ8 Cluster: Predicted protein; n=1; Ajellomyces capsulatus NAm1|Rep: Predicted protein - Ajellomyces capsulata (strain NAm1) (Histoplasma capsulatum), partial (4%)	1
Tae-miR1091	CV775283	3	11.548	1	19	13	31	CGGCAGUGAGGAGAAAUUG	CAAUUUAUCUACGCUGCCG	Translation		1
Tae-miR1091	DR734348	3	22.386	1	19	331	349	CGGCAGUGAGGAGAAAUUG	CAAGUUUUUCUGACUGCCG	Cleavage	similar to UniRef100_UPI0000E22491 Cluster: PREDICTED: alpha 1 type XIII collagen; n=1; Pan troglodytes|Rep: PREDICTED: alpha 1 type XIII collagen - Pan troglodytes, partial (3%)	1
Tae-miR1091	TC430636	3	17.21	1	19	576	594	CGGCAGUGAGGAGAAAUUG	CGAUGUUUCCUUGUUGCCG	Cleavage	homologue to UniRef100_A6SJW6 Cluster: Translation initiation factor eIF3; n=1; Botryotinia fuckeliana B05.10|Rep: Translation initiation factor eIF3 - Botryotinia fuckeliana (strain B05.10) (Noble rot fungus) (Botrytiscinerea), partial (16%)	1
Tae-miR1091	CD491154	2	21.385	1	19	639	657	CGGCAGUGAGGAGAAAUUG	CCAUUGCUCCUUACUGCUG	Cleavage		1
Tae-miR1091	TC384952	3	10.865	1	19	385	403	CGGCAGUGAGGAGAAAUUG	UACUUUCUUCUCACCGCCG	Cleavage	similar to UniRef100_A4S6D4 Cluster: Predicted protein; n=1; Ostreococcus lucimarinus CCE9901|Rep: Predicted protein - Ostreococcus lucimarinus (strain CCE9901), partial (6%)	1
Tae-miR1091	TC459247	2.5	15.008	1	17	562	578	CGGCAGUGAGGAGAAAU	UUUUCUUCUCAUUGCUG	Cleavage	similar to UniRef100_A7P528 Cluster: Chromosome chr4 scaffold_6, whole genome shotgun sequence; n=1; Vitis vinifera|Rep: Chromosome chr4 scaffold_6, whole genome shotgun sequence - Vitis vinifera (Grape), partial (5%)	1
Tae-miR1091	TC383830	2.5	17.509	1	17	461	477	CGGCAGUGAGGAGAAAU	UUUUCUCUUCAUUGUCG	Cleavage		1
Tae-miR1091	BQ743409	3	18.128	1	19	284	302	CGGCAGUGAGGAGAAAUUG	UGAUUUCUUUUCACUCCUG	Cleavage		1
Tae-miR1091	TC403890	2.5	17.279	1	19	479	497	CGGCAGUGAGGAGAAAUUG	UGAUUUCUCCUGGCUGUUG	Cleavage	UniRef100_Q43217 Cluster: Histone H2B.3; n=1; Triticum aestivum|Rep: Histone H2B.3 - Triticum aestivum (Wheat), partial (92%)	1
Tae-miR1091	TC426318	2.5	15.329	1	17	47	63	CGGCAGUGAGGAGAAAU	AUUUUUUCUUACUGCCC	Cleavage		1
Tae-miR1091	TC451548	3	14.622	1	19	481	499	CGGCAGUGAGGAGAAAUUG	UAAUUUCCCCUCUUUGCCG	Cleavage	weakly similar to UniRef100_Q2IMJ3 Cluster: LigA; n=1; Anaeromyxobacter dehalogenans 2CP-C|Rep: LigA - Anaeromyxobacter dehalogenans (strain 2CP-C), partial (4%)	1
Tae-miR1091	TC389820	2.5	17.279	1	19	525	543	CGGCAGUGAGGAGAAAUUG	UGAUUUCUCCUGGCUGUUG	Cleavage	UniRef100_Q43217 Cluster: Histone H2B.3; n=1; Triticum aestivum|Rep: Histone H2B.3 - Triticum aestivum (Wheat), complete	1
Tae-miR1091	TC442750	3	15.138	1	19	470	488	CGGCAGUGAGGAGAAAUUG	CGAUUCCUCCUCGCUGGCG	Cleavage	similar to UniRef100_Q2G8G2 Cluster: Short chain enoyl-CoA hydratase; n=1; Novosphingobium aromaticivorans DSM 12444|Rep: Short chain enoyl-CoA hydratase - Novosphingobium aromaticivorans (strain DSM 12444), partial (12%)	1
Tae-miR1091	DR732395	3	17.48	1	19	404	422	CGGCAGUGAGGAGAAAUUG	UGAUUUUUUUUUAUUGCUG	Cleavage	weakly similar to UniRef100_Q10FX7 Cluster: Not1 N-terminal domain, CCR4-Not complex component family protein, expressed; n=1; Oryza sativa Japonica Group|Rep: Not1 N-terminal domain, CCR4-Not complex component family protein, expressed - Oryza sativa subsp. japonica (Rice), partial (3%)	1
Tae-miR1091	CA633813	3	16.921	1	19	435	453	CGGCAGUGAGGAGAAAUUG	CGGUCUCUCCUCCCUGCCG	Cleavage	similar to UniRef100_Q2ULE3 Cluster: Concentrative Na+-nucleoside cotransporter CNT1/CNT2; n=1; Aspergillus oryzae|Rep:, partial (2%)	1
Tae-miR1091	CD897710	2.5	19.179	1	19	414	432	CGGCAGUGAGGAGAAAUUG	CUGUUUCUCUUUGCUGUCG	Cleavage	similar to UniRef100_Q0DX00 Cluster: Os02g0783700 protein; n=1; Oryza sativa Japonica Group|Rep: Os02g0783700 protein - Oryza sativa subsp. japonica (Rice), partial (9%)	1
Tae-miR1091	TC408165	3	21.187	1	19	47	65	CGGCAGUGAGGAGAAAUUG	CAUUUUCUCCAUACUGUCG	Translation		1
Tae-miR1091	TC446492	2.5	13.933	1	17	435	451	CGGCAGUGAGGAGAAAU	UUUUCUUCUCAUUGCUG	Cleavage	similar to UniRef100_A7P528 Cluster: Chromosome chr4 scaffold_6, whole genome shotgun sequence; n=1; Vitis vinifera|Rep: Chromosome chr4 scaffold_6, whole genome shotgun sequence - Vitis vinifera (Grape), partial (5%)	1
Tae-miR1091	TC425607	2.5	17.279	1	19	459	477	CGGCAGUGAGGAGAAAUUG	UGAUUUCUCCUGGCUGUUG	Cleavage	UniRef100_Q43217 Cluster: Histone H2B.3; n=1; Triticum aestivum|Rep: Histone H2B.3 - Triticum aestivum (Wheat), partial (86%)	1
Tae-miR1091	TC431286	3	11.525	1	19	519	537	CGGCAGUGAGGAGAAAUUG	UAUUUUUUCCUCGUUGCUG	Cleavage	homologue to UniRef100_Q4T5G3 Cluster: Chromosome undetermined SCAF9271, whole genome shotgun sequence; n=1; Tetraodon nigroviridis|Rep: Chromosome undetermined SCAF9271, whole genome shotgun sequence - Tetraodon nigroviridis (Green puffer), partial (5%)	1
Tae-miR1091	CA663439	3	6.891	1	19	516	534	CGGCAGUGAGGAGAAAUUG	UAAUAUCUCNUCAUUGCUG	Translation	similar to UniRef100_Q9TJN6 Cluster: 30S ribosomal protein S17, chloroplast precursor; n=1; Zea mays|Rep: 30S ribosomal protein S17, chloroplast precursor - Zea mays (Maize), partial (30%)	1
Tae-miR1091	TC449302	3	20.176	1	19	479	497	CGGCAGUGAGGAGAAAUUG	CAAUUUCUAGUCAUUGCUG	Translation	homologue to UniRef100_UPI00004BF7E8 Cluster: Histone H4; n=3; Canis lupus familiaris|Rep: Histone H4 - Canis familiaris, partial (97%)	1
Tae-miR1091	TC442021	2.5	9.923	1	17	337	353	CGGCAGUGAGGAGAAAU	CUUUCUUCUCGCUGCUG	Cleavage	similar to UniRef100_Q2QYP0 Cluster: Hypoxia induced protein conserved region containing protein, expressed; n=1; Oryza sativa Japonica Group|Rep: Hypoxia induced protein conserved region containing protein, expressed - Oryza sativa subsp. japonica (Rice), partial (24%)	1
Tae-miR1091	CJ655445	3	18.239	1	19	396	414	CGGCAGUGAGGAGAAAUUG	UAAUGUUUCCUUACUGUUG	Cleavage		1
Tae-miR1091	CA693273	3	15.158	1	19	124	142	CGGCAGUGAGGAGAAAUUG	CGAUUUCUCAUCACUGUGG	Translation	similar to UniRef100_Q3LA23 Cluster: Nucleocapsid protein; n=1; Melon yellow spot virus|Rep: Nucleocapsid protein - Melon yellow spot virus, partial (5%)	1
Tae-miR1091	BM138366	2.5	22.189	1	19	273	291	CGGCAGUGAGGAGAAAUUG	UGAUUUCUUUCCGCUGCCG	Translation	homologue to UniRef100_Q3ED09 Cluster: Non-specific lipid-transfer protein; n=1; Arabidopsis thaliana|Rep: Non-specific, partial (6%)	1
Tae-miR1091	CK205977	3	20.592	1	18	460	477	CGGCAGUGAGGAGAAAUU	GAUUUCUUCUUGCUGCUC	Cleavage		1
Tae-miR1091	CV775151	2.5	17.47	1	18	126	143	CGGCAGUGAGGAGAAAUU	GAUAUCUCCUCACUGCUC	Cleavage	UniRef100_Q93XQ7 Cluster: Protein disulfide isomerase 3 precursor; n=3; Triticeae|Rep: Protein disulfide isomerase 3 precursor - Triticum aestivum (Wheat), partial (32%)	1
Tae-miR1091	TC372147	3	18.416	1	18	524	541	CGGCAGUGAGGAGAAAUU	GAUUUCUUCUCGUUGCUU	Cleavage	similar to UniRef100_Q0J2C1 Cluster: Os09g0361100 protein; n=3; Oryza sativa Japonica Group|Rep: Os09g0361100 protein - Oryza sativa subsp. japonica (Rice), partial (29%)	1
Tae-miR1091	TC387110	2	18.282	1	17	20	36	CGGCAGUGAGGAGAAAU	AUUGCUCUUCACUGCUG	Cleavage		1
Tae-miR1091	DR734910	3	16.119	1	18	80	97	CGGCAGUGAGGAGAAAUU	AAUUUUUCCCCAUUGCCA	Translation	similar to UniRef100_P38076 Cluster: Cysteine synthase (O-acetylserine sulfhydrylase) (O- acetylserine (Thiol)-lyase); n=1; Triticum aestivum|Rep: Cysteine synthase (O-acetylserine sulfhydrylase) (O- acetylserine (Thiol)-lyase) - Triticum aestivum (Wheat), partial (21%)	1
Tae-miR1091	TC406511	3	20.301	1	18	163	180	CGGCAGUGAGGAGAAAUU	AAAUUUUUCUCACUGCCA	Cleavage		1
Tae-miR1091	CA627107	3	10.537	1	17	400	416	CGGCAGUGAGGAGAAAU	GAAUCUCCUCACUGCCG	Cleavage	homologue to UniRef100_Q6XZ79 Cluster: Fructokinase-1; n=1; Zea mays|Rep: Fructokinase-1 - Zea mays (Maize), partial (37%)	1
Tae-miR1091	CA623654	2	12.267	1	17	307	323	CGGCAGUGAGGAGAAAU	AUUUUUCCCCAUUGCCG	Translation	UniRef100_Q84LS4 Cluster: Superal1; n=1; Zea mays|Rep: Superal1 - Zea mays (Maize), partial (16%)	1
Tae-miR1091	CD491130	3	17.681	1	17	203	219	CGGCAGUGAGGAGAAAU	UGCUCUCCUCACUGCCG	Cleavage	similar to UniRef100_A8IIC0 Cluster: Predicted protein; n=1; Chlamydomonas reinhardtii|Rep: Predicted protein - Chlamydomonas reinhardtii, partial (3%)	1
Tae-miR1091	TC420978	3	11.56	1	18	2392	2409	CGGCAGUGAGGAGAAAUU	AAUUUCGUCUCAUUGUUG	Cleavage	weakly similar to UniRef100_A7Q0P8 Cluster: Chromosome chr7 scaffold_42, whole genome shotgun sequence; n=1; Vitis vinifera|Rep: Chromosome chr7 scaffold_42, whole genome shotgun sequence - Vitis vinifera (Grape), partial (41%)	1
Tae-miR1091	TC461910	2.5	23.615	1	18	543	560	CGGCAGUGAGGAGAAAUU	GGUUUAUCCUCAUUGCUG	Cleavage	weakly similar to UniRef100_Q9S9A8 Cluster: BARE-1 polyprotein; n=1; Hordeum vulgare|Rep: BARE-1 polyprotein - Hordeum vulgare (Barley), partial (7%)	1
Tae-miR-10b	CA732970	0	18.398	1	24	95	118	UACCCUUGUAGAUCGCGCGCGGAA	UUCCGCUCGCGAUCUACAAGGGUA	Cleavage	similar to UniRef100_Q1P0Q6 Cluster: Envelope glycoprotein; n=1; Porcine respiratory and reproductive syndrome virus|Rep: Envelope glycoprotein - Porcine reproductive and respiratory syndrome virus (PRRSV), partial (7%)	1
Tae-miR-10b	BE404408	1	19.97	1	24	75	98	UACCCUUGUAGAUCGCGCGCGGAA	UUCCGCUCGCGAUCUACAAGGGUU	Cleavage	homologue to UniRef100_Q835H9 Cluster: Molybdenum ABC transporter, permease protein; n=1; Enterococcus faecalis|Rep: Molybdenum ABC transporter, permease protein - Enterococcus faecalis (Streptococcus faecalis), partial (6%)	1
Tae-miR-10b	CJ901439	2	18.047	1	24	73	96	UACCCUUGUAGAUCGCGCGCGGAA	UUCCGCUUACGGUCUACAAGGGUA	Cleavage		1
Tae-miR-10b	TC461186	2.5	18.931	1	24	297	320	UACCCUUGUAGAUCGCGCGCGGAA	UUCCGCUUACGGUCUACGAGGGUA	Cleavage	similar to UniRef100_Q2EZ15 Cluster: Receptor kinase MRKa; n=1; Oryza sativa Indica Group|Rep: Receptor kinase MRKa - Oryza sativa subsp. indica (Rice), partial (10%)	1
Tae-miR-10b	CA638663	2	17.676	1	24	73	97	UACCCUUGUAGAUCGC-GCGCGGAA	UUCCGCUUAGCGAUCUACAAGGGUA	Cleavage	homologue to UniRef100_Q41538 Cluster: AWJL236 protein; n=1; Triticum aestivum|Rep: AWJL236 protein - Triticum aestivum (Wheat), partial (3%)	1
Tae-miR-10b	TC457909	2	16.778	1	24	29	53	UACCCUUGUAGAUCGC-GCGCGGAA	UUCCGCAUAGCGAUCUACAAGGGUA	Cleavage		1
Tae-miR-10b	TC424397	3	22.339	1	24	68	91	UACCCUUGUAGAUCGCGCGCGGAA	UUCCGCUUUCGAUNUACGAGGGUA	Translation		1
Tae-miR-10b	CJ636411	1	17.188	1	19	273	291	UACCCUUGUAGAUCGCGCG	CGCUCGAUCUACAAGGGUA	Cleavage		1
Tae-miR-10b	TC459676	1	16.943	1	24	644	668	UACCCUUGUAGAUCGCG-CGCGGAA	UUCCGCAUCGCGAUCUUCAAGGGUA	Translation		1
Tae-miR-10b	TC461824	1	12.053	1	24	409	433	UACCCUUGUAGAUCGCG-CGCGGAA	UUCCGCUUCGCGAUCUUCAAGGGUA	Translation	similar to UniRef100_P10323 Cluster: Acrosin precursor [Contains: Acrosin light chain; Acrosin heavy chain]; n=1; Homo sapiens|Rep: Acrosin precursor [Contains: Acrosin light chain; Acrosin heavy chain] - Homo sapiens (Human), partial (6%)	1
Tae-miR-10b	TC432389	2.5	15.839	1	23	10	32	UACCCUUGUAGAUCGCGCGCGGA	UCGGUGCGCAAUCUAUGGGGGUA	Cleavage	similar to UniRef100_A7PH11 Cluster: Chromosome chr17 scaffold_16, whole genome shotgun sequence; n=1; Vitis vinifera|Rep: Chromosome chr17 scaffold_16, whole genome shotgun sequence - Vitis vinifera (Grape), partial (22%)	1
Tae-miR-10b	BQ609047	2.5	20.123	1	23	429	451	UACCCUUGUAGAUCGCGCGCGGA	UCUGCACGCGAGCUACAAGGCUA	Cleavage	similar to UniRef100_P42210 Cluster: Phytepsin precursor (Aspartic proteinase) [Contains: Phytepsin 32 kDa subunit; Phytepsin 29 kDa subunit; Phytepsin 16 kDa subunit; Phytepsin 11 kDa subunit]; n=1; Hordeum vulgare|Rep: Phytepsin precursor (Aspartic proteinase) [Contains: Phytepsin 32 kDa subunit; Phytepsin 29 kDa subunit; Phytepsin 16 kDa subunit; Phytepsin 11 kDa subunit] - Hordeum vulgare (Ba…	1
Tae-miR-10b	TC384458	2.5	19.24	1	23	441	463	UACCCUUGUAGAUCGCGCGCGGA	UCUGCACGCGAGCUACAAGGCUA	Cleavage	similar to UniRef100_Q401N7 Cluster: Aspartic proteinase; n=1; Triticum aestivum|Rep: Aspartic proteinase - Triticum aestivum (Wheat), partial (82%)	1
Tae-miR-10b	CA652852	2.5	24.405	1	24	275	298	UACCCUUGUAGAUCGCGCGCGGAA	UGCCCCGUAUGAUCUAUAAGGGUA	Cleavage	similar to UniRef100_Q8LG48 Cluster: Contains similarity to poly(A)-binding protein II; n=1; Arabidopsis thaliana|Rep: Contains similarity to poly(A)-binding protein II - Arabidopsis thaliana (Mouse-ear cress), partial (22%)	1
Tae-miR-10b	TC375025	2.5	17.892	1	24	37	60	UACCCUUGUAGAUCGCGCGCGGAA	UNCGGUGCGCAAUCUAUGGGGGUA	Cleavage		1
Tae-miR-10b	TC398287	3	18.618	1	24	1088	1111	UACCCUUGUAGAUCGCGCGCGGAA	UUUGGUGCGCAAUUUAUGGGGGUA	Cleavage		1
Tae-miR-10b	TC436213	2	24.032	1	24	7	29	UACCCUUGUAGAUCGCGCGCGGAA	UUUCG-GCGCCGUCUACAAGGGUG	Cleavage	similar to UniRef100_Q0D5M1 Cluster: Os07g0550400 protein; n=1; Oryza sativa Japonica Group|Rep: Os07g0550400 protein - Oryza sativa subsp. japonica (Rice), partial (66%)	1
Tae-miR-10b	TC440941	2.5	22.84	1	22	262	283	UACCCUUGUAGAUCGCGCGCGG	UCCCGAGCGAUCUACAAGGGGA	Cleavage	similar to UniRef100_A7QQT0 Cluster: Chromosome undetermined scaffold_144, whole genome shotgun sequence; n=1; Vitis vinifera|Rep: Chromosome undetermined scaffold_144, whole genome shotgun sequence - Vitis vinifera (Grape), partial (80%)	1
Tae-miR-10b	BQ246258	2.5	20.404	1	21	506	526	UACCCUUGUAGAUCGCGCGCG	CCCGCGCCGUCUGCAAGGGUG	Cleavage	similar to UniRef100_Q0GR06 Cluster: Germin-like protein 5a; n=1; Hordeum vulgare subsp. vulgare|Rep: Germin-like protein 5a - Hordeum vulgare var. distichum (Two-rowed barley), partial (77%)	1
Tae-miR-10b	GH728775	3	22.018	1	22	280	301	UACCCUUGUAGAUCGCGCGCGG	CCCCGUAUGAUCUAAAAGGGUA	Cleavage	similar to UniRef100_A7R2Z1 Cluster: Chromosome undetermined scaffold_465, whole genome shotgun sequence; n=1; Vitis vinifera|Rep: Chromosome undetermined scaffold_465, whole genome shotgun sequence - Vitis vinifera (Grape), partial (34%)	1
Tae-miR-10b	CK201806	2.5	20.403	1	19	695	713	UACCCUUGUAGAUCGCGCG	CGCGGGAUCUGCGAGGGUG	Cleavage		1
Tae-miR-10b	TC372258	3	19.261	1	24	134	158	UACCCUUGUAGAUCGCGCG-CGGAA	UUCUGGUGCGCAAUUUAUGGGGGUA	Cleavage		1
Tae-miR-10b	BE418533	3	21.463	1	23	106	128	UACCCUUGUAGAUCGCGCGCGGA	UUUGUCGGCGAUCUACAAGGAUG	Cleavage		1
Tae-miR-10b	TC430654	2	24.689	1	23	30	51	UACCCUUGUAGAUCGCGCGCGGA	UUCG-GUGCGGUGUACAAGGGUA	Translation		1
Tae-miR-10b	CD934259	3	24.891	1	21	162	182	UACCCUUGUAGAUCGCGCGCG	CGCACGCGAUCAGCAAGGGCA	Translation	similar to UniRef100_Q58KC0 Cluster: ORF271; n=1; Leptospirillum ferrooxidans|Rep: ORF271 - Leptospirillum ferrooxidans, partial (7%)	1
Tae-miR-10b	CV759693	2	18.023	1	18	500	517	UACCCUUGUAGAUCGCGC	GUGCGGUGUACAAGGGUA	Translation		1
Tae-miR-10b	CJ625726	3	16.917	1	24	525	548	UACCCUUGUAGAUCGCGCGCGGAA	UUCAGUUCAUGUUCUGCAAGGGUA	Cleavage	weakly similar to UniRef100_Q0DYT9 Cluster: Os02g0668200 protein; n=1; Oryza sativa Japonica Group|Rep: Os02g0668200 protein - Oryza sativa subsp. japonica (Rice), partial (11%)	1
Tae-miR-10b	CV775214	3	23.575	1	22	231	252	UACCCUUGUAGAUCGCGCGCGG	CCAUGCACGAGCUGCAAGGGUG	Cleavage	similar to UniRef100_UPI00005F7209 Cluster: COG4822: Cobalamin biosynthesis protein CbiK, Co2+ chelatase; n=1; Yersinia bercovieri ATCC 43970|Rep: COG4822: Cobalamin biosynthesis protein CbiK, Co2+ chelatase - Yersinia bercovieri ATCC 43970, partial (5%)	1
Tae-miR1118	CK162118	1.5	24.938	1	24	285	308	CACUACAUUGUGGAACGGAGGGAG	CUCCCUCCGUUCCAUAAUGUAGUU	Cleavage		1
Tae-miR1118	TC451040	2	11.166	1	24	1212	1235	CACUACAUUGUGGAACGGAGGGAG	CUCCCUCCGUUUCAUAAUGUAGUU	Cleavage		1
Tae-miR1118	TC418995	2	14.356	1	24	1004	1027	CACUACAUUGUGGAACGGAGGGAG	CUCCCUCCGUUCCAUAAUAUAGUG	Cleavage	homologue to UniRef100_P30111 Cluster: Glutathione S-transferase 2; n=1; Triticum aestivum|Rep: Glutathione S-transferase 2 - Triticum aestivum (Wheat), partial (98%)	1
Tae-miR1118	TC437336	2	14.356	1	24	425	448	CACUACAUUGUGGAACGGAGGGAG	CUCCCUCCGUUCCAUAAUAUAGUG	Cleavage	similar to UniRef100_Q9MT08 Cluster: Ribulose bisphosphate carboxylase large chain; n=1; Hymenocallis latifolia|Rep: Ribulose bisphosphate carboxylase large chain - Hymenocallis latifolia (Perfumed spiderlily), partial (19%)	1
Tae-miR1118	TC391749	1.5	16.243	1	24	772	795	CACUACAUUGUGGAACGGAGGGAG	CUCCCUCCAUUUCACAAUGUAGUG	Cleavage	homologue to UniRef100_Q07764 Cluster: Protein HVA22; n=1; Hordeum vulgare|Rep: Protein HVA22 - Hordeum vulgare (Barley), complete	1
Tae-miR1118	TC451885	1.5	11.8	1	24	700	723	CACUACAUUGUGGAACGGAGGGAG	CUCCCUCCAUUCCAUAAUGUAGUG	Cleavage	similar to UniRef100_A7Q0P5 Cluster: Chromosome chr7 scaffold_42, whole genome shotgun sequence; n=1; Vitis vinifera|Rep: Chromosome chr7 scaffold_42, whole genome shotgun sequence - Vitis vinifera (Grape), partial (72%)	1
Tae-miR1118	CK196934	1.5	14.658	1	24	62	85	CACUACAUUGUGGAACGGAGGGAG	CUCCCUCCAUUCCAUAAUGUAGUG	Cleavage	homologue to UniRef100_P93603 Cluster: Calmodulin TaCaM2-1; n=1; Triticum aestivum|Rep: Calmodulin TaCaM2-1 - Triticum aestivum (Wheat), partial (36%)	1
Tae-miR1118	CA635339	1.5	17.533	1	24	156	179	CACUACAUUGUGGAACGGAGGGAG	CUCCCUCCAUUCCAUAAUGUAGUG	Cleavage		1
Tae-miR1118	CA670378	1.5	17.479	1	24	164	187	CACUACAUUGUGGAACGGAGGGAG	CUCCCUCCAUUCCAUAAUGUAGUG	Cleavage		1
Tae-miR1118	TC370181	2.5	22.607	1	24	643	666	CACUACAUUGUGGAACGGAGGGAG	CUCCCUCCGUUCCAAAAUAUAGUG	Translation	UniRef100_P94058 Cluster: Calmodulin TaCaM2-3; n=1; Triticum aestivum|Rep: Calmodulin TaCaM2-3 - Triticum aestivum (Wheat), complete	1
Tae-miR1118	TC369361	2.5	22.607	1	24	726	749	CACUACAUUGUGGAACGGAGGGAG	CUCCCUCCGUUCCAAAAUAUAGUG	Translation	UniRef100_P93603 Cluster: Calmodulin TaCaM2-1; n=1; Triticum aestivum|Rep: Calmodulin TaCaM2-1 - Triticum aestivum (Wheat), complete	1
Tae-miR1118	TC446878	2	17.565	1	24	739	762	CACUACAUUGUGGAACGGAGGGAG	CUCCCUCCGUCCCAAAAUGUAGUG	Translation	similar to UniRef100_Q0JB66 Cluster: Os04g0553300 protein; n=2; Oryza sativa Japonica Group|Rep: Os04g0553300 protein - Oryza sativa subsp. japonica (Rice), partial (95%)	1
Tae-miR1118	AL821011	2	13.219	1	24	742	765	CACUACAUUGUGGAACGGAGGGAG	CUCCCUUGGUUUCAUAAUGUAGUG	Cleavage	homologue to UniRef100_Q8GT51 Cluster: Sugar transporter; n=1; Hordeum vulgare|Rep: Sugar transporter - Hordeum vulgare (Barley), partial (7%)	1
Tae-miR1118	TC424128	2	13.181	1	24	716	739	CACUACAUUGUGGAACGGAGGGAG	CUUCCUCCGUUUCAUACUGUAGUG	Cleavage	similar to UniRef100_A9UUU9 Cluster: Predicted protein; n=1; Monosiga brevicollis MX1|Rep: Predicted protein - Monosiga brevicollis MX1, partial (4%)	1
Tae-miR1118	TC379298	3	12.935	1	24	1764	1787	CACUACAUUGUGGAACGGAGGGAG	CUCCCUCCGUUUCAAAAUAUAGUG	Translation	UniRef100_Q45FE7 Cluster: Geranylgeranyl hydrogenase; n=1; Triticum aestivum|Rep: Geranylgeranyl hydrogenase - Triticum aestivum (Wheat), complete	1
Tae-miR1118	CK216826	0.5	20.171	1	24	685	708	CACUACAUUGUGGAACGGAGGGAG	CGCCCGCCGUUCCACAGUGUAGUG	Cleavage	similar to UniRef100_P26154 Cluster: Cold-regulated protein BLT14; n=1; Hordeum vulgare|Rep: Cold-regulated protein BLT14 - Hordeum vulgare (Barley), partial (92%)	1
Tae-miR1118	TC440827	2	9.193	1	24	535	558	CACUACAUUGUGGAACGGAGGGAG	CUGCCUCCGUUCCAUAAUAUAGUG	Cleavage	weakly similar to UniRef100_Q6ZL91 Cluster: F-box domain containing protein-like; n=1; Oryza sativa Japonica Group|Rep: F-box domain containing protein-like - Oryza sativa subsp. japonica (Rice), partial (14%)	1
Tae-miR1118	DR732284	2.5	10.576	1	24	119	142	CACUACAUUGUGGAACGGAGGGAG	CUACCUCCGUUCCACAAUGUUGUU	Cleavage	similar to UniRef100_A9Y0K9 Cluster: ERN3; n=1; Medicago truncatula|Rep: ERN3 - Medicago truncatula (Barrel medic), partial (6%)	1
Tae-miR1118	TC427643	3	19.207	1	24	1345	1368	CACUACAUUGUGGAACGGAGGGAG	UUCCCUCGGUUCCAUAAUGCAGUG	Cleavage	weakly similar to UniRef100_A7PYW3 Cluster: Chromosome chr12 scaffold_38, whole genome shotgun sequence; n=1; Vitis vinifera|Rep: Chromosome chr12 scaffold_38, whole genome shotgun sequence - Vitis vinifera (Grape), partial (15%)	1
Tae-miR1118	CJ937950	1.5	17.722	1	24	123	146	CACUACAUUGUGGAACGGAGGGAG	CCCUCUUCGUUACAUAAUGUAGUG	Cleavage		1
Tae-miR1118	TC417634	1	12.578	1	24	639	662	CACUACAUUGUGGAACGGAGGGAG	CUCCACCCAUUCCACAAUGUAGUG	Cleavage	weakly similar to UniRef100_A7QIP3 Cluster: Chromosome chr9 scaffold_104, whole genome shotgun sequence; n=1; Vitis vinifera|Rep: Chromosome chr9 scaffold_104, whole genome shotgun sequence - Vitis vinifera (Grape), partial (30%)	1
Tae-miR1118	TC380154	3	21.312	1	24	1162	1185	CACUACAUUGUGGAACGGAGGGAG	CUCCUGCCGUUCUACGGAGUAGUG	Cleavage	GTP cyclohydrolase 1 isoform TaC	1
Tae-miR1118	TC410188	3	20.424	1	24	1102	1125	CACUACAUUGUGGAACGGAGGGAG	CUCCUGCCGUUCUACGGAGUAGUG	Cleavage	GTP cyclohydrolase 1 isoform TaA	1
Tae-miR1118	CK163662	3	23.35	1	24	190	213	CACUACAUUGUGGAACGGAGGGAG	CUCCUGCCGUUCUACGGAGUAGUG	Cleavage		1
Tae-miR1118	TC429540	3	21.662	1	24	340	363	CACUACAUUGUGGAACGGAGGGAG	CUCCUGCCGUUCUACGGAGUAGUG	Cleavage	similar to UniRef100_Q8VYU3 Cluster: GTP cyclohydrolase I; n=1; Solanum lycopersicum|Rep: GTP cyclohydrolase I - Solanum lycopersicum (Tomato) (Lycopersicon esculentum), partial (25%)	1
Tae-miR1118	CK216560	2.5	17.404	1	24	41	64	CACUACAUUGUGGAACGGAGGGAG	UUUUUUCCGUUCCAAAAUGUUGUG	Translation	homologue to UniRef100_Q0JNQ2 Cluster: Os01g0273000 protein; n=2; Oryza sativa|Rep: Os01g0273000 protein - Oryza sativa subsp. japonica (Rice), complete	1
Tae-miR1118	CD912848	3	17.017	1	24	306	329	CACUACAUUGUGGAACGGAGGGAG	UUUCGUCUGUUUCAUAAUGCAGUG	Cleavage		1
Tae-miR1118	TC452368	3	7.687	1	24	292	315	CACUACAUUGUGGAACGGAGGGAG	CACCUUCCCUUCUCCAGUGUAGUG	Translation	UniRef100_Q6YKA9 Cluster: GTP-binding protein; n=1; Triticum aestivum|Rep: GTP-binding protein - Triticum aestivum (Wheat), partial (13%)	1
Tae-miR1118	TC392645	3	7.687	1	24	539	562	CACUACAUUGUGGAACGGAGGGAG	CACCUUCCCUUCUCCAGUGUAGUG	Translation	homologue to UniRef100_Q5MJ27 Cluster: Low temperature and salt responsive protein; n=1; Pennisetum glaucum|Rep: Low temperature and salt responsive protein - Pennisetum americanum (Pearl millet), partial (95%)	1
Tae-miR1118	TC413383	3	7.717	1	24	480	503	CACUACAUUGUGGAACGGAGGGAG	CACCUUCCCUUCUCCAGUGUAGUG	Translation	homologue to UniRef100_Q5MJ27 Cluster: Low temperature and salt responsive protein; n=1; Pennisetum glaucum|Rep: Low temperature and salt responsive protein - Pennisetum americanum (Pearl millet), partial (95%)	1
Tae-miR1118	TC418029	3	7.687	1	24	367	390	CACUACAUUGUGGAACGGAGGGAG	CACCUUCCCUUCUCCAGUGUAGUG	Translation	homologue to UniRef100_Q5MJ27 Cluster: Low temperature and salt responsive protein; n=1; Pennisetum glaucum|Rep: Low temperature and salt responsive protein - Pennisetum americanum (Pearl millet), partial (46%)	1
Tae-miR1118	TC446685	3	5.908	1	24	391	414	CACUACAUUGUGGAACGGAGGGAG	CACCUUCCCUUCUCCAGUGUAGUG	Translation	homologue to gb|AF036499.1|AF036499 Peltoboykinia tellimoides large subunit 26S ribosomal RNA gene, partial sequence, partial (9%)	1
Tae-miR1118	TC437631	3	14.819	1	22	150	171	CACUACAUUGUGGAACGGAGGG	UUCUCCAUUCCAUAAUGUAGCG	Cleavage		1
Tae-miR1120	TC402657	0	7.461	1	21	107	127	UCUUAUAUUAUGGGACGGAGG	CCUCCGUCCCAUAAUAUAAGA	Cleavage	UniRef100_P26517 Cluster: Glyceraldehyde-3-phosphate dehydrogenase, cytosolic; n=3; Hordeum vulgare|Rep: Glyceraldehyde-3-phosphate dehydrogenase, cytosolic - Hordeum vulgare (Barley), partial (92%)	1
Tae-miR1120	TC449066	0	12.075	1	21	805	825	UCUUAUAUUAUGGGACGGAGG	CCUCCGUCCCAUAAUAUAAGA	Cleavage	similar to UniRef100_A6N022 Cluster: S-adenosylmethionine decarboxylase proenzyme; n=1; Oryza sativa Indica Group|Rep: S-adenosylmethionine decarboxylase proenzyme - Oryza sativa subsp. indica (Rice), partial (72%)	1
Tae-miR1120	TC390499	0	11.933	1	21	748	768	UCUUAUAUUAUGGGACGGAGG	CCUCCGUCCCAUAAUAUAAGA	Cleavage	similar to UniRef100_A6N022 Cluster: S-adenosylmethionine decarboxylase proenzyme; n=1; Oryza sativa Indica Group|Rep: S-adenosylmethionine decarboxylase proenzyme - Oryza sativa subsp. indica (Rice), partial (51%)	1
Tae-miR1120	CJ542241	0	13.85	1	21	678	698	UCUUAUAUUAUGGGACGGAGG	CCUCCGUCCCAUAAUAUAAGA	Cleavage	homologue to UniRef100_A2QWV2 Cluster: Function: co-expression of het-e and het-c lead to cell death; n=1; Aspergillus niger|Rep:, partial (1%)	1
Tae-miR1120	TC417827	0	5.539	1	21	692	712	UCUUAUAUUAUGGGACGGAGG	CCUCCGUCCCAUAAUAUAAGA	Cleavage	similar to UniRef100_Q0DJB8 Cluster: Os05g0304100 protein; n=1; Oryza sativa Japonica Group|Rep: Os05g0304100 protein - Oryza sativa subsp. japonica (Rice), partial (6%)	1
Tae-miR1120	TC448926	0.5	19.695	1	21	740	760	UCUUAUAUUAUGGGACGGAGG	CCUCUGUCCCAUAAUAUAAGA	Cleavage		1
Tae-miR1120	TC430311	0.5	23.708	1	21	878	898	UCUUAUAUUAUGGGACGGAGG	CCUCCGUCCCAUAAUGUAAGA	Cleavage		1
Tae-miR1120	TC377933	0.5	18.845	1	21	890	910	UCUUAUAUUAUGGGACGGAGG	CCUCUGUCCCAUAAUAUAAGA	Cleavage	homologue to UniRef100_Q06HR0 Cluster: ATP dependent Clp protease ATP-binding subunit ClpX1; n=1; Pennisetum glaucum|Rep: ATP dependent Clp protease ATP-binding subunit ClpX1 - Pennisetum americanum (Pearl millet), partial (70%)	1
Tae-miR1120	TC373115	0.5	15.777	1	21	843	863	UCUUAUAUUAUGGGACGGAGG	CCUCCGUUCCAUAAUAUAAGA	Cleavage	weakly similar to UniRef100_Q6YYS2 Cluster: Leucine zipper protein-like; n=1; Oryza sativa Japonica Group|Rep: Leucine zipper protein-like - Oryza sativa subsp. japonica (Rice), partial (7%)	1
Tae-miR1120	TC404165	0.5	12.733	1	21	703	723	UCUUAUAUUAUGGGACGGAGG	CCUCCGUCCCAUAAUAUGAGA	Cleavage	similar to UniRef100_Q0D3U2 Cluster: Os07g0665700 protein; n=1; Oryza sativa Japonica Group|Rep: Os07g0665700 protein - Oryza sativa subsp. japonica (Rice), partial (9%)	1
Tae-miR1120	CK215841	0.5	9.26	1	21	116	136	UCUUAUAUUAUGGGACGGAGG	CCUCCGUCUCAUAAUAUAAGA	Cleavage	similar to UniRef100_Q0DUF6 Cluster: Os03g0188500 protein; n=1; Oryza sativa Japonica Group|Rep: Os03g0188500 protein - Oryza sativa subsp. japonica (Rice), partial (56%)	1
Tae-miR1120	CJ805623	0	21.923	1	21	610	630	UCUUAUAUUAUGGGACGGAGG	CCUUCGUCCCAUAAUAUAAGA	Cleavage	weakly similar to UniRef100_A8ITU2 Cluster: Predicted protein; n=1; Chlamydomonas reinhardtii|Rep: Predicted protein - Chlamydomonas reinhardtii, partial (5%)	1
Tae-miR1120	TC388446	0	9.506	1	21	328	348	UCUUAUAUUAUGGGACGGAGG	UCUCCGUCCCAUAAUAUAAGA	Cleavage	similar to UniRef100_A2VCF6 Cluster: NADH-ubiquinone oxidoreductase chain 1; n=1; Cymatogaster aggregata|Rep: NADH-ubiquinone oxidoreductase chain 1 - Cymatogaster aggregata (shiner perch), partial (5%)	1
Tae-miR1120	CJ572772	0.5	9.827	1	21	59	79	UCUUAUAUUAUGGGACGGAGG	CCUCUGUCCCAUAAUAUAAGA	Cleavage	similar to UniRef100_Q7X6L6 Cluster: OJ000126_13.4 protein; n=1; Oryza sativa Japonica Group|Rep: OJ000126_13.4 protein - Oryza sativa subsp. japonica (Rice), partial (4%)	1
Tae-miR1120	TC429127	0.5	12.384	1	21	345	365	UCUUAUAUUAUGGGACGGAGG	CCUCCGUCCCAUAAUAUAGGA	Cleavage	homologue to UniRef100_UPI000069F7AB Cluster: Phosphate-regulating neutral endopeptidase (Metalloendopeptidase homolog PEX) (X-linked hypophosphatemia protein) (HYP) (Vitamin D-resistant hypophosphatemic rickets protein).; n=1; Xenopus tropicalis|Rep: Phosphate-regulating neutral endopeptidase (Metalloendopeptidase homolog PEX) (X-linked hypophosphatemia protein) (HYP) (Vitamin D-resistant hypoph…	1
Tae-miR1120	BQ170910	0.5	9.713	1	21	131	151	UCUUAUAUUAUGGGACGGAGG	CCUCUGUCCCAUAAUAUAAGA	Cleavage		1
Tae-miR1120	AL816142	0.5	17.622	1	21	407	427	UCUUAUAUUAUGGGACGGAGG	CCUCCGUCCCAUAAUGUAAGA	Cleavage		1
Tae-miR1120	TC433753	1	17.707	1	21	849	869	UCUUAUAUUAUGGGACGGAGG	CCUCUGUCCCAUAAUGUAAGA	Cleavage	similar to UniRef100_Q651K8 Cluster: Proline-rich spliceosome-associated protein-like; n=1; Oryza sativa Japonica Group|Rep: Proline-rich spliceosome-associated protein-like - Oryza sativa subsp. japonica (Rice), partial (14%)	1
Tae-miR1120	TC393660	1	10.041	1	21	837	857	UCUUAUAUUAUGGGACGGAGG	CCUCUGUCUCAUAAUAUAAGA	Cleavage	weakly similar to UniRef100_Q0JLM7 Cluster: Os01g0588700 protein; n=1; Oryza sativa Japonica Group|Rep: Os01g0588700 protein - Oryza sativa subsp. japonica (Rice), partial (25%)	1
Tae-miR1120	TC380685	1	13.625	1	21	619	639	UCUUAUAUUAUGGGACGGAGG	CCUCCGUCCCAUAAUGUGAGA	Cleavage	similar to UniRef100_Q0D3U2 Cluster: Os07g0665700 protein; n=1; Oryza sativa Japonica Group|Rep: Os07g0665700 protein - Oryza sativa subsp. japonica (Rice), partial (9%)	1
Tae-miR1120	TC440314	1	6.268	1	21	722	742	UCUUAUAUUAUGGGACGGAGG	CCUCUGUUCCAUAAUAUAAGA	Cleavage		1
Tae-miR1120	CV765271	0.5	11.995	1	21	395	415	UCUUAUAUUAUGGGACGGAGG	CCUUCGUCCCGUAAUAUAAGA	Cleavage		1
Tae-miR1120	DN828811	1	11.361	1	21	376	396	UCUUAUAUUAUGGGACGGAGG	CCUCCGUCCCAUAAUGUGAGA	Cleavage	weakly similar to UniRef100_Q8D371 Cluster: MviN protein; n=1; Wigglesworthia glossinidia endosymbiont of Glossina brevipalpis|Rep: MviN protein - Wigglesworthia glossinidia brevipalpis, partial (4%)	1
Tae-miR1120	TC433469	0.5	10.693	1	20	407	426	UCUUAUAUUAUGGGACGGAG	CUCCGUCCCAUAAUGUAAGA	Cleavage	similar to UniRef100_A6V4A8 Cluster: Probable radical activating enzyme; n=1; Pseudomonas aeruginosa PA7|Rep: Probable radical activating enzyme - Pseudomonas aeruginosa (strain PA7), partial (8%)	1
Tae-miR1120	TC370176	1.5	19.685	1	21	2125	2145	UCUUAUAUUAUGGGACGGAGG	CCUCCGUCCCAUAAUACAAGA	Cleavage	UniRef100_Q6VTH8 Cluster: Resistance-related receptor-like kinase; n=1; Triticum aestivum|Rep: Resistance-related receptor-like kinase - Triticum aestivum (Wheat), complete	1
Tae-miR1120	NP9351397	1	7.892	1	21	1271	1291	UCUUAUAUUAUGGGACGGAGG	CCUCCGUCGCAUAAUAUAAGA	Cleavage	GB|DQ118252.1|AAZ94379.1 gibberellin 3-oxidase 2-3;2-oxoglutarate-dependent dioxygenase; TaGA3ox2-3; involved in gibberellin (GA) biosynthesis	1
Tae-miR1120	TC390731	1	10.359	1	21	1434	1454	UCUUAUAUUAUGGGACGGAGG	CCUCGGUCCCAUAAUAUAAGA	Cleavage	similar to UniRef100_A7QE93 Cluster: Chromosome chr4 scaffold_83, whole genome shotgun sequence; n=1; Vitis vinifera|Rep: Chromosome chr4 scaffold_83, whole genome shotgun sequence - Vitis vinifera (Grape), partial (53%)	1
Tae-miR1120	DR732905	1	19.702	1	21	103	123	UCUUAUAUUAUGGGACGGAGG	CCUCCGUCCCAAAAUAUAAGA	Translation	homologue to UniRef100_A9J204 Cluster: MIKC-type MADS-box transcription factor WM22A; n=1; Triticum aestivum|Rep: MIKC-type MADS-box transcription factor WM22A - Triticum aestivum (Wheat), partial (76%)	1
Tae-miR1120	TC376058	1.5	17.459	1	21	854	874	UCUUAUAUUAUGGGACGGAGG	CCUCUGUCCUAUAAUAUAAGG	Cleavage	similar to UniRef100_Q6F2V2 Cluster: Expressed protein; n=1; Oryza sativa Japonica Group|Rep: Expressed protein - Oryza sativa subsp. japonica (Rice), partial (65%)	1
Tae-miR1120	CJ609023	1	6.96	1	21	722	742	UCUUAUAUUAUGGGACGGAGG	CCUCCAUCCCAUAAUAUAAGA	Cleavage	similar to UniRef100_A8B747 Cluster: Serine/threonine protein phosphatase; n=1; Giardia lamblia ATCC 50803|Rep: Serine/threonine protein phosphatase - Giardia lamblia ATCC 50803, partial (5%)	1
Tae-miR1120	TC406114	1	13.012	1	21	651	671	UCUUAUAUUAUGGGACGGAGG	CCUCCGUCCCAAAAUAUAAGA	Translation	weakly similar to UniRef100_A7Q1F8 Cluster: Chromosome chr7 scaffold_44, whole genome shotgun sequence; n=1; Vitis vinifera|Rep: Chromosome chr7 scaffold_44, whole genome shotgun sequence - Vitis vinifera (Grape), partial (9%)	1
Tae-miR1120	CD910004	1.5	16.253	1	21	710	730	UCUUAUAUUAUGGGACGGAGG	CCUCCGUCCCAUAAUAUAACA	Cleavage		1
Tae-miR1120	CJ668032	1	13.989	1	21	770	790	UCUUAUAUUAUGGGACGGAGG	CCUCCAUCCCAUAAUAUAAGA	Cleavage	weakly similar to UniRef100_Q2R078 Cluster: Leucine Rich Repeat family protein; n=1; Oryza sativa Japonica Group|Rep: Leucine Rich Repeat family protein - Oryza sativa subsp. japonica (Rice), partial (22%)	1
Tae-miR1120	TC404513	0.5	23.382	1	21	539	559	UCUUAUAUUAUGGGACGGAGG	UUUCCGUCCCAUAAUGUAAGA	Cleavage		1
Tae-miR1120	CD936383	1	13.949	1	21	11	31	UCUUAUAUUAUGGGACGGAGG	CCUUCGUCCCAUAAUGUAGGA	Cleavage	similar to UniRef100_A0LT82 Cluster: Integral membrane protein TerC; n=1; Acidothermus cellulolyticus 11B|Rep: Integral membrane protein TerC - Acidothermus cellulolyticus (strain ATCC 43068 / 11B), partial (6%)	1
Tae-miR1120	BJ254809	1	17.521	1	21	163	183	UCUUAUAUUAUGGGACGGAGG	CCUCCAUCCCAUAAUAUAAGA	Cleavage		1
Tae-miR1120	CA641431	1.5	24.011	1	21	67	87	UCUUAUAUUAUGGGACGGAGG	CCUCCGUCCCAUAAUAUAAAA	Cleavage	UniRef100_Q9AEB9 Cluster: Type II 65 kDa heat shock protein; n=1; Mycobacterium abscessus|Rep: Type II 65 kDa heat shock protein - Mycobacterium abscessus, partial (8%)	1
Tae-miR1120	CA688285	0	10.247	1	21	183	203	UCUUAUAUUAUGGGACGGAGG	CAUCCGUCCCAUAAUAUAAGA	Cleavage	similar to UniRef100_Q0JQC0 Cluster: Os01g0170800 protein; n=2; Oryza sativa Japonica Group|Rep: Os01g0170800 protein - Oryza, partial (4%)	1
Tae-miR1120	TC460740	1.5	24.694	1	21	219	239	UCUUAUAUUAUGGGACGGAGG	CCUCCGUCCCAUAAUAUAACA	Cleavage	similar to UniRef100_Q70Z98 Cluster: Olfactory receptor; n=1; Canis lupus familiaris|Rep: Olfactory receptor - Canis familiaris (Dog), partial (10%)	1
Tae-miR1120	CJ695401	1.5	13.434	1	21	122	142	UCUUAUAUUAUGGGACGGAGG	CCUCCGUCCCAUAAUAUAAAA	Cleavage	UniRef100_Q4RMU4 Cluster: Chromosome 3 SCAF15018, whole genome shotgun sequence; n=1; Tetraodon nigroviridis|Rep: Chromosome 3 SCAF15018, whole genome shotgun sequence - Tetraodon nigroviridis (Green puffer), partial (19%)	1
Tae-miR1120	TC383880	2	24.606	1	21	127	147	UCUUAUAUUAUGGGACGGAGG	CCUCUGUCCCAUAAUGUAAGU	Cleavage		1
Tae-miR1120	TC383574	1	19.559	1	21	1553	1573	UCUUAUAUUAUGGGACGGAGG	CUUCGGUCCCAUAAUAUAAGA	Cleavage		1
Tae-miR1120	TC389203	2	17.972	1	21	1245	1265	UCUUAUAUUAUGGGACGGAGG	CCUCUGUCCCAUAAUAUACGA	Cleavage	similar to UniRef100_Q0ILP7 Cluster: Os12g0633000 protein; n=1; Oryza sativa Japonica Group|Rep: Os12g0633000 protein - Oryza sativa subsp. japonica (Rice), partial (54%)	1
Tae-miR1120	TC432894	1.5	7.978	1	21	1128	1148	UCUUAUAUUAUGGGACGGAGG	CCUCCGUUCCCUAAUAUAAGA	Translation		1
Tae-miR1120	TC394178	1	19.559	1	21	914	934	UCUUAUAUUAUGGGACGGAGG	CUUCGGUCCCAUAAUAUAAGA	Cleavage	weakly similar to UniRef100_Q0JLL3 Cluster: Os01g0590800 protein; n=1; Oryza sativa Japonica Group|Rep: Os01g0590800 protein - Oryza sativa subsp. japonica (Rice), partial (16%)	1
Tae-miR1120	CD880846	1.5	24.937	1	21	445	465	UCUUAUAUUAUGGGACGGAGG	CCUCCGUCUCAAAAUAUAAGA	Translation	weakly similar to UniRef100_Q6RIB0 Cluster: Flowering promoting factor-like 1; n=1; Nicotiana tabacum|Rep: Flowering promoting factor-like 1 - Nicotiana tabacum (Common tobacco), partial (89%)	1
Tae-miR1120	CD453087	1.5	12.728	1	21	180	200	UCUUAUAUUAUGGGACGGAGG	CCUCCGUCCCAAAAUGUAAGA	Translation		1
Tae-miR1120	TC408578	0	19.423	1	21	443	463	UCUUAUAUUAUGGGACGGAGG	UCCCCGUCCCAUAAUAUAAGA	Cleavage	similar to UniRef100_Q8RZ95 Cluster: Lipase class 3-like; n=1; Oryza sativa Japonica Group|Rep: Lipase class 3-like - Oryza sativa subsp. japonica (Rice), partial (21%)	1
Tae-miR1120	TC460064	1.5	6.694	1	21	133	153	UCUUAUAUUAUGGGACGGAGG	CCUCCUUUCCAUAAUAUAAGA	Cleavage		1
Tae-miR1120	CA632803	3	10.14	1	21	336	356	UCUUAUAUUAUGGGACGGAGG	CCUCCGUCCCAUAAUGUAAAC	Cleavage		1
Tae-miR1120	CA601255	3	6.035	1	21	515	535	UCUUAUAUUAUGGGACGGAGG	CCUCCGUCCCAUAAUAUAGAG	Cleavage	similar to UniRef100_Q2HT39 Cluster: Membrane bound O-acyl transferase MBOAT; n=1; Medicago truncatula|Rep: Membrane bound, partial (3%)	1
Tae-miR1120	TC448624	1.5	14.859	1	20	106	125	UCUUAUAUUAUGGGACGGAG	CUCCGUCCCAUAAUAUAAAA	Cleavage	similar to UniRef100_Q10EK6 Cluster: Expressed protein; n=1; Oryza sativa Japonica Group|Rep: Expressed protein - Oryza sativa subsp. japonica (Rice), partial (10%)	1
Tae-miR1120	TC408092	1	6.516	1	20	563	582	UCUUAUAUUAUGGGACGGAG	CUCCGACCCAUAAUAUAAGA	Cleavage	similar to UniRef100_Q1ENF0 Cluster: Cystatin Hv-CPI8; n=1; Hordeum vulgare|Rep: Cystatin Hv-CPI8 - Hordeum vulgare (Barley), partial (90%)	1
Tae-miR1120	CK211600	2	17.927	1	21	144	164	UCUUAUAUUAUGGGACGGAGG	CCUCUGUCUCAAAAUAUAAGA	Translation	homologue to UniRef100_Q7XJ79 Cluster: High light protein; n=1; Hordeum vulgare|Rep: High light protein - Hordeum vulgare (Barley), partial (92%)	1
Tae-miR1120	CK216047	2	18.289	1	21	157	177	UCUUAUAUUAUGGGACGGAGG	CCUCUGUCUCAAAAUAUAAGA	Translation	homologue to UniRef100_Q7XJ79 Cluster: High light protein; n=1; Hordeum vulgare|Rep: High light protein - Hordeum vulgare (Barley), partial (91%)	1
Tae-miR1120	CK211682	2	19.748	1	21	66	86	UCUUAUAUUAUGGGACGGAGG	CCUUCGUCUCAUGAUGUAAGG	Cleavage		1
Tae-miR1120	CK214985	2	13.458	1	21	132	152	UCUUAUAUUAUGGGACGGAGG	CCUCUGUCUCAAAAUAUAAGA	Translation	homologue to UniRef100_Q7XJ79 Cluster: High light protein; n=1; Hordeum vulgare|Rep: High light protein - Hordeum vulgare (Barley), partial (94%)	1
Tae-miR1120	CK214076	2	15.114	1	21	133	153	UCUUAUAUUAUGGGACGGAGG	CCUCUGUCUCAAAAUAUAAGA	Translation	homologue to UniRef100_Q7XJ79 Cluster: High light protein; n=1; Hordeum vulgare|Rep: High light protein - Hordeum vulgare (Barley), partial (94%)	1
Tae-miR1120	TC445541	1	15.99	1	21	353	373	UCUUAUAUUAUGGGACGGAGG	CAUCCGUCUUAUAAUAUAAGA	Cleavage	homologue to UniRef100_Q43662 Cluster: Wali2 protein; n=1; Triticum aestivum|Rep: Wali2 protein - Triticum aestivum (Wheat), partial (35%)	1
Tae-miR1120	CJ717273	1.5	21.114	1	21	683	703	UCUUAUAUUAUGGGACGGAGG	CCCCCGUCCCAUAAUAUAANA	Cleavage	similar to UniRef100_Q0DWE9 Cluster: Os02g0818000 protein; n=2; Oryza sativa|Rep: Os02g0818000 protein - Oryza sativa subsp. japonica (Rice), partial (85%)	1
Tae-miR1120	TC453849	2.5	10.731	1	21	654	674	UCUUAUAUUAUGGGACGGAGG	CCUCUGUCCCAUAAUGUAAAA	Cleavage	similar to UniRef100_Q2QKB4 Cluster: U2AF large subunit; n=1; Triticum aestivum|Rep: U2AF large subunit - Triticum aestivum (Wheat), partial (33%)	1
Tae-miR1120	CD936868	1	14.581	1	21	452	472	UCUUAUAUUAUGGGACGGAGG	CAUCCGUCUUAUAAUAUAAGA	Cleavage	similar to UniRef100_P93181 Cluster: Pathogenesis-related protein precursor; n=1; Hordeum vulgare|Rep: Pathogenesis-related protein precursor - Hordeum vulgare (Barley), partial (40%)	1
Tae-miR1120	TC420068	1	14.581	1	21	368	388	UCUUAUAUUAUGGGACGGAGG	CAUCCGUCUUAUAAUAUAAGA	Cleavage	similar to UniRef100_P93181 Cluster: Pathogenesis-related protein precursor; n=1; Hordeum vulgare|Rep: Pathogenesis-related protein precursor - Hordeum vulgare (Barley), partial (40%)	1
Tae-miR1120	CA682638	2	21.693	1	21	273	294	UCUUAUAUUAUG-GGACGGAGG	CCUCCGUCCGCAUAAUAUAAGA	Cleavage		1
Tae-miR1120	TC384632	2	22.419	1	20	1760	1779	UCUUAUAUUAUGGGACGGAG	CUCCGUUCCAUAAUAUAUGA	Cleavage		1
Tae-miR1120	TC452182	2.5	17.85	1	21	1011	1031	UCUUAUAUUAUGGGACGGAGG	CCUCCGUUCCAAAAUAUAAGU	Translation	similar to UniRef100_Q84XQ5 Cluster: Glyoxalase II; n=1; Brassica juncea|Rep: Glyoxalase II - Brassica juncea (Leaf mustard) (Indian mustard), partial (59%)	1
Tae-miR1120	TC397875	2.5	19.844	1	21	1075	1095	UCUUAUAUUAUGGGACGGAGG	CCUCCGUCCCACAGUAUAAGC	Translation	similar to UniRef100_A7NU95 Cluster: Chromosome chr18 scaffold_1, whole genome shotgun sequence; n=1; Vitis vinifera|Rep: Chromosome chr18 scaffold_1, whole genome shotgun sequence - Vitis vinifera (Grape), partial (27%)	1
Tae-miR1120	TC458199	1.5	15.814	1	20	245	264	UCUUAUAUUAUGGGACGGAG	CUCGGUCCCAUAAUAUAGGA	Cleavage		1
Tae-miR1120	CJ662895	2.5	23.29	1	21	168	188	UCUUAUAUUAUGGGACGGAGG	CCUCCGUUCCAAAAUAUAAGU	Translation		1
Tae-miR1120	CK162003	2.5	14.994	1	21	131	151	UCUUAUAUUAUGGGACGGAGG	CCUCUGUCUCAAAAUGUAAGA	Translation	homologue to UniRef100_Q1IWV5 Cluster: Transcriptional regulator, TrmB; n=1; Deinococcus geothermalis DSM 11300|Rep: Transcriptional regulator, TrmB - Deinococcus geothermalis (strain DSM 11300), partial (8%)	1
Tae-miR1120	TC417070	2.5	10.093	1	21	1138	1158	UCUUAUAUUAUGGGACGGAGG	CCUCUGUCUUAUAUUAUAAGA	Cleavage	similar to UniRef100_Q8H0D1 Cluster: O-methyltransferase; n=1; Hordeum vulgare|Rep: O-methyltransferase - Hordeum vulgare (Barley), partial (91%)	1
Tae-miR1120	TC374262	2.5	21.495	1	21	900	920	UCUUAUAUUAUGGGACGGAGG	CCUCUGUCCUAAAAUGUAAGA	Translation	homologue to UniRef100_A3RD20 Cluster: C-8,7-sterol isomerase; n=1; Hordeum vulgare|Rep: C-8,7-sterol isomerase - Hordeum vulgare (Barley), complete	1
Tae-miR1120	TC413453	2	7.746	1	21	1004	1024	UCUUAUAUUAUGGGACGGAGG	CCUUUGUCCUAGAAUAUAAGA	Translation	weakly similar to UniRef100_Q2QPU8 Cluster: F-box domain containing protein, expressed; n=1; Oryza sativa Japonica Group|Rep: F-box domain containing protein, expressed - Oryza sativa subsp. japonica (Rice), partial (48%)	1
Tae-miR1125	CA614252	3	14.81	1	24	312	335	AACGAACGAGACCGACUGCGGCGG	UCGUCGCAGUUGGUCUCGUUGGUA	Cleavage		1
Tae-miR1125	TC392085	3	19.137	1	24	583	606	AACGAACGAGACCGACUGCGGCGG	UCGCCGGAGUCAGUCUUGUUUGUA	Cleavage	homologue to UniRef100_Q2WEA9 Cluster: Ubiquitin carrier protein; n=1; Oryza sativa Indica Group|Rep: Ubiquitin carrier protein - Oryza sativa subsp. indica (Rice), complete	1
Tae-miR1125	TC375074	3	19.137	1	24	705	728	AACGAACGAGACCGACUGCGGCGG	UCGCCGGAGUCAGUCUUGUUUGUA	Cleavage	homologue to UniRef100_Q2WEA9 Cluster: Ubiquitin carrier protein; n=1; Oryza sativa Indica Group|Rep: Ubiquitin carrier protein - Oryza sativa subsp. indica (Rice), complete	1
Tae-miR1125	TC429382	1.5	18.198	1	21	575	595	AACGAACGAGACCGACUGCGG	CUGUGGUAGGUCUCGUUCGUU	Cleavage		1
Tae-miR1125	TC377401	3	19.966	1	24	632	655	AACGAACGAGACCGACUGCGGCGG	UCGCUGGAGUCAGUCUUGUUUGUA	Cleavage	homologue to UniRef100_Q2WEA9 Cluster: Ubiquitin carrier protein; n=1; Oryza sativa Indica Group|Rep: Ubiquitin carrier protein - Oryza sativa subsp. indica (Rice), complete	1
Tae-miR1125	TC454201	3	19.966	1	24	593	616	AACGAACGAGACCGACUGCGGCGG	UCGCUGGAGUCAGUCUUGUUUGUA	Cleavage	homologue to UniRef100_Q2WEA9 Cluster: Ubiquitin carrier protein; n=1; Oryza sativa Indica Group|Rep: Ubiquitin carrier protein - Oryza sativa subsp. indica (Rice), partial (86%)	1
Tae-miR1125	CJ806850	3	22.715	1	24	229	252	AACGAACGAGACCGACUGCGGCGG	UCGGCGUACUCGGUCUCGUUUCUU	Cleavage		1
Tae-miR1125	CA718191	3	14.742	1	24	281	304	AACGAACGAGACCGACUGCGGCGG	CUCCCGCACUCCGUCCCGUUCGUU	Translation	weakly similar to UniRef100_A8L0Q5 Cluster: Transcriptional regulator, TetR family; n=1; Frankia sp. EAN1pec|Rep: Transcriptional regulator, TetR family - Frankia sp. EAN1pec, partial (8%)	1
Tae-miR1125	BJ246323	3	18.213	1	24	395	418	AACGAACGAGACCGACUGCGGCGG	UCGUCGGGGCUGCUCUCGUUCGUU	Cleavage	weakly similar to UniRef100_A7QNG1 Cluster: Chromosome chr2 scaffold_132, whole genome shotgun sequence; n=1; Vitis vinifera|Rep: Chromosome chr2 scaffold_132, whole genome shotgun sequence - Vitis vinifera (Grape), partial (3%)	1
Tae-miR1125	TC426285	3	13.981	1	24	327	350	AACGAACGAGACCGACUGCGGCGG	CUCCCGCACUCCGUCCCGUUCGUU	Translation		1
Tae-miR1125	TC414489	3	15.44	1	23	455	477	AACGAACGAGACCGACUGCGGCG	UGCUUUAGUUGGUUUCUUUUGUU	Cleavage	similar to UniRef100_Q0DSW7 Cluster: Os03g0283800 protein; n=1; Oryza sativa Japonica Group|Rep: Os03g0283800 protein - Oryza sativa subsp. japonica (Rice), partial (16%)	1
Tae-miR1125	CJ553554	2	18.134	1	21	610	630	AACGAACGAGACCGACUGCGG	CGGCAGUCGUUCACGUUCGUU	Translation	similar to UniRef100_Q1JGA3 Cluster: Sugar/sodium symporter; n=1; Streptococcus pyogenes MGAS10270|Rep: Sugar/sodium symporter, partial (3%)	1
Tae-miR1125	TC407311	2.5	20.319	1	24	595	618	AACGAACGAGACCGACUGCGGCGG	CCCUUCCGGUUGAUCUCGUUUGUU	Cleavage	similar to UniRef100_A7PTJ4 Cluster: Chromosome chr8 scaffold_29, whole genome shotgun sequence; n=1; Vitis vinifera|Rep: Chromosome chr8 scaffold_29, whole genome shotgun sequence - Vitis vinifera (Grape), partial (18%)	1
Tae-miR1125	TC460995	3	14.779	1	23	4	26	AACGAACGAGACCGACUGCGGCG	CGCGUCGUUUGGUCUCGUUCGUC	Cleavage	similar to UniRef100_Q8QTC3 Cluster: WSSV375; n=1; Shrimp white spot syndrome virus|Rep: WSSV375 - White spot syndrome virus (WSSV), partial (25%)	1
Tae-miR1125	TC431547	2.5	18.25	1	23	406	428	AACGAACGAGACCGACUGCGGCG	CACUGAAGUUGGUGUCGUUCGUG	Translation	homologue to UniRef100_A2XK42 Cluster: DNA-directed RNA polymerase; n=3; Oryza sativa|Rep: DNA-directed RNA polymerase - Oryza sativa subsp. indica (Rice), partial (58%)	1
Tae-miR1125	GH726819	3	21.993	1	21	251	271	AACGAACGAGACCGACUGCGG	CCGGUGUCGGUUUCGUUCCUU	Cleavage	homologue to UniRef100_Q0JJ69 Cluster: Os01g0757600 protein; n=1; Oryza sativa Japonica Group|Rep: Os01g0757600 protein - Oryza, partial (14%)	1
Tae-miR1125	TC387713	3	18.626	1	24	294	317	AACGAACGAGACCGACUGCGGCGG	CUGUGCUGGUCGGUCUUGUCUGUU	Cleavage	similar to UniRef100_A9S041 Cluster: Predicted protein; n=1; Physcomitrella patens subsp. patens|Rep: Predicted protein - Physcomitrella patens subsp. patens, partial (3%)	1
Tae-miR1127	CV763629	0	16.447	1	21	326	346	ACUCCCUCCGUUCGGAAUUAC	GUAAUUCCGAACGGAGGGAGU	Cleavage		1
Tae-miR1127	TC410300	0	16.112	1	21	694	714	ACUCCCUCCGUUCGGAAUUAC	GUAAUUCCGAACGGAGGGAGU	Cleavage	weakly similar to UniRef100_A2VPA2 Cluster: Phosphomannomutase pmmB; n=5; Mycobacterium tuberculosis|Rep: Phosphomannomutase pmmB - Mycobacterium tuberculosis C, partial (6%)	1
Tae-miR1127	CK206276	0	18.93	1	21	845	865	ACUCCCUCCGUUCGGAAUUAC	GUAAUUCCGAACGGAGGGAGU	Cleavage		1
Tae-miR1127	CA709999	0.5	19.227	1	21	46	66	ACUCCCUCCGUUCGGAAUUAC	GUAAUUCCGGACGGAGGGAGU	Cleavage	similar to UniRef100_Q0DXR0 Cluster: Os02g0738900 protein; n=3; Oryza sativa|Rep: Os02g0738900 protein - Oryza sativa subsp. japonica (Rice), partial (7%)	1
Tae-miR1127	TC412263	0.5	17.303	1	21	195	215	ACUCCCUCCGUUCGGAAUUAC	GUAAUUCCGGACGGAGGGAGU	Cleavage	similar to UniRef100_Q6IGC5 Cluster: HDC06629; n=1; Drosophila melanogaster|Rep: HDC06629 - Drosophila melanogaster (Fruit fly), partial (6%)	1
Tae-miR1127	TC431067	0.5	20.13	1	21	42	62	ACUCCCUCCGUUCGGAAUUAC	GUAAUUCCGGACGGAGGGAGU	Cleavage	similar to UniRef100_A7QKJ9 Cluster: Chromosome chr2 scaffold_112, whole genome shotgun sequence; n=1; Vitis vinifera|Rep: Chromosome chr2 scaffold_112, whole genome shotgun sequence - Vitis vinifera (Grape), partial (52%)	1
Tae-miR1127	CJ940028	1	19.683	1	21	34	54	ACUCCCUCCGUUCGGAAUUAC	GUAAUUCUGGACGGAGGGAGU	Cleavage		1
Tae-miR1127	CV065874	1	21.16	1	21	407	427	ACUCCCUCCGUUCGGAAUUAC	GUAAUUCCGGAUGGAGGGAGU	Cleavage	similar to UniRef100_Q0E0B6 Cluster: Os02g0564200 protein; n=1; Oryza sativa Japonica Group|Rep: Os02g0564200 protein - Oryza sativa subsp. japonica (Rice), partial (47%)	1
Tae-miR1127	TC434681	1	15.711	1	21	30	50	ACUCCCUCCGUUCGGAAUUAC	GUAAUUCCGAACAGAGGGAGU	Translation	similar to UniRef100_A7Y7E9 Cluster: Dynein light chain; n=1; Lupinus albus|Rep: Dynein light chain - Lupinus albus (White lupin), partial (61%)	1
Tae-miR1127	TC457755	1	20.585	1	21	334	354	ACUCCCUCCGUUCGGAAUUAC	GUAAUUCAGAACGGAGGGAGU	Cleavage	similar to UniRef100_Q8VWR5 Cluster: N-acetylglucosaminyltransferase I; n=1; Arabidopsis thaliana|Rep: N-acetylglucosaminyltransferase I - Arabidopsis thaliana (Mouse-ear cress), partial (7%)	1
Tae-miR1127	TC456411	1.5	12.88	1	21	7	27	ACUCCCUCCGUUCGGAAUUAC	GUAAUUUGGAACGGAGGGAGU	Cleavage		1
Tae-miR1127	BE497751	1.5	21.39	1	21	2	22	ACUCCCUCCGUUCGGAAUUAC	GUAAUUCGGGACGGAGGGAGU	Cleavage	similar to UniRef100_A7PZ50 Cluster: Chromosome chr4 scaffold_39, whole genome shotgun sequence; n=1; Vitis vinifera|Rep: Chromosome chr4 scaffold_39, whole genome shotgun sequence - Vitis vinifera (Grape), partial (7%)	1
Tae-miR1127	BJ263423	1.5	16.505	1	21	146	166	ACUCCCUCCGUUCGGAAUUAC	GUAAUUUGGAACGGAGGGAGU	Cleavage	similar to UniRef100_Q94KE7 Cluster: Early light-inducible protein ELIP; n=1; Zea mays|Rep: Early light-inducible protein ELIP - Zea mays (Maize), partial (14%)	1
Tae-miR1127	CK168772	1.5	15.656	1	21	141	161	ACUCCCUCCGUUCGGAAUUAC	GUAAUUUGGAACGGAGGGAGU	Cleavage	similar to UniRef100_Q6ZJ08 Cluster: Monodehydroascorbate reductase; n=1; Oryza sativa Japonica Group|Rep: Monodehydroascorbate reductase - Oryza sativa subsp. japonica (Rice), partial (10%)	1
Tae-miR1127	TC454714	0.5	21.117	1	21	361	381	ACUCCCUCCGUUCGGAAUUAC	GUAUUUCCGGACGGAGGGAGU	Cleavage	similar to UniRef100_O48888 Cluster: ATP sulfurylase; n=1; Zea mays|Rep: ATP sulfurylase - Zea mays (Maize), partial (13%)	1
Tae-miR1127	TC460457	1.5	18.537	1	21	49	69	ACUCCCUCCGUUCGGAAUUAC	GUAAUUCCGACUGGAGGGAGU	Translation	homologue to UniRef100_Q0DJF8 Cluster: Os05g0292200 protein; n=2; Oryza sativa|Rep: Os05g0292200 protein - Oryza sativa subsp. japonica (Rice), partial (10%)	1
Tae-miR1127	TC440867	0.5	24.429	1	21	245	265	ACUCCCUCCGUUCGGAAUUAC	GUAUUUCCGGACGGAGGGAGU	Cleavage	similar to UniRef100_Q75HB3 Cluster: Expressed protein, 5'-partial; n=3; Oryza sativa Japonica Group|Rep: Expressed protein, 5'-partial - Oryza sativa subsp. japonica (Rice), partial (6%)	1
Tae-miR1127	TC432967	0.5	17.011	1	21	40	60	ACUCCCUCCGUUCGGAAUUAC	GUAUUUCCGGACGGAGGGAGU	Cleavage	homologue to UniRef100_A8P4F0 Cluster: Predicted protein; n=1; Coprinopsis cinerea okayama7#130|Rep: Predicted protein - Coprinopsis cinerea okayama7#130, partial (4%)	1
Tae-miR1127	TC452716	2	17.11	1	21	20	40	ACUCCCUCCGUUCGGAAUUAC	GUAAUUCUGAACGGAGGAAGU	Cleavage	UniRef100_Q5I7L2 Cluster: Ribosomal protein L11; n=1; Triticum aestivum|Rep: Ribosomal protein L11 - Triticum aestivum (Wheat), partial (52%)	1
Tae-miR1127	CD906363	2	17.807	1	21	84	104	ACUCCCUCCGUUCGGAAUUAC	GUAAUUCCGGACGGAGGUAGU	Cleavage	homologue to UniRef100_Q0DDZ8 Cluster: Os06g0186600 protein; n=3; Oryza sativa Japonica Group|Rep: Os06g0186600 protein - Oryza sativa subsp. japonica (Rice), partial (34%)	1
Tae-miR1127	TC388253	0.5	18.946	1	21	635	655	ACUCCCUCCGUUCGGAAUUAC	GUAUUUCCGGACGGAGGGAGU	Cleavage	weakly similar to UniRef100_Q655T0 Cluster: Speckle-type POZ protein-like; n=2; Oryza sativa|Rep: Speckle-type POZ protein-like - Oryza sativa subsp. japonica (Rice), partial (27%)	1
Tae-miR1127	CD902257	0.5	14.573	1	21	90	110	ACUCCCUCCGUUCGGAAUUAC	GUAUUUCCGGACGGAGGGAGU	Cleavage	similar to UniRef100_A7QKE7 Cluster: Chromosome chr2 scaffold_112, whole genome shotgun sequence; n=1; Vitis vinifera|Rep: Chromosome chr2 scaffold_112, whole genome shotgun sequence - Vitis vinifera (Grape), partial (8%)	1
Tae-miR1127	CK216114	1.5	15.732	1	21	71	91	ACUCCCUCCGUUCGGAAUUAC	GUAAUUCCGGACAGAGGGAGU	Translation	homologue to UniRef100_A0MPM4 Cluster: CBFIVd-B22; n=1; Triticum aestivum|Rep: CBFIVd-B22 - Triticum aestivum (Wheat), partial (81%)	1
Tae-miR1127	TC374504	0.5	21.871	1	21	78	98	ACUCCCUCCGUUCGGAAUUAC	GUAUUUCCGGACGGAGGGAGU	Cleavage	homologue to UniRef100_Q58IJ6 Cluster: UDP-D-glucose epimerase 1; n=1; Hordeum vulgare|Rep: UDP-D-glucose epimerase 1 - Hordeum vulgare (Barley), partial (82%)	1
Tae-miR1127	TC393163	0.5	19.758	1	20	406	425	ACUCCCUCCGUUCGGAAUUA	UGGUUUCGAACGGAGGGAGU	Cleavage		1
Tae-miR1127	CV770328	0	12.869	1	20	222	241	ACUCCCUCCGUUCGGAAUUA	UAUUUCCGAACGGAGGGAGU	Cleavage		1
Tae-miR1127	TC371192	1	24.425	1	20	1757	1776	ACUCCCUCCGUUCGGAAUUA	UAAUUCGGAACGGAGGGAGU	Cleavage	similar to UniRef100_Q0JDS3 Cluster: Os04g0381000 protein; n=1; Oryza sativa Japonica Group|Rep: Os04g0381000 protein - Oryza sativa subsp. japonica (Rice), partial (72%)	1
Tae-miR1127	TC438005	1	23.48	1	21	222	242	ACUCCCUCCGUUCGGAAUUAC	GUAUUUUCGGACGGAGGGAGU	Cleavage	homologue to UniRef100_A9TFL3 Cluster: Predicted protein; n=1; Physcomitrella patens subsp. patens|Rep: Predicted protein - Physcomitrella patens subsp. patens, partial (18%)	1
Tae-miR1127	GH726155	1	17.135	1	21	72	92	ACUCCCUCCGUUCGGAAUUAC	GUAUUUUCGGACGGAGGGAGU	Cleavage	similar to UniRef100_Q5NE32 Cluster: Type 1 non-specific lipid transfer protein precursor; n=1; Triticum aestivum|Rep: Type 1 non-specific lipid transfer protein precursor - Triticum aestivum (Wheat), partial (45%)	1
Tae-miR1127	CK198514	1	17.76	1	21	382	402	ACUCCCUCCGUUCGGAAUUAC	GUAUUUUCGGACGGAGGGAGU	Cleavage	similar to UniRef100_Q5I3F2 Cluster: Peroxidase 6; n=1; Triticum monococcum|Rep: Peroxidase 6 - Triticum monococcum (Einkorn wheat) (Small spelt), partial (56%)	1
Tae-miR1127	TC436787	1	17.178	1	21	175	195	ACUCCCUCCGUUCGGAAUUAC	GUAUUUUCGGACGGAGGGAGU	Cleavage	weakly similar to UniRef100_A9V6C6 Cluster: Predicted protein; n=1; Monosiga brevicollis MX1|Rep: Predicted protein - Monosiga brevicollis MX1, partial (3%)	1
Tae-miR1127	TC381556	2	24.996	1	21	628	648	ACUCCCUCCGUUCGGAAUUAC	GUAAUUCCGGAUGAAGGGAGU	Cleavage	similar to UniRef100_Q7G8Y5 Cluster: Glutaredoxin-C1 precursor; n=3; Oryza sativa|Rep: Glutaredoxin-C1 precursor - Oryza sativa subsp. japonica (Rice), partial (94%)	1
Tae-miR1127	CJ612181	1	13.162	1	21	18	38	ACUCCCUCCGUUCGGAAUUAC	GUAUUUUCGGACGGAGGGAGU	Cleavage	weakly similar to UniRef100_Q0DV12 Cluster: Os03g0156800 protein; n=1; Oryza sativa Japonica Group|Rep: Os03g0156800 protein - Oryza sativa subsp. japonica (Rice), partial (21%)	1
Tae-miR1127	TC449696	1	23.85	1	21	491	511	ACUCCCUCCGUUCGGAAUUAC	GUAUUUUCGGACGGAGGGAGU	Cleavage	homologue to UniRef100_A7NX47 Cluster: Chromosome chr5 scaffold_2, whole genome shotgun sequence; n=1; Vitis vinifera|Rep: Chromosome chr5 scaffold_2, whole genome shotgun sequence - Vitis vinifera (Grape), partial (9%)	1
Tae-miR1127	TC401905	1	12.485	1	21	677	697	ACUCCCUCCGUUCGGAAUUAC	GUAUUUUCGAAUGGAGGGAGU	Cleavage		1
Tae-miR1135	CJ514135	1	17.953	1	24	92	115	UCUGAGACAAGUAAUUCCGAACGG	CCGUUCGGAAUUACUUGUCUUGGA	Cleavage		1
Tae-miR1135	CJ600810	1.5	13.463	1	24	212	235	UCUGAGACAAGUAAUUCCGAACGG	CCGUUCGGAAUUACUUGUCGCAGA	Cleavage		1
Tae-miR1135	CD931690	0.5	14.981	1	24	88	111	UCUGAGACAAGUAAUUCCGAACGG	CCGUUCCGAAUUACUUGUCUUAGA	Cleavage	homologue to UniRef100_Q9FVM8 Cluster: Cytochrome P450; n=1; Triticum aestivum|Rep: Cytochrome P450 - Triticum aestivum (Wheat), partial (7%)	1
Tae-miR1135	CD888735	2	18.016	1	24	576	599	UCUGAGACAAGUAAUUCCGAACGG	CCGUUCGGAAUUACUUGUCUCGAA	Cleavage	homologue to UniRef100_Q53UC8 Cluster: Delta1-pyrroline-5-carboxylate synthetase; n=1; Triticum aestivum|Rep: Delta1-pyrroline-5-carboxylate synthetase - Triticum aestivum (Wheat), partial (17%)	1
Tae-miR1135	CJ531707	1	16.293	1	24	184	207	UCUGAGACAAGUAAUUCCGAACGG	CCGUUCCGAAUUACUUGUCUUGGA	Cleavage	similar to UniRef100_Q6Z472 Cluster: Betanidin 6-O-glucosyltransferase-like protein; n=1; Oryza sativa Japonica Group|Rep: Betanidin 6-O-glucosyltransferase-like protein - Oryza sativa subsp. japonica (Rice), partial (8%)	1
Tae-miR1135	TC418338	2	13.477	1	24	591	614	UCUGAGACAAGUAAUUCCGAACGG	CCGUUUGGAAUUACUUGUCGUAGA	Cleavage	homologue to UniRef100_Q7XZU7 Cluster: GAD1; n=1; Hordeum vulgare|Rep: GAD1 - Hordeum vulgare (Barley), partial (20%)	1
Tae-miR1135	CA645625	1.5	18.967	1	24	241	264	UCUGAGACAAGUAAUUCCGAACGG	CCGUUCUGAAUUACUUGUCGCAGA	Cleavage		1
Tae-miR1135	TC430336	1.5	8.002	1	24	383	406	UCUGAGACAAGUAAUUCCGAACGG	CCGUUCCGAAUUAUUUGUCUUGGA	Cleavage		1
Tae-miR1135	GH721374	2.5	13.666	1	24	227	250	UCUGAGACAAGUAAUUCCGAACGG	CCGUUCGGAAUUACUGGUCGCAGA	Translation		1
Tae-miR1135	TC432652	2.5	14.121	1	24	570	593	UCUGAGACAAGUAAUUCCGAACGG	CCGUUCGGAAUUACUUAUCACAGA	Cleavage	similar to UniRef100_Q2JDC0 Cluster: Bifunctional deaminase-reductase-like; n=1; Frankia sp. CcI3|Rep: Bifunctional deaminase-reductase-like - Frankia sp. (strain CcI3), partial (7%)	1
Tae-miR1135	TC435842	1	16.206	1	24	744	767	UCUGAGACAAGUAAUUCCGAACGG	CCGUCCUGAAUUAUUUGUCUUAGA	Cleavage		1
Tae-miR1135	TC442912	1	16.103	1	24	1369	1392	UCUGAGACAAGUAAUUCCGAACGG	CAGUUCCGAAUUACUUGUCUUGGA	Cleavage		1
Tae-miR1135	TC423166	1.5	13.011	1	24	574	597	UCUGAGACAAGUAAUUCCGAACGG	CUGUCCUGAAUUACUUGUCUCGGC	Cleavage	weakly similar to UniRef100_P79148 Cluster: Beta-1 adrenergic receptor; n=1; Canis lupus familiaris|Rep: Beta-1 adrenergic receptor - Canis familiaris (Dog), partial (5%)	1
Tae-miR1135	DR731674	2.5	9.483	1	24	156	179	UCUGAGACAAGUAAUUCCGAACGG	CCGUUCCGAAUCACUUAUCUUAGA	Cleavage		1
Tae-miR1135	AL819672	1.5	7.179	1	24	241	264	UCUGAGACAAGUAAUUCCGAACGG	CCGUCCCAAAUUACUUGUCUUAGA	Cleavage	homologue to UniRef100_Q2PP61 Cluster: Sodium/hydrogen exchanger; n=1; Hordeum vulgare|Rep: Sodium/hydrogen exchanger - Hordeum vulgare (Barley), partial (13%)	1
Tae-miR1135	BQ608455	1.5	19.018	1	24	85	108	UCUGAGACAAGUAAUUCCGAACGG	UCAUUCAGAAUUACUUGUCACAGA	Cleavage	weakly similar to UniRef100_A9V5A7 Cluster: Predicted protein; n=1; Monosiga brevicollis MX1|Rep: Predicted protein - Monosiga, partial (1%)	1
Tae-miR1135	TC390384	3	16.392	1	24	510	533	UCUGAGACAAGUAAUUCCGAACGG	CCGUUCCAAAUUACUUGUCUUAAA	Cleavage		1
Tae-miR1135	TC416011	1.5	11.222	1	24	677	700	UCUGAGACAAGUAAUUCCGAACGG	CCGUCCCGAAUUAAUUGUCUUAGA	Translation	weakly similar to UniRef100_A7H904 Cluster: Major facilitator superfamily MFS_1; n=1; Anaeromyxobacter sp. Fw109-5|Rep: Major facilitator superfamily MFS_1 - Anaeromyxobacter sp. (strain Fw109-5), partial (5%)	1
Tae-miR1135	CA741916	3	16.807	1	24	369	392	UCUGAGACAAGUAAUUCCGAACGG	CCAUUUGCAGUUGUUUGUUUCAGA	Cleavage	similar to UniRef100_A8HYI2 Cluster: Predicted protein; n=1; Chlamydomonas reinhardtii|Rep: Predicted protein - Chlamydomonas, partial (3%)	1
Tae-miR1135	TC371156	2.5	22.775	1	24	41	64	UCUGAGACAAGUAAUUCCGAACGG	CUAUUCGGCAUUUCUUGUUUCAGA	Cleavage	homologue to UniRef100_Q0IN14 Cluster: Os12g0514500 protein; n=1; Oryza sativa Japonica Group|Rep: Os12g0514500 protein - Oryza sativa subsp. japonica (Rice), partial (36%)	1
Tae-miR1135	TC378329	2	22.397	1	24	1132	1155	UCUGAGACAAGUAAUUCCGAACGG	CCGUCCCCAAUUACUUGUUUUAGA	Cleavage	similar to UniRef100_A7PC12 Cluster: Chromosome chr2 scaffold_11, whole genome shotgun sequence; n=1; Vitis vinifera|Rep: Chromosome chr2 scaffold_11, whole genome shotgun sequence - Vitis vinifera (Grape), partial (38%)	1
Tae-miR1135	CK162309	2	23.781	1	21	73	93	UCUGAGACAAGUAAUUCCGAA	UGCGGAAUUACUUGUCGUAGA	Cleavage	similar to UniRef100_A6PV85 Cluster: Chromosome segregation ATPases-like protein; n=1; Victivallis vadensis ATCC BAA-548|Rep: Chromosome segregation ATPases-like protein - Victivallis vadensis ATCC BAA-548, partial (6%)	1
Tae-miR1135	TC427972	1.5	23.837	1	24	638	661	UCUGAGACAAGUAAUUCCGAACGG	CCGACCCGAAUUACUUGUCGCAGA	Cleavage	weakly similar to UniRef100_Q0JA07 Cluster: Os04g0621900 protein; n=1; Oryza sativa Japonica Group|Rep: Os04g0621900 protein - Oryza sativa subsp. japonica (Rice), partial (8%)	1
Tae-miR1135	TC374632	1.5	16.539	1	24	750	773	UCUGAGACAAGUAAUUCCGAACGG	CCGCCCCGAAUUACUUGUCGCAGA	Cleavage	similar to UniRef100_Q3MV21 Cluster: Fructan exohydrolase; n=1; Triticum aestivum|Rep: Fructan exohydrolase - Triticum aestivum (Wheat), partial (37%)	1
Tae-miR1135	TC432894	2.5	19.633	1	24	1220	1243	UCUGAGACAAGUAAUUCCGAACGG	CCGUACUAAAUUACUUGUCGCAGA	Cleavage		1
Tae-miR1135	TC407801	3	16.305	1	21	591	611	UCUGAGACAAGUAAUUCCGAA	UUUGGUGUUAUUUGUUUCGGA	Cleavage	similar to UniRef100_A7Z4H3 Cluster: Dihydroorotate dehydrogenase electron transfer subunit; n=1; Bacillus amyloliquefaciens FZB42|Rep: Dihydroorotate dehydrogenase electron transfer subunit - Bacillus amyloliquefaciens (strain FZB42), partial (7%)	1
Tae-miR1142	CA714618	3	21.347	1	24	57	80	AAGGCUGUGAUGGUCGAGCAUGGG	CCCGUGCUCGACCAUCGCCGCCUC	Cleavage		1
Tae-miR1142	CJ727145	3	24.007	1	24	38	61	AAGGCUGUGAUGGUCGAGCAUGGG	CCCGUGCUCGACCAUCGCCGCCUC	Cleavage	homologue to UniRef100_Q0IXC9 Cluster: Os10g0447400 protein; n=1; Oryza sativa Japonica Group|Rep: Os10g0447400 protein - Oryza sativa subsp. japonica (Rice), partial (7%)	1
Tae-miR1142	CD902281	3	14.976	1	24	425	448	AAGGCUGUGAUGGUCGAGCAUGGG	UCCAUUCUUGGCUGUCAUAGUCUU	Cleavage		1
Tae-miR1142	CK208642	2.5	22.06	1	24	269	292	AAGGCUGUGAUGGUCGAGCAUGGG	CACAAGCUCGACCAUCACAGACUC	Cleavage		1
Tae-miR1142	TC444071	1.5	10.97	1	24	83	106	AAGGCUGUGAUGGUCGAGCAUGGG	CCUCCGUUUGACCAUCAUAGUCUU	Cleavage		1
Tae-miR1142	BG274957	2.5	24.967	1	23	378	400	AAGGCUGUGAUGGUCGAGCAUGG	CCGUCCUCGACCACCACGGCCUC	Translation	similar to UniRef100_Q8W0E7 Cluster: Phosphatase-like; n=2; Oryza sativa Japonica Group|Rep: Phosphatase-like - Oryza sativa subsp. japonica (Rice), partial (51%)	1
Tae-miR1142	TC414010	2.5	20.749	1	23	458	480	AAGGCUGUGAUGGUCGAGCAUGG	CCGUCCUCGACCACCACGGCCUC	Translation	similar to UniRef100_Q8W0E7 Cluster: Phosphatase-like; n=2; Oryza sativa Japonica Group|Rep: Phosphatase-like - Oryza sativa subsp. japonica (Rice), partial (68%)	1
Tae-miR1142	TC408228	2.5	20.866	1	23	140	162	AAGGCUGUGAUGGUCGAGCAUGG	CCGUCCUCGACCACCACGGCCUC	Translation	similar to UniRef100_Q06C47 Cluster: Acid phosphatase; n=1; Oryza sativa Japonica Group|Rep: Acid phosphatase - Oryza sativa subsp. japonica (Rice), partial (72%)	1
Tae-miR1142	CK198199	2.5	22.414	1	24	415	438	AAGGCUGUGAUGGUCGAGCAUGGG	CACAAGCUUGAGCAUCACAGCCUG	Cleavage	similar to UniRef100_Q2R6G9 Cluster: O-methyltransferase family protein, expressed; n=2; Oryza sativa|Rep: O-methyltransferase family protein, expressed - Oryza sativa subsp. japonica (Rice), partial (43%)	1
Tae-miR1142	TC421267	3	23.942	1	24	787	810	AAGGCUGUGAUGGUCGAGCAUGGG	CUCCUGUUCUAUCAUCGCAGCCUC	Cleavage	similar to UniRef100_A5HWF2 Cluster: Dof zinc finger protein 3; n=1; Hordeum vulgare subsp. vulgare|Rep: Dof zinc finger protein 3 - Hordeum vulgare var. distichum (Two-rowed barley), partial (74%)	1
Tae-miR1142	CA711910	2.5	21.267	1	24	105	128	AAGGCUGUGAUGGUCGAGCAUGGG	UUCAAGCUAGGCGAUCACAGCCUU	Cleavage	UniRef100_O24601 Cluster: Glycine-rich RNA binding protein 2; n=1; Pelargonium x hortorum|Rep: Glycine-rich RNA binding protein 2 - Pelargonium hortorum (Common geranium), partial (8%)	1
Tae-miR1142	TC446174	2.5	14.007	1	24	477	500	AAGGCUGUGAUGGUCGAGCAUGGG	CCUGUUUUCAACCAUCGCAGUUUU	Cleavage	similar to UniRef100_Q109B5 Cluster: Oxidoreductase, 2OG-Fe oxygenase family protein, expressed; n=2; Oryza sativa Japonica Group|Rep: Oxidoreductase, 2OG-Fe oxygenase family protein, expressed - Oryza sativa subsp. japonica (Rice), partial (31%)	1
Tae-miR1142	CN010068	0.5	12.527	1	18	202	219	AAGGCUGUGAUGGUCGAG	UUUGACCAUCACAGCCUU	Cleavage	weakly similar to UniRef100_Q41397 Cluster: Cf-2.1; n=1; Solanum pimpinellifolium|Rep: Cf-2.1 - Solanum pimpinellifolium (Currant tomato) (Lycopersiconpimpinellifolium), partial (13%)	1
Tae-miR1142	CK207346	3	18.333	1	21	896	916	AAGGCUGUGAUGGUCGAGCAU	AUGUUCGACCAUCACUCCCUU	Cleavage		1
Tae-miR1142	CK153979	3	17.367	1	22	639	660	AAGGCUGUGAUGGUCGAGCAUG	CAUGUUCGACCAAGACAGUUUU	Translation	homologue to UniRef100_O48959 Cluster: Acetyl-coenzyme A carboxylase; n=28; Poaceae|Rep: Acetyl-coenzyme A carboxylase - Triticum aestivum (Wheat), partial (9%)	1
Tae-miR1142	CK154727	3	17.918	1	22	638	659	AAGGCUGUGAUGGUCGAGCAUG	CAUGUUCGACCAAGACAGUUUU	Translation	homologue to UniRef100_O48959 Cluster: Acetyl-coenzyme A carboxylase; n=28; Poaceae|Rep: Acetyl-coenzyme A carboxylase - Triticum aestivum (Wheat), partial (9%)	1
Tae-miR1142	BI479629	3	12.193	1	24	4	27	AAGGCUGUGAUGGUCGAGCAUGGG	CUCGUGGUCGACCUGCACAGCCUC	Translation	homologue to UniRef100_Q0DGS8 Cluster: Os05g0513900 protein; n=2; Oryza sativa Japonica Group|Rep: Os05g0513900 protein - Oryza sativa subsp. japonica (Rice), partial (8%)	1
Tae-miR1142	TC410868	3	16.467	1	23	13	35	AAGGCUGUGAUGGUCGAGCAUGG	CCCUGCCCGAUCGUCCCAGCCUU	Cleavage		1
Tae-miR1142	CD491380	3	12.625	1	24	238	261	AAGGCUGUGAUGGUCGAGCAUGGG	CUCAUCAUCGAUCAUCAUGGCCAU	Cleavage	homologue to UniRef100_Q39439 Cluster: Plasma membrane major intrinsic protein 1; n=1; Beta vulgaris subsp. vulgaris|Rep: Plasma membrane major intrinsic protein 1 - Beta vulgaris subsp. vulgaris, partial (23%)	1
Tae-miR1142	BQ162073	3	10.747	1	21	269	289	AAGGCUGUGAUGGUCGAGCAU	AUGCUCCAUCAGUACAGCCUU	Translation	homologue to UniRef100_Q09DM8 Cluster: Serine/threonine-protein kinase Pkn6; n=1; Stigmatella aurantiaca DW4/3-1|Rep: Serine/, partial (1%)	1
Tae-miR1142	CK153963	3	21.496	1	22	637	658	AAGGCUGUGAUGGUCGAGCAUG	CAUGAUCGACCAACACAGUUUC	Translation	similar to UniRef100_O48959 Cluster: Acetyl-coenzyme A carboxylase; n=28; Poaceae|Rep: Acetyl-coenzyme A carboxylase - Triticum aestivum (Wheat), partial (11%)	1
Tae-miR1142	CD873131	3	20.329	1	23	633	655	AAGGCUGUGAUGGUCGAGCAUGG	UCAGGUUAGAUCAUCACGGCCUA	Cleavage	similar to UniRef100_Q0JEB6 Cluster: Os04g0301700 protein; n=1; Oryza sativa Japonica Group|Rep: Os04g0301700 protein - Oryza sativa subsp. japonica (Rice), partial (14%)	1
Tae-miR1142	TC389500	3	18.715	1	23	1126	1148	AAGGCUGUGAUGGUCGAGCAUGG	UCAGGUUAGAUCAUCACGGCCUA	Cleavage	similar to UniRef100_Q0JEB6 Cluster: Os04g0301700 protein; n=1; Oryza sativa Japonica Group|Rep: Os04g0301700 protein - Oryza sativa subsp. japonica (Rice), partial (58%)	1
Tae-miR1142	BG908613	3	23.18	1	24	110	133	AAGGCUGUGAUGGUCGAGCAUGGG	CGCGAGCAUGGCCAUCACAGCCUA	Cleavage	weakly similar to UniRef100_Q2UUT0 Cluster: Predicted protein; n=1; Aspergillus oryzae|Rep: Predicted protein - Aspergillus oryzae, partial (9%)	1
Tae-miR1142	CJ802579	3	16.659	1	23	561	583	AAGGCUGUGAUGGUCGAGCAUGG	CAAUGCUCGACAACCUCAGCCUU	Translation	homologue to UniRef100_Q2QX40 Cluster: Zinc finger, C2H2 type family protein, expressed; n=1; Oryza sativa Japonica Group|Rep: Zinc finger, C2H2 type family protein, expressed - Oryza sativa subsp. japonica (Rice), partial (7%)	1
Tae-miR1142	TC416619	3	7.821	1	24	61	84	AAGGCUGUGAUGGUCGAGCAUGGG	UCCUCGCUCAGCCAUCACAGCCAU	Cleavage		1
Tae-miR1142	CA498430	1.5	17.764	1	18	360	377	AAGGCUGUGAUGGUCGAG	UUUGACCGUCACAGCUUU	Cleavage	similar to UniRef100_Q5ICN3 Cluster: Na+/H+ antiporter; n=1; Oryza sativa Japonica Group|Rep: Na+/H+ antiporter - Oryza sativa subsp. japonica (Rice), partial (15%)	1
Tae-miR1142	BU100219	3	22.976	1	24	188	211	AAGGCUGUGAUGGUCGAGCAUGGG	UCCGUCUUUGCCCAUCCCAGUCUU	Cleavage	weakly similar to UniRef100_A7QH72 Cluster: Chromosome chr18 scaffold_96, whole genome shotgun sequence; n=1; Vitis vinifera|Rep: Chromosome chr18 scaffold_96, whole genome shotgun sequence - Vitis vinifera (Grape), partial (17%)	1
Tae-miR1142	CN011083	3	11.254	1	24	704	727	AAGGCUGUGAUGGUCGAGCAUGGG	UCCGUCUUUGCCCAUCCCAGUCUU	Cleavage		1
Tae-miR1142	CK200963	3	22.145	1	22	256	277	AAGGCUGUGAUGGUCGAGCAUG	CAAGCUUGAGCAUGACGGCCUU	Translation	similar to UniRef100_A8QW51 Cluster: O-methyltransferase 2; n=1; Sorghum bicolor|Rep: O-methyltransferase 2 - Sorghum bicolor (Sorghum) (Sorghum vulgare), partial (13%)	1
Tae-miR1142	CA610561	3	14.247	1	19	17	35	AAGGCUGUGAUGGUCGAGC	GCUCGAUCAUCGCACUCUU	Cleavage	similar to UniRef100_Q0DEP2 Cluster: Os06g0142300 protein; n=2; Oryza sativa Japonica Group|Rep: Os06g0142300 protein - Oryza sativa subsp. japonica (Rice), partial (44%)	1
Tae-miR1142	TC443697	3	18.959	1	19	54	72	AAGGCUGUGAUGGUCGAGC	GCUCGAUCAUCGCACUCUU	Cleavage	similar to UniRef100_A1YKG9 Cluster: Early nodulin protein; n=1; Brachypodium sylvaticum|Rep: Early nodulin protein - Brachypodium sylvaticum (False brome), partial (81%)	1
Tae-miR1171	CA597835	0	2.284	1	21	61	81	AUGGAGUGGAUGAUGGAGUGG	CCACUCCAUCAUCCACUCCAU	Cleavage		1
Tae-miR1171	CA629835	0	3.103	1	21	95	115	AUGGAGUGGAUGAUGGAGUGG	CCACUCCAUCAUCCACUCCAU	Cleavage	similar to UniRef100_Q2J3C8 Cluster: OmpA/MotB precursor; n=1; Rhodopseudomonas palustris HaA2|Rep: OmpA/MotB precursor - Rhodopseudomonas palustris (strain HaA2), partial (4%)	1
Tae-miR1171	TC421942	0	3.103	1	21	110	130	AUGGAGUGGAUGAUGGAGUGG	CCACUCCAUCAUCCACUCCAU	Cleavage	similar to UniRef100_Q2J3C8 Cluster: OmpA/MotB precursor; n=1; Rhodopseudomonas palustris HaA2|Rep: OmpA/MotB precursor - Rhodopseudomonas palustris (strain HaA2), partial (7%)	1
Tae-miR1171	TC394063	0	3.109	1	21	85	105	AUGGAGUGGAUGAUGGAGUGG	CCACUCCAUCAUCCACUCCAU	Cleavage	similar to UniRef100_Q0IL14 Cluster: p6.9; n=1; Leucania separata nuclear polyhedrosis virus|Rep: p6.9 - Leucania separata nuclear polyhedrosis virus (LsNPV), partial (28%)	1
Tae-miR1171	TC446233	0	3.103	1	21	100	120	AUGGAGUGGAUGAUGGAGUGG	CCACUCCAUCAUCCACUCCAU	Cleavage	weakly similar to UniRef100_A8P731 Cluster: Predicted protein; n=1; Coprinopsis cinerea okayama7#130|Rep: Predicted protein - Coprinopsis cinerea okayama7#130, partial (6%)	1
Tae-miR1171	TC453899	1.5	2.468	1	21	93	113	AUGGAGUGGAUGAUGGAGUGG	CCACUCCAUCAUCCACUCCCU	Cleavage	homologue to UniRef100_Q8T5C4 Cluster: Peritrophin; n=1; Aedes aegypti|Rep: Peritrophin - Aedes aegypti (Yellowfever mosquito), partial (5%)	1
Tae-miR1171	TC405474	1.5	9.796	1	21	47	67	AUGGAGUGGAUGAUGGAGUGG	CCGCUCUAUCGUCUACUCCAU	Cleavage		1
Tae-miR1171	CV781660	2	0.633	1	21	972	992	AUGGAGUGGAUGAUGGAGUGG	CUACUCCAUCAUCUACUCUAA	Cleavage	similar to UniRef100_Q50HV8 Cluster: Glycosyltransferase; n=1; Triticum aestivum|Rep: Glycosyltransferase - Triticum aestivum (Wheat), partial (9%)	1
Tae-miR1171	BE585818	1.5	21.611	1	21	388	408	AUGGAGUGGAUGAUGGAGUGG	UCAUUCCAUCAUCCGUUUCAU	Cleavage	homologue to UniRef100_Q0D8X9 Cluster: Os07g0120600 protein; n=2; Oryza sativa|Rep: Os07g0120600 protein - Oryza sativa subsp. japonica (Rice), partial (9%)	1
Tae-miR1171	TC438044	2	14.292	1	21	547	567	AUGGAGUGGAUGAUGGAGUGG	CCGCUCCAUCGUCCUCUCCAU	Cleavage	homologue to UniRef100_Q1HRR1 Cluster: Possible mucin; n=1; Aedes aegypti|Rep: Possible mucin - Aedes aegypti (Yellowfever mosquito), partial (12%)	1
Tae-miR1171	TC391445	2	18.043	1	21	492	512	AUGGAGUGGAUGAUGGAGUGG	CCGCUCCAUCGUCCUCUCCAU	Cleavage		1
Tae-miR1171	CK194392	2	9.838	1	21	2	22	AUGGAGUGGAUGAUGGAGUGG	CUACUUCAUCAUACACUUCAU	Translation	similar to UniRef100_A6RIK1 Cluster: Predicted protein; n=1; Botryotinia fuckeliana B05.10|Rep: Predicted protein - Botryotinia fuckeliana (strain B05.10) (Noble rot fungus) (Botrytiscinerea), partial (14%)	1
Tae-miR1171	NP9349516	1.5	8.955	1	21	552	572	AUGGAGUGGAUGAUGGAGUGG	CCGUGCCAUCAUCUACUCCAU	Cleavage	GB|EF190322.1|ABO43944.1 low molecular weight glutenin subunit;wheat storage protein; LMW-AS1643AA	1
Tae-miR1171	TC436964	3	14.459	1	21	1035	1055	AUGGAGUGGAUGAUGGAGUGG	CCACUCUGUCAUCCACUCUUU	Cleavage	similar to UniRef100_A7QSP6 Cluster: Chromosome chr4 scaffold_162, whole genome shotgun sequence; n=1; Vitis vinifera|Rep: Chromosome chr4 scaffold_162, whole genome shotgun sequence - Vitis vinifera (Grape), partial (12%)	1
Tae-miR1171	TC368706	1.5	10.027	1	21	613	633	AUGGAGUGGAUGAUGGAGUGG	CCGUGCCAUCAUCUACUCCAU	Cleavage	UniRef100_Q41547 Cluster: (T.aestivum) gamma-gliadin class B-I; n=1; Triticum aestivum|Rep: (T.aestivum) gamma-gliadin class B-I - Triticum aestivum (Wheat), complete	1
Tae-miR1171	TC369791	1.5	11.304	1	21	597	617	AUGGAGUGGAUGAUGGAGUGG	CCGUGCCAUCAUCUACUCCAU	Cleavage	homologue to UniRef100_Q5MFN9 Cluster: Low molecular weight glutenin; n=1; Triticum aestivum|Rep: Low molecular weight glutenin - Triticum aestivum (Wheat), complete	1
Tae-miR1171	TC441557	1.5	10.027	1	21	763	783	AUGGAGUGGAUGAUGGAGUGG	CCGUGCCAUCAUCUACUCCAU	Cleavage	UniRef100_Q8W3V5 Cluster: Low-molecular-weight glutenin subunit group 7 type IV; n=1; Triticum aestivum|Rep: Low-molecular-weight glutenin subunit group 7 type IV - Triticum aestivum (Wheat), complete	1
Tae-miR1171	TC401111	2.5	9.717	1	21	1037	1057	AUGGAGUGGAUGAUGGAGUGG	UCACUCCAUCAUUCAGUCUAU	Cleavage		1
Tae-miR1171	TC416231	2.5	22.601	1	21	129	149	AUGGAGUGGAUGAUGGAGUGG	CUGCUUCGUCAUCCACUUCAA	Cleavage	weakly similar to UniRef100_Q9AQF3 Cluster: Pectate lyase A; n=1; Clostridium cellulovorans|Rep: Pectate lyase A - Clostridium cellulovorans, partial (3%)	1
Tae-miR1171	CA728158	2.5	18.456	1	20	316	335	AUGGAGUGGAUGAUGGAGUG	CACUCCGUCAUCCGCCCCAU	Cleavage	similar to UniRef100_A7PAK3 Cluster: Chromosome chr14 scaffold_9, whole genome shotgun sequence; n=1; Vitis vinifera|Rep: Chromosome chr14 scaffold_9, whole genome shotgun sequence - Vitis vinifera (Grape), partial (4%)	1
Tae-miR1171	TC399746	2.5	22.601	1	21	131	151	AUGGAGUGGAUGAUGGAGUGG	CUGCUUCGUCAUCCACUUCAA	Cleavage	similar to UniRef100_Q8T5C4 Cluster: Peritrophin; n=1; Aedes aegypti|Rep: Peritrophin - Aedes aegypti (Yellowfever mosquito), partial (6%)	1
Tae-miR1171	TC391635	3	22.769	1	21	393	413	AUGGAGUGGAUGAUGGAGUGG	CUACUUCGUCAUCUGCUCCAG	Cleavage	similar to UniRef100_Q53PV2 Cluster: AT5g09850/MYH9_6; n=2; Oryza sativa Japonica Group|Rep: AT5g09850/MYH9_6 - Oryza sativa subsp. japonica (Rice), partial (49%)	1
Tae-miR1171	TC441506	3	16.178	1	21	934	954	AUGGAGUGGAUGAUGGAGUGG	CUACUUCGUCAUCUGCUCCAG	Cleavage	similar to UniRef100_Q53PV2 Cluster: AT5g09850/MYH9_6; n=2; Oryza sativa Japonica Group|Rep: AT5g09850/MYH9_6 - Oryza sativa subsp. japonica (Rice), partial (52%)	1
Tae-miR1171	TC390128	3	24.064	1	21	560	580	AUGGAGUGGAUGAUGGAGUGG	CUACUUCGUCAUCUGCUCCAG	Cleavage	similar to UniRef100_Q53PV2 Cluster: AT5g09850/MYH9_6; n=2; Oryza sativa Japonica Group|Rep: AT5g09850/MYH9_6 - Oryza sativa subsp. japonica (Rice), partial (59%)	1
Tae-miR1171	TC449292	3	22.769	1	21	767	787	AUGGAGUGGAUGAUGGAGUGG	CUACUUCGUCAUCUGCUCCAG	Cleavage	similar to UniRef100_Q53PV2 Cluster: AT5g09850/MYH9_6; n=2; Oryza sativa Japonica Group|Rep: AT5g09850/MYH9_6 - Oryza sativa subsp. japonica (Rice), partial (33%)	1
Tae-miR1171	AL812113	2	9.381	1	21	411	431	AUGGAGUGGAUGAUGGAGUGG	CCGUGCCAUCGUCUACUCCAU	Cleavage	homologue to UniRef100_A8IEA6 Cluster: Low molecular weight glutenin subunit; n=1; Thinopyrum ponticum x Triticum aestivum|Rep: Low molecular weight glutenin subunit - Thinopyrum ponticum x Triticum aestivum, partial (25%)	1
Tae-miR1171	TC442202	2	14.019	1	21	152	172	AUGGAGUGGAUGAUGGAGUGG	CCGUGCUAUCAUCUACUCCAU	Cleavage	UniRef100_Q0GNF9 Cluster: Low molecular weight glutenin; n=1; Triticum aestivum|Rep: Low molecular weight glutenin - Triticum aestivum (Wheat), partial (44%)	1
Tae-miR1171	TC441469	2	12.824	1	21	272	292	AUGGAGUGGAUGAUGGAGUGG	CCGUGCUAUCAUCUACUCCAU	Cleavage	UniRef100_A8IEA3 Cluster: Low molecular weight glutenin subunit; n=1; Thinopyrum ponticum x Triticum aestivum|Rep: Low molecular weight glutenin subunit - Thinopyrum ponticum x Triticum aestivum, partial (37%)	1
Tae-miR1171	BE424108	2	12.456	1	21	344	364	AUGGAGUGGAUGAUGGAGUGG	CCGUGCCAUCGUCUACUCCAU	Cleavage	UniRef100_A8IEA6 Cluster: Low molecular weight glutenin subunit; n=1; Thinopyrum ponticum x Triticum aestivum|Rep: Low molecular weight glutenin subunit - Thinopyrum ponticum x Triticum aestivum, partial (49%)	1
Tae-miR1171	CA638002	2.5	12.465	1	21	239	259	AUGGAGUGGAUGAUGGAGUGG	UCACUUCAUGAUCUACUUCAU	Cleavage	homologue to UniRef100_O81105 Cluster: Leucine-rich repeat transmembrane protein kinase 1; n=1; Zea mays|Rep: Leucine-rich repeat transmembrane protein kinase 1 - Zea mays (Maize), partial (15%)	1
Tae-miR1171	CA638003	2.5	14.709	1	21	239	259	AUGGAGUGGAUGAUGGAGUGG	UCACUUCAUGAUCUACUUCAU	Cleavage	homologue to UniRef100_O81105 Cluster: Leucine-rich repeat transmembrane protein kinase 1; n=1; Zea mays|Rep: Leucine-rich repeat transmembrane protein kinase 1 - Zea mays (Maize), partial (17%)	1
Tae-miR1171	TC442149	2	12.083	1	21	408	428	AUGGAGUGGAUGAUGGAGUGG	CCGUGCUAUCAUCUACUCCAU	Cleavage	similar to UniRef100_A9YWM5 Cluster: Low-molecular-weight glutenin subunit; n=1; Aegilops longissima|Rep: Low-molecular-weight glutenin subunit - Aegilops longissima (Goatgrass), partial (48%)	1
Tae-miR1171	TC411763	2	13.892	1	21	67	87	AUGGAGUGGAUGAUGGAGUGG	CCGUGCUAUCAUCUACUCCAU	Cleavage	homologue to UniRef100_Q0GNF9 Cluster: Low molecular weight glutenin; n=1; Triticum aestivum|Rep: Low molecular weight glutenin - Triticum aestivum (Wheat), partial (40%)	1
Tae-miR1171	TC428598	2	12.939	1	21	307	327	AUGGAGUGGAUGAUGGAGUGG	CCGUGCCAUCGUCUACUCCAU	Cleavage	homologue to UniRef100_A8IEA6 Cluster: Low molecular weight glutenin subunit; n=1; Thinopyrum ponticum x Triticum aestivum|Rep: Low molecular weight glutenin subunit - Thinopyrum ponticum x Triticum aestivum, partial (53%)	1
Tae-miR1171	TC399011	2.5	14.867	1	21	355	375	AUGGAGUGGAUGAUGGAGUGG	CCGCGCUAUCAUCUACUCUAU	Cleavage	homologue to UniRef100_Q0PW11 Cluster: Low molecular weight glutenin subunit GF-1; n=1; Triticum aestivum|Rep: Low molecular weight glutenin subunit GF-1 - Triticum aestivum (Wheat), partial (49%)	1
Tae-miR1171	TC400923	2	13.56	1	21	403	423	AUGGAGUGGAUGAUGGAGUGG	CCGUGCUAUCAUCUACUCCAU	Cleavage	UniRef100_A2IBV6 Cluster: Glutenin subunit; n=1; Triticum aestivum|Rep: Glutenin subunit - Triticum aestivum (Wheat), partial (50%)	1
Tae-miR1171	TC461040	2	11.708	1	21	128	148	AUGGAGUGGAUGAUGGAGUGG	CCGUGCUAUCAUCUACUCCAU	Cleavage	similar to UniRef100_A7KJC4 Cluster: Pt-33 protein; n=1; Aegilops tauschii|Rep: Pt-33 protein - Aegilops tauschii (Tausch's goatgrass) (Aegilops squarrosa), partial (42%)	1
Tae-miR1171	BE426949	2	10.893	1	21	581	601	AUGGAGUGGAUGAUGGAGUGG	CCGUGCCAUCGUCUACUCCAU	Cleavage	similar to UniRef100_Q6J6U9 Cluster: Low molecular weight glutenin subunit LMW.S7 precursor; n=1; Aegilops tauschii|Rep: Low molecular weight glutenin subunit LMW.S7 precursor - Aegilops tauschii (Tausch's goatgrass) (Aegilops squarrosa), partial (58%)	1
Tae-miR1171	CD904117	2.5	8.87	1	21	112	132	AUGGAGUGGAUGAUGGAGUGG	UCAUUCCAUCAUUCAGUCUAU	Cleavage	similar to UniRef100_A7VM16 Cluster: Vasa-related protein; n=1; Enchytraeus japonensis|Rep: Vasa-related protein - Enchytraeus, partial (0%)	1
Tae-miR1171	BJ234010	2	11.804	1	21	582	602	AUGGAGUGGAUGAUGGAGUGG	CCGUGCCAUCGUCUACUCCAU	Cleavage	homologue to UniRef100_Q5MB97 Cluster: Low-molecular-weight glutenin subunit; n=3; Triticeae|Rep: Low-molecular-weight glutenin subunit - Aegilops triuncialis, partial (57%)	1
Tae-miR1171	TC451314	2	12.017	1	21	609	629	AUGGAGUGGAUGAUGGAGUGG	CCGUGCCAUCGUCUACUCCAU	Cleavage	homologue to UniRef100_Q8W3W1 Cluster: Low-molecular-weight glutenin subunit group 5 type III; n=1; Triticum aestivum|Rep: Low-molecular-weight glutenin subunit group 5 type III - Triticum aestivum (Wheat), partial (56%)	1
Tae-miR1171	BQ245676	2	12.456	1	21	389	409	AUGGAGUGGAUGAUGGAGUGG	CCGUGCCAUCGUCUACUCCAU	Cleavage	UniRef100_Q5MFP7 Cluster: Low molecular weight glutenin; n=1; Triticum aestivum|Rep: Low molecular weight glutenin - Triticum aestivum (Wheat), partial (86%)	1
Tae-miR1171	TC444529	2	13.366	1	21	242	262	AUGGAGUGGAUGAUGGAGUGG	CCGUGCUAUCAUCUACUCCAU	Cleavage	homologue to UniRef100_Q0GNF9 Cluster: Low molecular weight glutenin; n=1; Triticum aestivum|Rep: Low molecular weight glutenin - Triticum aestivum (Wheat), partial (65%)	1
Tae-miR1171	BQ805092	2	12.829	1	21	392	412	AUGGAGUGGAUGAUGGAGUGG	CCGUGCUAUCAUCUACUCCAU	Cleavage	UniRef100_Q00M56 Cluster: LMW-GS P-31; n=1; Triticum aestivum|Rep: LMW-GS P-31 - Triticum aestivum (Wheat), partial (64%)	1
Tae-miR1171	TC459675	3	15.978	1	21	448	468	AUGGAGUGGAUGAUGGAGUGG	CCACCUCAUCGUCCGUUCCAU	Cleavage	homologue to UniRef100_A2YXU2 Cluster: Proteasome subunit alpha type-7-A; n=2; Oryza sativa|Rep: Proteasome subunit alpha type-7-A - Oryza sativa subsp. indica (Rice), partial (42%)	1
Tae-miR1171	CK197340	2	18.727	1	21	16	36	AUGGAGUGGAUGAUGGAGUGG	CCUCUCCAUCAUCUCCUCCAU	Cleavage	weakly similar to UniRef100_Q6ZFR4 Cluster: Zinc finger (C3HC4-type RING finger) protein family-like; n=1; Oryza sativa Japonica Group|Rep: Zinc finger (C3HC4-type RING finger) protein family-like - Oryza sativa subsp. japonica (Rice), partial (27%)	1
Tae-miR1171	CD885678	2	12.456	1	21	501	521	AUGGAGUGGAUGAUGGAGUGG	CCGUGCCAUCGUCUACUCCAU	Cleavage	UniRef100_Q8W3W0 Cluster: Low-molecular-weight glutenin subunit group 5 type III; n=1; Triticum aestivum|Rep: Low-molecular-weight glutenin subunit group 5 type III - Triticum aestivum (Wheat), partial (69%)	1
Tae-miR1171	TC418426	2	14.846	1	21	115	135	AUGGAGUGGAUGAUGGAGUGG	CCGUGCUAUCAUCUACUCCAU	Cleavage	UniRef100_P10386 Cluster: Glutenin, low molecular weight subunit 1D1 precursor; n=2; Triticum aestivum|Rep: Glutenin, low molecular weight subunit 1D1 precursor - Triticum aestivum (Wheat), partial (40%)	1
Tae-miR1171	TC415713	2	13.302	1	21	382	402	AUGGAGUGGAUGAUGGAGUGG	CCGUGCUAUCAUCUACUCCAU	Cleavage	homologue to UniRef100_Q5MFQ0 Cluster: Low molecular weight glutenin; n=1; Triticum aestivum|Rep: Low molecular weight glutenin - Triticum aestivum (Wheat), partial (60%)	1
Tae-miR1171	TC431844	2	14.075	1	21	485	505	AUGGAGUGGAUGAUGGAGUGG	CCGUGCUAUCAUCUACUCCAU	Cleavage	similar to UniRef100_A8IEE4 Cluster: Low molecular weight glutenin subunit; n=1; Thinopyrum ponticum x Triticum aestivum|Rep: Low molecular weight glutenin subunit - Thinopyrum ponticum x Triticum aestivum, partial (76%)	1
Tae-miR1171	BQ839129	2	12.456	1	21	418	438	AUGGAGUGGAUGAUGGAGUGG	CCGUGCCAUCGUCUACUCCAU	Cleavage	UniRef100_Q5MB97 Cluster: Low-molecular-weight glutenin subunit; n=3; Triticeae|Rep: Low-molecular-weight glutenin subunit - Aegilops triuncialis, partial (69%)	1
Tae-miR1171	BQ839020	2	12.456	1	21	553	573	AUGGAGUGGAUGAUGGAGUGG	CCGUGCCAUCGUCUACUCCAU	Cleavage	UniRef100_Q5MFQ2 Cluster: Low molecular weight glutenin; n=1; Triticum aestivum|Rep: Low molecular weight glutenin - Triticum aestivum (Wheat), partial (72%)	1
Tae-miR1171	TC374681	2	13.56	1	21	468	488	AUGGAGUGGAUGAUGGAGUGG	CCGUGCUAUCAUCUACUCCAU	Cleavage	UniRef100_A7KJC5 Cluster: Pt-34 protein; n=1; Aegilops tauschii|Rep: Pt-34 protein - Aegilops tauschii (Tausch's goatgrass) (Aegilops squarrosa), partial (74%)	1
Tae-miR1171	TC398820	2	12.829	1	21	453	473	AUGGAGUGGAUGAUGGAGUGG	CCGUGCUAUCAUCUACUCCAU	Cleavage	homologue to UniRef100_Q00M56 Cluster: LMW-GS P-31; n=1; Triticum aestivum|Rep: LMW-GS P-31 - Triticum aestivum (Wheat), partial (70%)	1
Tae-miR1171	TC416693	2	15.664	1	21	444	464	AUGGAGUGGAUGAUGGAGUGG	CCGUGCCAUCGUCUACUCCAU	Cleavage	homologue to UniRef100_Q5MB97 Cluster: Low-molecular-weight glutenin subunit; n=3; Triticeae|Rep: Low-molecular-weight glutenin subunit - Aegilops triuncialis, partial (47%)	1
Tae-miR1171	CV760068	2.5	18.585	1	21	433	453	AUGGAGUGGAUGAUGGAGUGG	UCACUUCAUGAUCUACUUCAU	Cleavage	similar to UniRef100_O81105 Cluster: Leucine-rich repeat transmembrane protein kinase 1; n=1; Zea mays|Rep: Leucine-rich repeat transmembrane protein kinase 1 - Zea mays (Maize), partial (29%)	1
Tae-miR1171	TC455628	2	13.279	1	21	503	523	AUGGAGUGGAUGAUGGAGUGG	CCGUGCUAUCAUCUACUCCAU	Cleavage	homologue to UniRef100_Q2V722 Cluster: LMW glutenin subunit TD130; n=1; Aegilops tauschii|Rep: LMW glutenin subunit TD130 - Aegilops tauschii (Tausch's goatgrass) (Aegilops squarrosa), partial (75%)	1
Tae-miR1171	NP9350132	2	12.773	1	21	531	551	AUGGAGUGGAUGAUGGAGUGG	CCGUGCCAUCGUCUACUCCAU	Cleavage	GB|DQ415644.1|ABD72601.1 low-molecular-weight glutenin subunit;seed storage protein; LMW-GS	1
Tae-miR1171	TC455731	2	13.56	1	21	593	613	AUGGAGUGGAUGAUGGAGUGG	CCGUGCUAUCAUCUACUCCAU	Cleavage	homologue to UniRef100_Q75ZV9 Cluster: Low molecular weight glutenin subunit; n=1; Triticum aestivum|Rep: Low molecular weight glutenin subunit - Triticum aestivum (Wheat), partial (64%)	1
Tae-miR1171	TC372973	2	14.098	1	21	546	566	AUGGAGUGGAUGAUGGAGUGG	CCGUGCUAUCAUCUACUCCAU	Cleavage	UniRef100_Q6J162 Cluster: S-type low molecular weight glutenin L4-292; n=1; Triticum aestivum|Rep: S-type low molecular weight glutenin L4-292 - Triticum aestivum (Wheat), complete	1
Tae-miR1171	NP9351569	2	13.662	1	21	543	563	AUGGAGUGGAUGAUGGAGUGG	CCGUGCUAUCAUCUACUCCAU	Cleavage	GB|DQ146398.1|ABB17938.1 gamma-gliadin/LMW-glutenin chimera Ch4 precursor;storage protein; expressed in endosperm; product of chimeric gene	1
Tae-miR1171	TC376977	1.5	21.828	1	21	478	498	AUGGAGUGGAUGAUGGAGUGG	CGGCUUCAUCGUCUACUCCAU	Cleavage	similar to UniRef100_Q84TT8 Cluster: UDP-glucose dehydrogenase; n=1; Colocasia esculenta|Rep: UDP-glucose dehydrogenase - Colocasia esculenta (Elephant's ear) (Taro), partial (38%)	1
Tae-miR1171	TC461308	2	13.56	1	21	195	215	AUGGAGUGGAUGAUGGAGUGG	CCGUGCUAUCAUCUACUCCAU	Cleavage	UniRef100_A8IED5 Cluster: Low molecular weight glutenin subunit; n=1; Thinopyrum ponticum x Triticum aestivum|Rep: Low molecular weight glutenin subunit - Thinopyrum ponticum x Triticum aestivum, partial (49%)	1
Tae-miR1171	TC457048	2	12.456	1	21	635	655	AUGGAGUGGAUGAUGGAGUGG	CCGUGCCAUCGUCUACUCCAU	Cleavage	homologue to UniRef100_Q5MB98 Cluster: Low-molecular-weight glutenin subunit; n=1; Aegilops tauschii|Rep: Low-molecular-weight glutenin subunit - Aegilops tauschii (Tausch's goatgrass) (Aegilops squarrosa), partial (90%)	1
Tae-miR1171	TC430086	2	13.341	1	21	573	593	AUGGAGUGGAUGAUGGAGUGG	CCGUGCUAUCAUCUACUCCAU	Cleavage	homologue to UniRef100_A7KJC5 Cluster: Pt-34 protein; n=1; Aegilops tauschii|Rep: Pt-34 protein - Aegilops tauschii (Tausch's goatgrass) (Aegilops squarrosa), partial (83%)	1
Tae-miR1171	TC461159	2	11.45	1	21	465	485	AUGGAGUGGAUGAUGGAGUGG	CCGUGCCAUCGUCUACUCCAU	Cleavage	similar to UniRef100_Q5MGR3 Cluster: Low molecular weight glutenin subunit; n=1; Secale sylvestre|Rep: Low molecular weight glutenin subunit - Secale sylvestre, partial (95%)	1
Tae-miR1171	TC369120	2	12.456	1	21	444	464	AUGGAGUGGAUGAUGGAGUGG	CCGUGCCAUCGUCUACUCCAU	Cleavage	UniRef100_Q5MFP7 Cluster: Low molecular weight glutenin; n=1; Triticum aestivum|Rep: Low molecular weight glutenin - Triticum aestivum (Wheat), complete	1
Tae-miR1171	TC392513	1.5	21.913	1	21	657	677	AUGGAGUGGAUGAUGGAGUGG	CGGCUUCAUCGUCUACUCCAU	Cleavage	similar to UniRef100_Q84TT8 Cluster: UDP-glucose dehydrogenase; n=1; Colocasia esculenta|Rep: UDP-glucose dehydrogenase - Colocasia esculenta (Elephant's ear) (Taro), partial (50%)	1
Tae-miR1171	TC441238	2	13.366	1	21	543	563	AUGGAGUGGAUGAUGGAGUGG	CCGUGCUAUCAUCUACUCCAU	Cleavage	UniRef100_Q0GNF9 Cluster: Low molecular weight glutenin; n=1; Triticum aestivum|Rep: Low molecular weight glutenin - Triticum aestivum (Wheat), complete	1
Tae-miR1171	TC368897	2	12.456	1	21	464	484	AUGGAGUGGAUGAUGGAGUGG	CCGUGCCAUCGUCUACUCCAU	Cleavage	homologue to UniRef100_Q5MFP8 Cluster: Low molecular weight glutenin; n=1; Triticum aestivum|Rep: Low molecular weight glutenin - Triticum aestivum (Wheat), complete	1
Tae-miR1171	TC430267	2	12.901	1	21	640	660	AUGGAGUGGAUGAUGGAGUGG	CCGUGCUAUCAUCUACUCCAU	Cleavage	UniRef100_Q8W3V2 Cluster: Low-molecular-weight glutenin subunit group 10 type V; n=4; Triticum aestivum|Rep: Low-molecular-weight glutenin subunit group 10 type V - Triticum aestivum (Wheat), partial (75%)	1
Tae-miR1171	TC423837	2	12.456	1	21	525	545	AUGGAGUGGAUGAUGGAGUGG	CCGUGCCAUCGUCUACUCCAU	Cleavage	UniRef100_Q0GQX1 Cluster: Low molecular weight glutenin subunit; n=1; Triticum aestivum|Rep: Low molecular weight glutenin subunit - Triticum aestivum (Wheat), complete	1
Tae-miR1171	TC372240	2	12.456	1	21	645	665	AUGGAGUGGAUGAUGGAGUGG	CCGUGCCAUCGUCUACUCCAU	Cleavage	homologue to UniRef100_Q5MB97 Cluster: Low-molecular-weight glutenin subunit; n=3; Triticeae|Rep: Low-molecular-weight glutenin subunit - Aegilops triuncialis, complete	1
Tae-miR1171	TC442268	2	13.56	1	21	632	652	AUGGAGUGGAUGAUGGAGUGG	CCGUGCUAUCAUCUACUCCAU	Cleavage	UniRef100_Q6J6U8 Cluster: Low molecular weight glutenin subunit LMW.S13 precursor; n=1; Aegilops tauschii|Rep: Low molecular weight glutenin subunit LMW.S13 precursor - Aegilops tauschii (Tausch's goatgrass) (Aegilops squarrosa), partial (82%)	1
Tae-miR1171	TC430346	1.5	24.252	1	21	633	653	AUGGAGUGGAUGAUGGAGUGG	CGGCUUCAUCGUCUACUCCAU	Cleavage	similar to UniRef100_Q96558 Cluster: UDP-glucose 6-dehydrogenase; n=1; Glycine max|Rep: UDP-glucose 6-dehydrogenase - Glycine max (Soybean), partial (27%)	1
Tae-miR1171	TC398907	2	12.904	1	21	525	545	AUGGAGUGGAUGAUGGAGUGG	CCGUGCCAUCGUCUACUCCAU	Cleavage	similar to UniRef100_Q7Y075 Cluster: Low molecular weight glutenin precursor; n=1; Triticum aestivum subsp. tibeticum|Rep: Low molecular weight glutenin precursor - Triticum aestivum subsp. tibeticum, partial (81%)	1
Tae-miR1171	TC439947	2	13.667	1	21	579	599	AUGGAGUGGAUGAUGGAGUGG	CCGUGCUAUCAUCUACUCCAU	Cleavage	homologue to UniRef100_Q75ZV9 Cluster: Low molecular weight glutenin subunit; n=1; Triticum aestivum|Rep: Low molecular weight glutenin subunit - Triticum aestivum (Wheat), partial (64%)	1
Tae-miR1171	TC368786	2	13.56	1	21	744	764	AUGGAGUGGAUGAUGGAGUGG	CCGUGCUAUCAUCUACUCCAU	Cleavage	UniRef100_Q6QGV8 Cluster: LMW glutenin pGM107; n=1; Triticum aestivum|Rep: LMW glutenin pGM107 - Triticum aestivum (Wheat), complete	1
Tae-miR1171	TC369209	2	13.181	1	21	414	434	AUGGAGUGGAUGAUGGAGUGG	CCGUGCUAUCAUCUACUCCAU	Cleavage	UniRef100_P04730 Cluster: Gamma-gliadin; n=1; Triticum aestivum|Rep: Gamma-gliadin - Triticum aestivum (Wheat), complete	1
Tae-miR1171	CK207726	3	5.69	1	21	586	606	AUGGAGUGGAUGAUGGAGUGG	CCAUUUCAUCAUCCAUAUCAU	Cleavage	similar to UniRef100_Q2HUT6 Cluster: SH2 motif; Alcohol dehydrogenase, zinc-containing; Resolvase, RNase H- like fold; Nucleic acid-binding, OB-fold, subgroup; n=1; Medicago truncatula|Rep: SH2 motif; Alcohol dehydrogenase, zinc-containing; Resolvase, RNase H- like fold; Nucleic acid-binding, OB-fold, subgroup - Medicago truncatula (Barrel medic), partial (6%)	1
Tae-miR1171	TC368710	2	12.456	1	21	574	594	AUGGAGUGGAUGAUGGAGUGG	CCGUGCCAUCGUCUACUCCAU	Cleavage	UniRef100_Q5MFQ5 Cluster: Low molecular weight glutenin; n=1; Triticum aestivum|Rep: Low molecular weight glutenin - Triticum aestivum (Wheat), complete	1
Tae-miR1171	TC386872	2	13.366	1	21	402	422	AUGGAGUGGAUGAUGGAGUGG	CCGUGCUAUCAUCUACUCCAU	Cleavage	homologue to UniRef100_Q5MFQ0 Cluster: Low molecular weight glutenin; n=1; Triticum aestivum|Rep: Low molecular weight glutenin - Triticum aestivum (Wheat), partial (82%)	1
Tae-miR1171	TC368985	2.5	14.881	1	21	282	302	AUGGAGUGGAUGAUGGAGUGG	UCACUUCAUGAUCUACUUCAU	Cleavage	similar to UniRef100_O81105 Cluster: Leucine-rich repeat transmembrane protein kinase 1; n=1; Zea mays|Rep: Leucine-rich repeat transmembrane protein kinase 1 - Zea mays (Maize), partial (45%)	1
Tae-miR1171	TC444382	2	13.56	1	21	576	596	AUGGAGUGGAUGAUGGAGUGG	CCGUGCUAUCAUCUACUCCAU	Cleavage	UniRef100_Q30DX7 Cluster: Gamma-gliadin/LMW-glutenin chimera Ch2; n=1; Triticum aestivum|Rep: Gamma-gliadin/LMW-glutenin chimera Ch2 - Triticum aestivum (Wheat), partial (96%)	1
Tae-miR1171	TC382281	2.5	14.709	1	21	672	692	AUGGAGUGGAUGAUGGAGUGG	UCACUUCAUGAUCUACUUCAU	Cleavage		1
Tae-miR1171	TC423893	2.5	15.071	1	21	40	60	AUGGAGUGGAUGAUGGAGUGG	UCACUUCAUGAUCUACUUCAU	Cleavage	homologue to UniRef100_O81105 Cluster: Leucine-rich repeat transmembrane protein kinase 1; n=1; Zea mays|Rep: Leucine-rich repeat transmembrane protein kinase 1 - Zea mays (Maize), partial (34%)	1
Tae-miR1171	TC428919	2	13.667	1	21	770	790	AUGGAGUGGAUGAUGGAGUGG	CCGUGCUAUCAUCUACUCCAU	Cleavage	homologue to UniRef100_A7KJC8 Cluster: Pt-37 protein; n=1; Aegilops tauschii|Rep: Pt-37 protein - Aegilops tauschii (Tausch's goatgrass) (Aegilops squarrosa), partial (80%)	1
Tae-miR1171	TC384903	2	12.456	1	21	358	378	AUGGAGUGGAUGAUGGAGUGG	CCGUGCCAUCGUCUACUCCAU	Cleavage	homologue to UniRef100_Q8W3W0 Cluster: Low-molecular-weight glutenin subunit group 5 type III; n=1; Triticum aestivum|Rep: Low-molecular-weight glutenin subunit group 5 type III - Triticum aestivum (Wheat), partial (71%)	1
Tae-miR1171	TC390827	1.5	21.828	1	21	980	1000	AUGGAGUGGAUGAUGGAGUGG	CGGCUUCAUCGUCUACUCCAU	Cleavage	homologue to UniRef100_Q84TT8 Cluster: UDP-glucose dehydrogenase; n=1; Colocasia esculenta|Rep: UDP-glucose dehydrogenase - Colocasia esculenta (Elephant's ear) (Taro), partial (71%)	1
Tae-miR1171	TC368729	2	12.456	1	21	730	750	AUGGAGUGGAUGAUGGAGUGG	CCGUGCCAUCGUCUACUCCAU	Cleavage	UniRef100_Q5MFQ2 Cluster: Low molecular weight glutenin; n=1; Triticum aestivum|Rep: Low molecular weight glutenin - Triticum aestivum (Wheat), complete	1
Tae-miR1171	TC368691	2	13.957	1	21	735	755	AUGGAGUGGAUGAUGGAGUGG	CCGUGCUAUCAUCUACUCCAU	Cleavage	UniRef100_Q75ZV8 Cluster: Low molecular weight glutenin subunit; n=1; Triticum aestivum|Rep: Low molecular weight glutenin subunit - Triticum aestivum (Wheat), complete	1
Tae-miR1171	TC408204	2	13.56	1	21	795	815	AUGGAGUGGAUGAUGGAGUGG	CCGUGCUAUCAUCUACUCCAU	Cleavage	UniRef100_P10386 Cluster: Glutenin, low molecular weight subunit 1D1 precursor; n=2; Triticum aestivum|Rep: Glutenin, low molecular weight subunit 1D1 precursor - Triticum aestivum (Wheat), complete	1
Tae-miR1171	TC368731	2	13.366	1	21	741	761	AUGGAGUGGAUGAUGGAGUGG	CCGUGCUAUCAUCUACUCCAU	Cleavage	homologue to UniRef100_A7KJC8 Cluster: Pt-37 protein; n=1; Aegilops tauschii|Rep: Pt-37 protein - Aegilops tauschii (Tausch's goatgrass) (Aegilops squarrosa), complete	1
Tae-miR1171	TC399718	3	15.522	1	21	261	281	AUGGAGUGGAUGAUGGAGUGG	CCACUCCGUCGGCUACUCCGU	Translation		1
Tae-miR1171	TC412041	2.5	14.374	1	21	1011	1031	AUGGAGUGGAUGAUGGAGUGG	UCACUUCAUGAUCUACUUCAU	Cleavage	similar to UniRef100_O81105 Cluster: Leucine-rich repeat transmembrane protein kinase 1; n=1; Zea mays|Rep: Leucine-rich repeat transmembrane protein kinase 1 - Zea mays (Maize), partial (54%)	1
Tae-miR1171	TC400723	3	15.377	1	21	1055	1075	AUGGAGUGGAUGAUGGAGUGG	CCACUCCGUCGGCUACUCCGU	Translation		1
Tae-miR1171	TC410884	2	13.366	1	21	542	562	AUGGAGUGGAUGAUGGAGUGG	CCGUGCUAUCAUCUACUCCAU	Cleavage	homologue to UniRef100_Q5MFQ0 Cluster: Low molecular weight glutenin; n=1; Triticum aestivum|Rep: Low molecular weight glutenin - Triticum aestivum (Wheat), complete	1
Tae-miR1171	TC445990	1.5	24.252	1	21	1959	1979	AUGGAGUGGAUGAUGGAGUGG	CGGCUUCAUCGUCUACUCCAU	Cleavage	homologue to UniRef100_Q84TT8 Cluster: UDP-glucose dehydrogenase; n=1; Colocasia esculenta|Rep: UDP-glucose dehydrogenase - Colocasia esculenta (Elephant's ear) (Taro), partial (43%)	1
Tae-miR1171	CA694616	1.5	23.962	1	19	99	117	AUGGAGUGGAUGAUGGAGU	GCUUCAUCGUCUACUCCAU	Cleavage	homologue to UniRef100_Q96558 Cluster: UDP-glucose 6-dehydrogenase; n=1; Glycine max|Rep: UDP-glucose 6-dehydrogenase - Glycine max (Soybean), partial (11%)	1
Tae-miR1171	TC406671	1	16.093	1	19	591	609	AUGGAGUGGAUGAUGGAGU	GUUCCAUCAUCUACUCUAU	Cleavage		1
Tae-miR1171	TC371834	1.5	23.962	1	19	628	646	AUGGAGUGGAUGAUGGAGU	GCUUCAUCGUCUACUCCAU	Cleavage	homologue to UniRef100_Q84TT8 Cluster: UDP-glucose dehydrogenase; n=1; Colocasia esculenta|Rep: UDP-glucose dehydrogenase - Colocasia esculenta (Elephant's ear) (Taro), partial (45%)	1
Tae-miR1171	CA629540	2.5	8.455	1	21	272	292	AUGGAGUGGAUGAUGGAGUGG	CCUCUUCAUCAUCCACUUCGA	Cleavage	similar to UniRef100_A1WMB0 Cluster: L-glutamine synthetase; n=1; Verminephrobacter eiseniae EF01-2|Rep: L-glutamine synthetase, partial (2%)	1
Tae-miR1171	TC445050	3	23.859	1	21	8	28	AUGGAGUGGAUGAUGGAGUGG	UCACUCCACUGUCCACUCCAG	Cleavage	weakly similar to UniRef100_P50699 Cluster: Thaumatin-like protein precursor; n=1; Arabidopsis thaliana|Rep: Thaumatin-like protein precursor - Arabidopsis thaliana (Mouse-ear cress), partial (45%)	1
Tae-miR1171	CA618784	2	15.007	1	20	6	25	AUGGAGUGGAUGAUGGAGUG	CGCUCCAUCUUUCGCUCCAU	Translation	similar to UniRef100_Q28ZK6 Cluster: GA12359-PA; n=1; Drosophila pseudoobscura|Rep: GA12359-PA - Drosophila pseudoobscura (Fruit fly), partial (5%)	1
Tae-miR1171	CA623049	2	15.007	1	20	6	25	AUGGAGUGGAUGAUGGAGUG	CGCUCCAUCUUUCGCUCCAU	Translation	similar to UniRef100_Q28ZK6 Cluster: GA12359-PA; n=1; Drosophila pseudoobscura|Rep: GA12359-PA - Drosophila pseudoobscura (Fruit fly), partial (5%)	1
Tae-miR1171	GR302584	1	18.672	1	20	14	33	AUGGAGUGGAUGAUGGAGUG	CAAUCCAUCACCCACUCCAU	Translation		1
Tae-miR1171	TC413624	3	22.936	1	21	3	23	AUGGAGUGGAUGAUGGAGUGG	UCACUCCACUGUCCACUCCAC	Cleavage	similar to UniRef100_P50699 Cluster: Thaumatin-like protein precursor; n=1; Arabidopsis thaliana|Rep: Thaumatin-like protein precursor - Arabidopsis thaliana (Mouse-ear cress), partial (86%)	1
Tae-miR1171	TC387918	3	24.362	1	21	769	789	AUGGAGUGGAUGAUGGAGUGG	CCGCUCCGACAUCUACUCCAG	Cleavage	similar to UniRef100_Q6RK61 Cluster: Auxin transporter PIN1; n=1; Triticum aestivum|Rep: Auxin transporter PIN1 - Triticum aestivum (Wheat), partial (46%)	1
Tae-miR1171	TC400932	1.5	18.432	1	20	1052	1071	AUGGAGUGGAUGAUGGAGUG	UAUUCCAUCAACCGCUCCAU	Translation	similar to UniRef100_Q0E0E5 Cluster: Os02g0556400 protein; n=1; Oryza sativa Japonica Group|Rep: Os02g0556400 protein - Oryza sativa subsp. japonica (Rice), partial (98%)	1
Tae-miR1171	TC432390	3	18.097	1	21	118	138	AUGGAGUGGAUGAUGGAGUGG	UCACUUCGUGAUCUGCUCCAU	Cleavage	weakly similar to UniRef100_A7QP08 Cluster: Chromosome chr1 scaffold_135, whole genome shotgun sequence; n=1; Vitis vinifera|Rep: Chromosome chr1 scaffold_135, whole genome shotgun sequence - Vitis vinifera (Grape), partial (5%)	1
Tae-miR1171	BG263828	2.5	7.193	1	21	401	421	AUGGAGUGGAUGAUGGAGUGG	CCGUGCUAUCAUCUACUCUAU	Cleavage	homologue to UniRef100_P93794 Cluster: Low-molecular-weight glutenin storage protein; n=1; Triticum aestivum|Rep: Low-molecular-weight glutenin storage protein - Triticum aestivum (Wheat), partial (37%)	1
Tae-miR1171	CA622939	2.5	14.672	1	21	325	345	AUGGAGUGGAUGAUGGAGUGG	CUAUUCAAUUGUCUACUCCAU	Cleavage	weakly similar to UniRef100_O04676 Cluster: Cysteine proteinase precursor; n=1; Hordeum vulgare|Rep: Cysteine proteinase precursor - Hordeum vulgare (Barley), partial (14%)	1
Tae-miR1171	CA623895	2.5	7.537	1	21	377	397	AUGGAGUGGAUGAUGGAGUGG	CUAUUCAAUUGUCUACUCCAU	Cleavage	homologue to UniRef100_A1ZB24 Cluster: CG5765-PA; n=1; Drosophila melanogaster|Rep: CG5765-PA - Drosophila melanogaster (Fruit fly), partial (4%)	1
Tae-miR1171	CA712300	2.5	13.835	1	21	400	420	AUGGAGUGGAUGAUGGAGUGG	CCAUACCAUCAUACAUUCCAU	Translation	homologue to UniRef100_Q6EEW8 Cluster: Gamma gliadin; n=1; Triticum aestivum|Rep: Gamma gliadin - Triticum aestivum (Wheat), partial (58%)	1
Tae-miR1171	BF473594	2.5	13.568	1	21	434	454	AUGGAGUGGAUGAUGGAGUGG	CCGUGCUAUCAUCUACUCUAU	Cleavage	homologue to UniRef100_Q6SPZ3 Cluster: Low molecular weight glutenin; n=1; Triticum aestivum|Rep: Low molecular weight glutenin - Triticum aestivum (Wheat), partial (48%)	1
Tae-miR1171	TC429856	1.5	14.114	1	18	199	216	AUGGAGUGGAUGAUGGAG	CUCCGUCAUCUACUUCAU	Cleavage	weakly similar to UniRef100_UPI0000ECA1B9 Cluster: Serine/arginine repetitive matrix protein 1.; n=1; Gallus gallus|Rep: Serine/arginine repetitive matrix protein 1. - Gallus gallus, partial (6%)	1
Tae-miR1171	TC456907	2.5	13.568	1	21	344	364	AUGGAGUGGAUGAUGGAGUGG	CCGUGCUAUCAUCUACUCUAU	Cleavage	homologue to UniRef100_A9UID2 Cluster: Low-molecular-weight glutenin subunit protein 1-50; n=1; Triticum aestivum x Lophopyrum elongatum|Rep: Low-molecular-weight glutenin subunit protein 1-50 - Triticum aestivum x Lophopyrum elongatum, partial (68%)	1
Tae-miR1171	TC402382	2.5	12.5	1	21	332	352	AUGGAGUGGAUGAUGGAGUGG	CCGUGCUAUCAUCUACUCUAU	Cleavage	UniRef100_Q6SPZ1 Cluster: Low molecular weight glutenin; n=1; Triticum aestivum|Rep: Low molecular weight glutenin - Triticum aestivum (Wheat), partial (57%)	1
Tae-miR1171	TC448601	2.5	13.53	1	21	437	457	AUGGAGUGGAUGAUGGAGUGG	CCGUGCUAUCAUCUACUCUAU	Cleavage	homologue to UniRef100_Q0PW11 Cluster: Low molecular weight glutenin subunit GF-1; n=1; Triticum aestivum|Rep: Low molecular weight glutenin subunit GF-1 - Triticum aestivum (Wheat), partial (45%)	1
Tae-miR1171	CK200744	3	4.261	1	21	290	310	AUGGAGUGGAUGAUGGAGUGG	UCACUUUAUCAACCAUUCCGU	Translation	UniRef100_Q9CBI6 Cluster: Superoxide dismutase [Cu-Zn] precursor; n=1; Mycobacterium leprae|Rep: Superoxide dismutase [Cu-Zn] precursor - Mycobacterium leprae, partial (5%)	1
Tae-miR1171	TC440051	2.5	13.851	1	21	484	504	AUGGAGUGGAUGAUGGAGUGG	CCGUGCUAUCAUCUACUCUAU	Cleavage	homologue to UniRef100_P10385 Cluster: Glutenin, low molecular weight subunit precursor; n=1; Triticum aestivum|Rep: Glutenin, low molecular weight subunit precursor - Triticum aestivum (Wheat), partial (53%)	1
Tae-miR1171	TC423094	2	21.408	1	21	411	431	AUGGAGUGGAUGAUGGAGUGG	CAACUCCAUCGGCCGCUCCAU	Translation	similar to UniRef100_Q8LG37 Cluster: AtPH1-like protein; n=1; Arabidopsis thaliana|Rep: AtPH1-like protein - Arabidopsis thaliana (Mouse-ear cress), partial (90%)	1
Tae-miR1171	NP584973	2.5	14.002	1	21	507	527	AUGGAGUGGAUGAUGGAGUGG	CCGUGCUAUCGUCUACUCCAU	Cleavage	GB|AJ519837.1|CAD58621.1 low molecular weight glutenin subunit [Triticum aestivum]	1
Tae-miR1171	TC409580	2.5	9.279	1	21	489	509	AUGGAGUGGAUGAUGGAGUGG	CCAUACCAUCAUACAUUCCAU	Translation	UniRef100_Q6EEW8 Cluster: Gamma gliadin; n=1; Triticum aestivum|Rep: Gamma gliadin - Triticum aestivum (Wheat), complete	1
Tae-miR1171	BU607209	2.5	14.002	1	21	418	438	AUGGAGUGGAUGAUGGAGUGG	CCGUGCUAUCGUCUACUCCAU	Cleavage	homologue to UniRef100_Q8W3X4 Cluster: Low-molecular-weight glutenin subunit group 3 type II; n=1; Triticum aestivum|Rep: Low-molecular-weight glutenin subunit group 3 type II - Triticum aestivum (Wheat), partial (59%)	1
Tae-miR1171	TC423800	2.5	14.002	1	21	396	416	AUGGAGUGGAUGAUGGAGUGG	CCGUGCUAUCGUCUACUCCAU	Cleavage	homologue to UniRef100_Q8W3W6 Cluster: Low-molecular-weight glutenin subunit group 3 type II; n=1; Triticum aestivum|Rep: Low-molecular-weight glutenin subunit group 3 type II - Triticum aestivum (Wheat), partial (95%)	1
Tae-miR1171	TC448169	2.5	14.533	1	21	780	800	AUGGAGUGGAUGAUGGAGUGG	CUAUUCAAUUGUCUACUCCAU	Cleavage	weakly similar to UniRef100_O65039 Cluster: Vignain precursor; n=1; Ricinus communis|Rep: Vignain precursor - Ricinus communis (Castor bean), partial (19%)	1
Tae-miR1171	NP414276	2.5	14.002	1	21	624	644	AUGGAGUGGAUGAUGGAGUGG	CCGUGCUAUCGUCUACUCCAU	Cleavage	GB|AB062859.1|BAB78745.1 low-molecular-weight glutenin subunit group 3 type II [Triticum aestivum]	1
Tae-miR1171	NP9351765	2.5	14.002	1	21	618	638	AUGGAGUGGAUGAUGGAGUGG	CCGUGCUAUCGUCUACUCCAU	Cleavage	GB|AJ937920.1|CAI79052.1 putative LMW-glutenin subunit	1
Tae-miR1171	NP414277	2.5	14.002	1	21	669	689	AUGGAGUGGAUGAUGGAGUGG	CCGUGCUAUCGUCUACUCCAU	Cleavage	GB|AB062858.1|BAB78744.1 low-molecular-weight glutenin subunit group 3 type II [Triticum aestivum]	1
Tae-miR1171	TC454325	2.5	13.53	1	21	578	598	AUGGAGUGGAUGAUGGAGUGG	CCGUGCUAUCAUCUACUCUAU	Cleavage	similar to UniRef100_P10386 Cluster: Glutenin, low molecular weight subunit 1D1 precursor; n=2; Triticum aestivum|Rep: Glutenin, low molecular weight subunit 1D1 precursor - Triticum aestivum (Wheat), partial (87%)	1
Tae-miR1171	NP414278	2.5	14.002	1	21	711	731	AUGGAGUGGAUGAUGGAGUGG	CCGUGCUAUCGUCUACUCCAU	Cleavage	GB|AB062857.1|BAB78743.1 low-molecular-weight glutenin subunit group 3 type II [Triticum aestivum]	1
Tae-miR1171	NP9349567	2.5	14.597	1	21	750	770	AUGGAGUGGAUGAUGGAGUGG	CCGUGCUAUCGUCUACUCCAU	Cleavage	GB|EF190883.1|ABM73527.1 glutenin subunit	1
Tae-miR1171	TC449081	2	20.919	1	21	451	471	AUGGAGUGGAUGAUGGAGUGG	CGGCUUCAUCGUUUACUCCAU	Cleavage	similar to UniRef100_Q96558 Cluster: UDP-glucose 6-dehydrogenase; n=1; Glycine max|Rep: UDP-glucose 6-dehydrogenase - Glycine max (Soybean), partial (30%)	1
Tae-miR1171	TC368711	2.5	14.002	1	21	798	818	AUGGAGUGGAUGAUGGAGUGG	CCGUGCUAUCGUCUACUCCAU	Cleavage	UniRef100_Q8W3X1 Cluster: Low-molecular-weight glutenin subunit group 3 type II; n=1; Triticum aestivum|Rep: Low-molecular-weight glutenin subunit group 3 type II - Triticum aestivum (Wheat), complete	1
Tae-miR1171	NP414281	2.5	14.002	1	21	801	821	AUGGAGUGGAUGAUGGAGUGG	CCGUGCUAUCGUCUACUCCAU	Cleavage	GB|AB062854.1|BAB78740.1 low-molecular-weight glutenin subunit group 3 type II [Triticum aestivum]	1
Tae-miR1171	TC369934	2.5	9.279	1	21	668	688	AUGGAGUGGAUGAUGGAGUGG	CCAUACCAUCAUACAUUCCAU	Translation	UniRef100_A1EHE7 Cluster: Gamma-gliadin; n=9; Triticum|Rep: Gamma-gliadin - Triticum aestivum (Wheat), complete	1
Tae-miR1171	TC458525	2.5	12.558	1	21	626	646	AUGGAGUGGAUGAUGGAGUGG	CCGUGCUAUCGUCUACUCCAU	Cleavage	homologue to UniRef100_A7KJC4 Cluster: Pt-33 protein; n=1; Aegilops tauschii|Rep: Pt-33 protein - Aegilops tauschii (Tausch's goatgrass) (Aegilops squarrosa), partial (66%)	1
Tae-miR1171	TC368725	2.5	13.53	1	21	761	781	AUGGAGUGGAUGAUGGAGUGG	CCGUGCUAUCAUCUACUCUAU	Cleavage	UniRef100_P10385 Cluster: Glutenin, low molecular weight subunit precursor; n=1; Triticum aestivum|Rep: Glutenin, low molecular weight subunit precursor - Triticum aestivum (Wheat), complete	1
Tae-miR1171	TC368690	2.5	12.729	1	21	851	871	AUGGAGUGGAUGAUGGAGUGG	CCGUGCUAUCAUCUACUCUAU	Cleavage	UniRef100_Q6SPY7 Cluster: Low molecular weight glutenin; n=2; Triticum aestivum|Rep: Low molecular weight glutenin - Triticum aestivum (Wheat), complete	1
Tae-miR1171	TC398347	2	16.3	1	21	543	563	AUGGAGUGGAUGAUGGAGUGG	UCGCUCCAUCCCCCACUCCAU	Translation	similar to UniRef100_Q2IMJ3 Cluster: LigA; n=1; Anaeromyxobacter dehalogenans 2CP-C|Rep: LigA - Anaeromyxobacter dehalogenans (strain 2CP-C), partial (7%)	1
Tae-miR1171	TC436294	2.5	14.002	1	21	893	913	AUGGAGUGGAUGAUGGAGUGG	CCGUGCUAUCGUCUACUCCAU	Cleavage	UniRef100_Q75ZV9 Cluster: Low molecular weight glutenin subunit; n=1; Triticum aestivum|Rep: Low molecular weight glutenin subunit - Triticum aestivum (Wheat), complete	1
Tae-miR1171	TC371636	2.5	13.568	1	21	840	860	AUGGAGUGGAUGAUGGAGUGG	CCGUGCUAUCAUCUACUCUAU	Cleavage	UniRef100_P93794 Cluster: Low-molecular-weight glutenin storage protein; n=1; Triticum aestivum|Rep: Low-molecular-weight glutenin storage protein - Triticum aestivum (Wheat), complete	1
Tae-miR1171	TC368707	2.5	13.568	1	21	792	812	AUGGAGUGGAUGAUGGAGUGG	CCGUGCUAUCAUCUACUCUAU	Cleavage	UniRef100_Q6SPZ1 Cluster: Low molecular weight glutenin; n=1; Triticum aestivum|Rep: Low molecular weight glutenin - Triticum aestivum (Wheat), complete	1
Tae-miR1171	TC409633	2.5	13.568	1	21	813	833	AUGGAGUGGAUGAUGGAGUGG	CCGUGCUAUCAUCUACUCUAU	Cleavage	UniRef100_Q6SPZ2 Cluster: Low molecular weight glutenin; n=1; Triticum aestivum|Rep: Low molecular weight glutenin - Triticum aestivum (Wheat), partial (98%)	1
Tae-miR1171	TC372366	2	20.466	1	21	1122	1142	AUGGAGUGGAUGAUGGAGUGG	CAACUCCGCCGUCCACUCCAU	Cleavage	UniRef100_A4K4Z1 Cluster: Alpha tubulin-5A; n=1; Triticum aestivum|Rep: Alpha tubulin-5A - Triticum aestivum (Wheat), complete	1
Tae-miR1171	TC399769	2	18.46	1	21	1124	1144	AUGGAGUGGAUGAUGGAGUGG	CAACUCCGCCGUCCACUCCAU	Cleavage	UniRef100_A4K4Z0 Cluster: Alpha tubulin-5D; n=1; Triticum aestivum|Rep: Alpha tubulin-5D - Triticum aestivum (Wheat), complete	1
Tae-miR1171	TC371242	2	22.952	1	21	1110	1130	AUGGAGUGGAUGAUGGAGUGG	CAACUCCGCCGUCCACUCCAU	Cleavage	UniRef100_A4K4Z0 Cluster: Alpha tubulin-5D; n=1; Triticum aestivum|Rep: Alpha tubulin-5D - Triticum aestivum (Wheat), complete	1
Tae-miR1171	CD880802	2	24.468	1	19	414	432	AUGGAGUGGAUGAUGGAGU	GCUUCAUUGUCUACUCCAU	Cleavage	homologue to UniRef100_Q6RK07 Cluster: UDP-glucose dehydrogenase; n=1; Cinnamomum osmophloeum|Rep: UDP-glucose dehydrogenase - Cinnamomum osmophloeum, partial (31%)	1
Tae-miR1171	CK158415	3	16.389	1	20	94	113	AUGGAGUGGAUGAUGGAGUG	CAUUUCAUCAUUCAUUUCAA	Cleavage	similar to UniRef100_Q5UBU6 Cluster: Splicing factor 3a subunit 2; n=1; Emys orbicularis|Rep: Splicing factor 3a subunit 2 - Emys orbicularis (European pond turtle), partial (27%)	1
Tae-miR1171	TC417703	2	24.468	1	19	227	245	AUGGAGUGGAUGAUGGAGU	GCUUCAUUGUCUACUCCAU	Cleavage	similar to UniRef100_Q6RK07 Cluster: UDP-glucose dehydrogenase; n=1; Cinnamomum osmophloeum|Rep: UDP-glucose dehydrogenase - Cinnamomum osmophloeum, partial (18%)	1
Tae-miR1171	TC383508	1.5	19.617	1	19	612	630	AUGGAGUGGAUGAUGGAGU	GUUCCAUCGUCUACUCUAU	Cleavage	similar to UniRef100_Q6N7T0 Cluster: DUF403; n=1; Rhodopseudomonas palustris|Rep: DUF403 - Rhodopseudomonas palustris, partial (6%)	1
Tae-miR1171	TC382678	2.5	12.902	1	19	669	687	AUGGAGUGGAUGAUGGAGU	ACUCCAUCAUUUAUUCUGU	Cleavage		1
Tae-miR1171	TC369431	2	23.068	1	19	754	772	AUGGAGUGGAUGAUGGAGU	GCUUCAUUGUCUACUCCAU	Cleavage	homologue to UniRef100_Q6RK07 Cluster: UDP-glucose dehydrogenase; n=1; Cinnamomum osmophloeum|Rep: UDP-glucose dehydrogenase - Cinnamomum osmophloeum, partial (43%)	1
Tae-miR1171	TC376095	2	24.468	1	19	823	841	AUGGAGUGGAUGAUGGAGU	GCUUCAUUGUCUACUCCAU	Cleavage	homologue to UniRef100_A8YQV0 Cluster: UDP-glucose dehydrogenase; n=1; Bambusa oldhamii|Rep: UDP-glucose dehydrogenase - Bambusa oldhamii (Giant timber bamboo), partial (58%)	1
Tae-miR-1175-5p	TC388104	0.5	15.123	1	23	609	631	AAUGGAGCAGUUGGUAGUCUUCG	CGGAGACUACCAACUGCUUCAUU	Cleavage	UniRef100_Q2PWW1 Cluster: PME/invertase inhibitor-like protein; n=1; Musa acuminata|Rep: PME/invertase inhibitor-like protein - Musa acuminata (Banana), partial (5%)	1
Tae-miR-1175-5p	CK197061	0	15.933	1	21	48	68	AAUGGAGCAGUUGGUAGUCUU	GAGACUACCAACUGCUCCAUU	Cleavage	similar to UniRef100_A7QIT9 Cluster: Chromosome chr2 scaffold_105, whole genome shotgun sequence; n=1; Vitis vinifera|Rep: Chromosome chr2 scaffold_105, whole genome shotgun sequence - Vitis vinifera (Grape), partial (3%)	1
Tae-miR-1175-5p	GH732962	0	20.166	1	21	235	255	AAUGGAGCAGUUGGUAGUCUU	GAGACUACCAACUGCUCCAUU	Cleavage		1
Tae-miR-1175-5p	TC456146	1	18.701	1	24	140	163	AAUGGAGCAGUUGGUAGUCUUCGC	GAGGAGACUACCAACUGUUUCAUU	Cleavage		1
Tae-miR-1175-5p	AL816465	0.5	11.794	1	21	68	88	AAUGGAGCAGUUGGUAGUCUU	GAGACUACCAACUGCUUCAUU	Cleavage	UniRef100_Q1N9C3 Cluster: Cytidylate kinase; n=1; Sphingomonas sp. SKA58|Rep: Cytidylate kinase - Sphingomonas sp. SKA58, partial (5%)	1
Tae-miR-1175-5p	DR736525	2.5	24.084	1	23	509	531	AAUGGAGCAGUUGGUAGUCUUCG	UGAAGGUUGUUAGCUGCUCCAUU	Cleavage	weakly similar to UniRef100_Q5JMQ6 Cluster: Cullin 1B-like; n=1; Oryza sativa Japonica Group|Rep: Cullin 1B-like - Oryza sativa subsp. japonica (Rice), partial (47%)	1
Tae-miR-1175-5p	CA680735	1	15.637	1	23	54	76	AAUGGAGCAGUUGGUAGUCUUCG	UGGAAGCCACCAACUGCUCCAUU	Cleavage	similar to UniRef100_Q0E2P9 Cluster: Os02g0221900 protein; n=2; Oryza sativa Japonica Group|Rep: Os02g0221900 protein - Oryza sativa subsp. japonica (Rice), partial (14%)	1
Tae-miR-1175-5p	CA700200	3	16.061	1	24	380	403	AAUGGAGCAGUUGGUAGUCUUCGC	GCAGAGACCGUCAACUGCUCUGUU	Cleavage	similar to UniRef100_Q0DPK6 Cluster: Os03g0684300 protein; n=1; Oryza sativa Japonica Group|Rep: Os03g0684300 protein - Oryza sativa subsp. japonica (Rice), partial (21%)	1
Tae-miR-1175-5p	CA625883	3	14.503	1	24	251	274	AAUGGAGCAGUUGGUAGUCUUCGC	GCAGUGACUACCAACUGCUUCAGA	Cleavage	UniRef100_Q9ZRQ5 Cluster: Phytase; n=1; Zea mays|Rep: Phytase - Zea mays (Maize), partial (20%)	1
Tae-miR-1175-5p	CA673058	3	15.763	1	24	370	393	AAUGGAGCAGUUGGUAGUCUUCGC	GUAAGGACUCCCAAUUGCUCCCUU	Cleavage	homologue to UniRef100_A7QNB7 Cluster: Ubiquitin carrier protein; n=2; core eudicotyledons|Rep: Ubiquitin carrier protein - Vitis vinifera (Grape), partial (12%)	1
Tae-miR-1175-5p	TC453593	2.5	23.755	1	24	409	432	AAUGGAGCAGUUGGUAGUCUUCGC	GAGAAUGCUACCAGCUGUUCCAAU	Cleavage		1
Tae-miR-1175-5p	TC370411	2.5	23.755	1	24	678	701	AAUGGAGCAGUUGGUAGUCUUCGC	GAGAAUGCUACCAGCUGUUCCAAU	Cleavage	similar to UniRef100_Q8SBC5 Cluster: High mobility group box protein 2; n=2; Oryza sativa|Rep: High mobility group box protein 2 - Oryza sativa subsp. japonica (Rice), partial (91%)	1
Tae-miR-1175-5p	TC389123	2.5	22.359	1	24	658	681	AAUGGAGCAGUUGGUAGUCUUCGC	GAGAAUGCUACCAGCUGUUCCAAU	Cleavage	similar to UniRef100_Q8SBC5 Cluster: High mobility group box protein 2; n=2; Oryza sativa|Rep: High mobility group box protein 2 - Oryza sativa subsp. japonica (Rice), partial (52%)	1
Tae-miR-1175-5p	TC439572	1.5	21.14	1	22	432	453	AAUGGAGCAGUUGGUAGUCUUC	GUAAACUACUGACUGCUUCAUU	Cleavage	similar to UniRef100_A7NVQ3 Cluster: Chromosome chr18 scaffold_1, whole genome shotgun sequence; n=1; Vitis vinifera|Rep: Chromosome chr18 scaffold_1, whole genome shotgun sequence - Vitis vinifera (Grape), partial (11%)	1
Tae-miR-1175-5p	CV760562	3	22.639	1	24	404	428	AAUGGAGCAGUUGGUAGU-CUUCGC	GCGGAGUACUACCAGUUGCUCGGUU	Cleavage		1
Tae-miR-1175-5p	TC379595	3	22.363	1	24	403	427	AAUGGAGCAGUUGGUAGU-CUUCGC	GCGGAGUACUACCAGUUGCUCGGUU	Cleavage	similar to UniRef100_A7QRJ2 Cluster: Chromosome chr8 scaffold_150, whole genome shotgun sequence; n=1; Vitis vinifera|Rep: Chromosome chr8 scaffold_150, whole genome shotgun sequence - Vitis vinifera (Grape), partial (67%)	1
Tae-miR-1175-5p	TC411149	2	19.829	1	20	469	488	AAUGGAGCAGUUGGUAGUCU	GGGUUACCAGCUGCUCCAUC	Cleavage	similar to UniRef100_A7Q0P1 Cluster: Chromosome chr7 scaffold_42, whole genome shotgun sequence; n=1; Vitis vinifera|Rep: Chromosome chr7 scaffold_42, whole genome shotgun sequence - Vitis vinifera (Grape), partial (29%)	1
Tae-miR-1175-5p	TC390773	3	19.294	1	24	405	429	AAUGGAGCAGUUGGUAGU-CUUCGC	GCGGAGUACUACCAGUUGCUCGGUU	Cleavage		1
Tae-miR-1175-5p	CJ854427	3	18.584	1	24	403	426	AAUGGAGCAGUUGGUAGUCUUCGC	GCGACGUCUACCAGCGGCUCCAGU	Translation	similar to UniRef100_Q2QI10 Cluster: Cell wall invertase; n=1; Lolium perenne|Rep: Cell wall invertase - Lolium perenne (Perennial ryegrass), partial (28%)	1
Tae-miR-1175-5p	CA680186	3	18.993	1	21	248	268	AAUGGAGCAGUUGGUAGUCUU	AGGAUUAUGAGCUGCUUCAUU	Cleavage	similar to UniRef100_Q0J1G5 Cluster: Os09g0441600 protein; n=1; Oryza sativa Japonica Group|Rep: Os09g0441600 protein - Oryza sativa subsp. japonica (Rice), partial (6%)	1
Tae-miR-1175-5p	TC435595	2.5	22.079	1	24	377	400	AAUGGAGCAGUUGGUAGUCUUCGC	GAGGAGCCUGUCAUCUGCUCUAUU	Translation		1
Tae-miR-1175-5p	TC399708	2	23.504	1	21	195	215	AAUGGAGCAGUUGGUAGUCUU	AAAACUACCCGUUGCUCCAUU	Cleavage	similar to UniRef100_Q0DVB7 Cluster: Os03g0138100 protein; n=1; Oryza sativa Japonica Group|Rep: Os03g0138100 protein - Oryza sativa subsp. japonica (Rice), partial (13%)	1
Tae-miR-1175-5p	TC382442	3	17.964	1	24	109	132	AAUGGAGCAGUUGGUAGUCUUCGC	GCGACGUCUACCAGCGGCUCCAGU	Translation	similar to UniRef100_Q2QI10 Cluster: Cell wall invertase; n=1; Lolium perenne|Rep: Cell wall invertase - Lolium perenne (Perennial ryegrass), partial (53%)	1
Tae-miR-1175-5p	TC433087	3	10.335	1	24	666	689	AAUGGAGCAGUUGGUAGUCUUCGC	GCGGACGUUAUCAACAACUCCAUU	Translation	similar to UniRef100_Q2QWE9 Cluster: Expressed protein; n=1; Oryza sativa Japonica Group|Rep: Expressed protein - Oryza sativa subsp. japonica (Rice), partial (35%)	1
Tae-miR-1175-5p	TC372974	3	18.714	1	24	365	388	AAUGGAGCAGUUGGUAGUCUUCGC	GCGACGUCUACCAGCGGCUCCAGU	Translation	similar to UniRef100_Q2QI10 Cluster: Cell wall invertase; n=1; Lolium perenne|Rep: Cell wall invertase - Lolium perenne (Perennial ryegrass), partial (67%)	1
Tae-miR-1175-5p	CA627618	2	20.377	1	19	268	286	AAUGGAGCAGUUGGUAGUC	GAUUGCCAACUUCUCCAUU	Cleavage	weakly similar to UniRef100_O96624 Cluster: Actin-related protein 2/3 complex subunit 3; n=1; Dictyostelium discoideum|Rep: Actin-related protein 2/3 complex subunit 3 - Dictyostelium discoideum (Slime mold), partial (76%)	1
Tae-miR-1175-5p	CA610324	2	20.909	1	22	349	370	AAUGGAGCAGUUGGUAGUCUUC	GCAGGCUACCACCUUCUCCAUU	Translation		1
Tae-miR-1175-5p	GH725958	3	18.053	1	22	62	83	AAUGGAGCAGUUGGUAGUCUUC	GAUGACUACAGACUGUUCUGUU	Cleavage	similar to UniRef100_A8PRK4 Cluster: GRIP domain containing protein; n=1; Brugia malayi|Rep: GRIP domain containing protein -, partial (3%)	1
Tae-miR-1175-5p	BJ308496	1.5	16.757	1	22	209	230	AAUGGAGCAGUUGGUAGUCUUC	GGAACCUGCCGGCUGCUCCAUU	Cleavage	similar to UniRef100_Q69V36 Cluster: Transcriptional factor B3-like; n=2; Oryza sativa Japonica Group|Rep: Transcriptional factor B3-like - Oryza sativa subsp. japonica (Rice), partial (12%)	1
Tae-miR-1175-5p	CA648171	1.5	24.272	1	23	40	62	AAUGGAGCAGUUGGUAGUCUUCG	UGCACGCUACCACCUGCUCCGUU	Translation		1
Tae-miR-1175-5p	CA647805	1.5	24.272	1	23	40	62	AAUGGAGCAGUUGGUAGUCUUCG	UGCACGCUACCACCUGCUCCGUU	Translation		1
Tae-miR-1175-5p	TC408295	1.5	23.603	1	23	50	72	AAUGGAGCAGUUGGUAGUCUUCG	UGCACGCUACCACCUGCUCCGUU	Translation	weakly similar to UniRef100_O24556 Cluster: Physical impedance induced protein; n=1; Zea mays|Rep: Physical impedance induced protein - Zea mays (Maize), partial (49%)	1
Tae-miR-1175-5p	TC385537	3	14.716	1	23	684	706	AAUGGAGCAGUUGGUAGUCUUCG	UGGAGUGUGCCGGCUGUUCCAUU	Cleavage	weakly similar to UniRef100_Q7XDU8 Cluster: GRF zinc finger family protein, expressed; n=1; Oryza sativa Japonica Group|Rep: GRF zinc finger family protein, expressed - Oryza sativa subsp. japonica (Rice), partial (28%)	1
Tae-miR-1175-5p	TC377811	1.5	24.486	1	23	298	320	AAUGGAGCAGUUGGUAGUCUUCG	UGCACGCUACCACCUGCUCCGUU	Translation	weakly similar to UniRef100_O24556 Cluster: Physical impedance induced protein; n=1; Zea mays|Rep: Physical impedance induced protein - Zea mays (Maize), partial (51%)	1
Tae-miR-1175-5p	TC458012	2.5	12.542	1	23	651	673	AAUGGAGCAGUUGGUAGUCUUCG	UGCAGCCUGUCAGUUGCUUCAUU	Cleavage		1
Tae-miR-1175-5p	DR738311	3	18.217	1	23	463	485	AAUGGAGCAGUUGGUAGUCUUCG	UGUAGGCUACCAGUUUCUUCGUU	Cleavage	UniRef100_Q8QTA0 Cluster: Coat protein; n=1; Banana mosaic virus|Rep: Coat protein - Banana mosaic virus, partial (6%)	1
Tae-miR-1175-5p	TC432644	3	9.503	1	23	215	237	AAUGGAGCAGUUGGUAGUCUUCG	CCAAGACCACCAACAUCUCCAUU	Translation	homologue to UniRef100_Q65SE5 Cluster: NagE protein; n=1; Mannheimia succiniciproducens MBEL55E|Rep: NagE protein - Mannheimia succiniciproducens (strain MBEL55E), partial (8%)	1
Tae-miR-1175-5p	BJ271160	3	18.843	1	20	62	81	AAUGGAGCAGUUGGUAGUCU	GGACUGCUAAGUGCUCCAUG	Translation		1
Tae-miR-1175-5p	CA650796	2	6.625	1	18	684	701	AAUGGAGCAGUUGGUAGU	AUUNCCAACUGCUCCGUU	Cleavage	homologue to UniRef100_A9TIT6 Cluster: Predicted protein; n=1; Physcomitrella patens subsp. patens|Rep: Predicted protein -, partial (2%)	1
Tae-miR-1175-5p	TC452143	3	24.114	1	24	594	617	AAUGGAGCAGUUGGUAGUCUUCGC	GUUAAGUUUACUAGCUCCUUCAUU	Cleavage	weakly similar to UniRef100_A7NYN8 Cluster: Chromosome chr6 scaffold_3, whole genome shotgun sequence; n=1; Vitis vinifera|Rep: Chromosome chr6 scaffold_3, whole genome shotgun sequence - Vitis vinifera (Grape), partial (8%)	1
Tae-miR-1175-5p	TC420260	2	14.648	1	18	18	35	AAUGGAGCAGUUGGUAGU	ACUGUCAGUUGCUCCAUU	Cleavage	UniRef100_A0KIN3 Cluster: Hydrolase, alpha/beta fold family; n=1; Aeromonas hydrophila subsp. hydrophila ATCC 7966|Rep: Hydrolase, alpha/beta fold family - Aeromonas hydrophila subsp. hydrophila (strain ATCC 7966 / NCIB 9240), partial (5%)	1
Tae-miR-1175-5p	TC393526	3	18.607	1	21	98	118	AAUGGAGCAGUUGGUAGUCUU	AGGACUACCACAUGUUCCGUU	Translation	similar to UniRef100_Q1T6Z3 Cluster: Potassium transporter; n=1; Phragmites australis|Rep: Potassium transporter - Phragmites australis (Common reed), partial (24%)	1
Tae-miR-1175-5p	TC403075	3	18.164	1	21	821	841	AAUGGAGCAGUUGGUAGUCUU	AGGACUACCACAUGUUCCGUU	Translation	homologue to UniRef100_Q1T6Z3 Cluster: Potassium transporter; n=1; Phragmites australis|Rep: Potassium transporter - Phragmites australis (Common reed), partial (41%)	1
Tae-miR-1175-5p	TC452863	3	17.801	1	20	14	33	AAUGGAGCAGUUGGUAGUCU	GGACUGCUAAGUGCUCCAUG	Translation	UniRef100_Q8GGV8 Cluster: Seryl-tRNA synthetase; n=1; Rhizobium leguminosarum bv. viciae|Rep: Seryl-tRNA synthetase - Rhizobium leguminosarum bv. viciae, partial (13%)	1
Tae-miR-1175-5p	CA644203	2.5	23.424	1	22	454	475	AAUGGAGCAGUUGGUAGUCUUC	GCAGGCUGCCACCUUCUCCAUU	Translation		1
Tae-miR-1175-5p	TC414350	2.5	22.616	1	22	290	311	AAUGGAGCAGUUGGUAGUCUUC	GCAGGCUGCCACCUUCUCCAUU	Translation		1
Tae-miR1217-3p	TC386474	1.5	18.581	1	21	586	606	AAUUUGAGAGGAUGAUGGCAA	UUUCCAUCAUCCUCUCAAGUG	Cleavage		1
Tae-miR1217-3p	CA632746	2.5	14.959	1	21	330	350	AAUUUGAGAGGAUGAUGGCAA	UUGCCGUAAUCUUUUCAAAUU	Cleavage	UniRef100_P27238 Cluster: Uncharacterized protein yfeD; n=4; Escherichia coli|Rep: Uncharacterized protein yfeD - Escherichia coli (strain K12), partial (88%)	1
Tae-miR1217-3p	CJ621919	3	19.685	1	21	222	242	AAUUUGAGAGGAUGAUGGCAA	UUGCUAUCAUUGUCUCAAAUG	Translation	weakly similar to UniRef100_Q2IRC2 Cluster: WD-40 repeat protein; n=1; Rhodopseudomonas palustris HaA2|Rep: WD-40 repeat protein - Rhodopseudomonas palustris (strain HaA2), partial (6%)	1
Tae-miR1217-3p	CJ937264	3	17.986	1	21	213	233	AAUUUGAGAGGAUGAUGGCAA	UUGCUAUCAUUGUCUCAAAUG	Translation	homologue to UniRef100_A5G2S2 Cluster: Lipopolysaccharide biosynthesis protein; n=1; Acidiphilium cryptum JF-5|Rep:, partial (2%)	1
Tae-miR1217-3p	BJ251298	0.5	23.265	1	18	243	260	AAUUUGAGAGGAUGAUGG	UCAUCAUCCUCUCGAAUU	Cleavage	similar to UniRef100_Q3JUZ4 Cluster: Cobalamin biosynthesis protein CobD; n=8; Burkholderia pseudomallei|Rep: Cobalamin biosynthesis protein CobD - Burkholderia pseudomallei (strain 1710b), partial (5%)	1
Tae-miR1217-3p	TC374615	3	19.407	1	21	937	958	AAUUUGAGA-GGAUGAUGGCAA	UUGCCAUCAUCCGUCUCAGGUU	Translation	similar to UniRef100_Q0E3W9 Cluster: Os02g0150900 protein; n=2; Oryza sativa Japonica Group|Rep: Os02g0150900 protein - Oryza sativa subsp. japonica (Rice), partial (48%)	1
Tae-miR1217-3p	TC371736	2.5	17.769	1	20	435	454	AAUUUGAGAGGAUGAUGGCA	UGUUGUUAUCCUUUCAAGUU	Cleavage	similar to UniRef100_Q10EK6 Cluster: Expressed protein; n=1; Oryza sativa Japonica Group|Rep: Expressed protein - Oryza sativa subsp. japonica (Rice), partial (79%)	1
Tae-miR1217-3p	TC379806	2.5	17.813	1	20	454	473	AAUUUGAGAGGAUGAUGGCA	UGUUGUUAUCCUUUCAAGUU	Cleavage	similar to UniRef100_Q10EK6 Cluster: Expressed protein; n=1; Oryza sativa Japonica Group|Rep: Expressed protein - Oryza sativa subsp. japonica (Rice), partial (78%)	1
Tae-miR1217-3p	CJ533312	3	15.764	1	21	540	560	AAUUUGAGAGGAUGAUGGCAA	UUGUCAUCAUCCGCUUGAAUG	Translation	similar to UniRef100_A8IUW5 Cluster: Predicted protein; n=1; Chlamydomonas reinhardtii|Rep: Predicted protein - Chlamydomonas reinhardtii, partial (6%)	1
Tae-miR1217-3p	CA696714	2.5	9.754	1	20	31	50	AAUUUGAGAGGAUGAUGGCA	UGCCAUUAGCUUUUCAAAUU	Cleavage	homologue to UniRef100_Q9RFS1 Cluster: Transmembrane regulatory protein ToxR; n=1; Grimontia hollisae|Rep: Transmembrane regulatory protein ToxR - Vibrio hollisae, partial (6%)	1
Tae-miR1217-3p	TC374394	2	15.79	1	21	273	293	AAUUUGAGAGGAUGAUGGCAA	UUUCUCUCAUCCUCUCAAGUU	Cleavage	similar to UniRef100_A7Q3L8 Cluster: Chromosome chr13 scaffold_48, whole genome shotgun sequence; n=1; Vitis vinifera|Rep: Chromosome chr13 scaffold_48, whole genome shotgun sequence - Vitis vinifera (Grape), partial (43%)	1
Tae-miR1217-3p	CK212009	1.5	18.486	1	18	280	297	AAUUUGAGAGGAUGAUGG	CCAUCAUCUUCUUGAAUU	Cleavage	weakly similar to UniRef100_Q84PC6 Cluster: Calmodulin-related protein; n=1; Oryza sativa Japonica Group|Rep: Calmodulin-related protein - Oryza sativa subsp. japonica (Rice), partial (80%)	1
Tae-miR1217-3p	CV778953	3	8.199	1	21	499	519	AAUUUGAGAGGAUGAUGGCAA	UUGUUAUUAUGUUUUCAAAUU	Translation	similar to UniRef100_A9S5E2 Cluster: Predicted protein; n=1; Physcomitrella patens subsp. patens|Rep: Predicted protein - Physcomitrella patens subsp. patens, partial (12%)	1
Tae-miR1217-3p	CK198420	1.5	13.87	1	18	238	255	AAUUUGAGAGGAUGAUGG	CCAUCAUCUUCUUGAAUU	Cleavage	similar to UniRef100_Q8L8T8 Cluster: Calmodulin-related protein; n=1; Arabidopsis thaliana|Rep: Calmodulin-related protein - Arabidopsis thaliana (Mouse-ear cress), partial (38%)	1
Tae-miR1217-3p	BF483549	3	15.415	1	21	472	492	AAUUUGAGAGGAUGAUGGCAA	UUGUCGUUAUCGUUUUAAAUU	Translation		1
Tae-miR1217-3p	TC455428	1.5	13.658	1	18	354	371	AAUUUGAGAGGAUGAUGG	CCAUCAUCUUCUUGAAUU	Cleavage	similar to UniRef100_Q0JQW4 Cluster: Os01g0135700 protein; n=3; Oryza sativa|Rep: Os01g0135700 protein - Oryza sativa subsp. japonica (Rice), partial (12%)	1
Tae-miR1217-3p	TC373263	3	15.024	1	20	1076	1095	AAUUUGAGAGGAUGAUGGCA	UGUCAUCAUCUUCUCACAUA	Cleavage	similar to UniRef100_A7PDG4 Cluster: Chromosome chr17 scaffold_12, whole genome shotgun sequence; n=1; Vitis vinifera|Rep: Chromosome chr17 scaffold_12, whole genome shotgun sequence - Vitis vinifera (Grape), partial (22%)	1
Tae-miR1217-3p	CJ940868	2	11.536	1	19	280	298	AAUUUGAGAGGAUGAUGGC	GCCAUGAUCUUUUCAAAUU	Cleavage	weakly similar to UniRef100_Q96VN1 Cluster: Extracellular chitinase; n=1; Blumeria graminis|Rep: Extracellular chitinase - Blumeria graminis, partial (20%)	1
Tae-miR1217-3p	CA656502	3	16.632	1	20	40	59	AAUUUGAGAGGAUGAUGGCA	UGUCAUCAUCUUCUCACAUA	Cleavage		1
Tae-miR1217-3p	TC371208	2	16.365	1	20	1165	1184	AAUUUGAGAGGAUGAUGGCA	UCCCAUCAUCUUCUCAAAGU	Cleavage		1
Tae-miR1217-3p	TC372987	3	14.434	1	20	548	567	AAUUUGAGAGGAUGAUGGCA	UGCUGUGAUCUUCUCAAGUU	Cleavage		1
Tae-miR1217-3p	TC441617	1.5	14.992	1	20	338	357	AAUUUGAGAGGAUGAUGGCA	UUCCAUCAUCCACUCGAAUU	Translation		1
Tae-miR1217-3p	TC369792	3	17.357	1	20	70	89	AAUUUGAGAGGAUGAUGGCA	UGCCAUCAUCCCCUCAGAGU	Translation	UniRef100_A5CFZ3 Cluster: Small G-protein; n=1; Hordeum vulgare subsp. vulgare|Rep: Small G-protein - Hordeum vulgare var. distichum (Two-rowed barley), partial (91%)	1
Tae-miR1217-3p	TC452714	1.5	11.861	1	20	71	90	AAUUUGAGAGGAUGAUGGCA	UAUUAUCAUUUUCUCAAAUU	Cleavage	homologue to UniRef100_Q43486 Cluster: B32E protein; n=1; Hordeum vulgare|Rep: B32E protein - Hordeum vulgare (Barley), partial (69%)	1
Tae-miR1217-3p	TC393146	1.5	16.953	1	20	307	326	AAUUUGAGAGGAUGAUGGCA	UGGCAUCAUUGUCUCAAAUU	Translation	similar to UniRef100_A7QDG2 Cluster: Chromosome chr10 scaffold_81, whole genome shotgun sequence; n=1; Vitis vinifera|Rep: Chromosome chr10 scaffold_81, whole genome shotgun sequence - Vitis vinifera (Grape), partial (90%)	1
Tae-miR1217-3p	CD863493	2	15.762	1	20	371	390	AAUUUGAGAGGAUGAUGGCA	UCCCAUCAUCUUCUCAAAGU	Cleavage	weakly similar to UniRef100_Q0JGC3 Cluster: Os01g0930800 protein; n=2; Oryza sativa Japonica Group|Rep: Os01g0930800 protein - Oryza, partial (8%)	1
Tae-miR1217-3p	CA619050	2	17.58	1	20	91	110	AAUUUGAGAGGAUGAUGGCA	UCCCAUCAUCUUCUCAAAGU	Cleavage		1
Tae-miR1217-3p	TC431225	1.5	16.76	1	20	351	370	AAUUUGAGAGGAUGAUGGCA	UGGCAUCAUUGUCUCAAAUU	Translation	similar to UniRef100_A7QDG2 Cluster: Chromosome chr10 scaffold_81, whole genome shotgun sequence; n=1; Vitis vinifera|Rep: Chromosome chr10 scaffold_81, whole genome shotgun sequence - Vitis vinifera (Grape), partial (90%)	1
Tae-miR1217-3p	GR303806	1.5	8.673	1	20	422	441	AAUUUGAGAGGAUGAUGGCA	UCUCAUCAUCCUCUUGAGUU	Cleavage	weakly similar to UniRef100_P93065 Cluster: Myrosinase binding protein; n=1; Brassica napus|Rep: Myrosinase binding protein - Brassica napus (Rape), partial (5%)	1
Tae-miR1217-3p	CB307159	3	10.961	1	20	526	545	AAUUUGAGAGGAUGAUGGCA	UGCUAUCAACCUCUCAAUUU	Cleavage		1
Tae-miR1217-3p	TC439914	2	9.278	1	20	304	323	AAUUUGAGAGGAUGAUGGCA	UGGUAUCAUCCUCUCAAUUU	Cleavage	similar to UniRef100_Q1KD30 Cluster: Genome polyprotein; n=2; Hepatitis C virus|Rep: Genome polyprotein - Hepatitis C virus, partial (7%)	1
Tae-miR1217-3p	DY741855	3	11.973	1	21	124	144	AAUUUGAGAGGAUGAUGGCAA	UCGCCAUCAUCCUCCCGAAUA	Cleavage	UniRef100_Q5MJ27 Cluster: Low temperature and salt responsive protein; n=1; Pennisetum glaucum|Rep: Low temperature and salt responsive protein - Pennisetum americanum (Pearl millet), partial (27%)	1
Tae-miR1217-3p	TC387523	2.5	16.479	1	21	37	57	AAUUUGAGAGGAUGAUGGCAA	UUUCUUUCAUCUUCUCAAGUU	Cleavage	similar to UniRef100_Q0IV82 Cluster: Os11g0106200 protein; n=1; Oryza sativa Japonica Group|Rep: Os11g0106200 protein - Oryza sativa subsp. japonica (Rice), partial (41%)	1
Tae-miR1217-3p	CD490666	2.5	14.84	1	19	368	386	AAUUUGAGAGGAUGAUGGC	GCCAUCGUCCUAUCAAAUA	Cleavage		1
Tae-miR1217-3p	TC447485	2.5	13.306	1	21	560	580	AAUUUGAGAGGAUGAUGGCAA	UUUCCAUUUUUUUCUCAAAUU	Cleavage		1
Tae-miR1217-3p	CK160110	3	12.248	1	21	421	441	AAUUUGAGAGGAUGAUGGCAA	UUGUUACCCUUCUCUCAAAUU	Cleavage		1
Tae-miR1217-3p	GH722984	2	7.93	1	21	443	463	AAUUUGAGAGGAUGAUGGCAA	UAGUAGUCAUCUUCUCAAAUU	Cleavage	weakly similar to UniRef100_Q0JPD9 Cluster: Os01g0228200 protein; n=3; Oryza sativa Japonica Group|Rep: Os01g0228200 protein - Oryza sativa subsp. japonica (Rice), partial (13%)	1
Tae-miR1217-3p	CD878981	3	20.188	1	21	146	166	AAUUUGAGAGGAUGAUGGCAA	UCGCCAUCGUCUUCUCAGAGU	Cleavage	similar to UniRef100_A0EH21 Cluster: Chromosome undetermined scaffold_96, whole genome shotgun sequence; n=1; Paramecium tetraurelia|Rep: Chromosome undetermined scaffold_96, whole genome shotgun sequence - Paramecium tetraurelia, partial (29%)	1
Tae-miR1217-3p	BF428736	1	16.034	1	18	37	54	AAUUUGAGAGGAUGAUGG	UCAUCAUGCUCUCAAAUU	Translation	weakly similar to UniRef100_Q10Q26 Cluster: B3 DNA binding domain containing protein, expressed; n=1; Oryza sativa Japonica Group|Rep: B3 DNA binding domain containing protein, expressed - Oryza sativa subsp. japonica (Rice), partial (22%)	1
Tae-miR1217-3p	TC382491	3	10.391	1	19	1645	1663	AAUUUGAGAGGAUGAUGGC	GCCAUUAUUCUCUAAAGUU	Cleavage	homologue to UniRef100_A6MCZ3 Cluster: Hydroxymethylglutaryl-CoA synthase; n=1; Oryza brachyantha|Rep: Hydroxymethylglutaryl-CoA synthase - Oryza brachyantha, partial (85%)	1
Tae-miR1217-3p	TC429248	3	14.455	1	19	900	918	AAUUUGAGAGGAUGAUGGC	GCCAUUAUUCUCUAAAGUU	Cleavage	similar to UniRef100_A6MCZ3 Cluster: Hydroxymethylglutaryl-CoA synthase; n=1; Oryza brachyantha|Rep: Hydroxymethylglutaryl-CoA synthase - Oryza brachyantha, partial (32%)	1
Tae-miR1217-3p	CA625082	3	12.062	1	21	421	442	AAUUUGAGAGGAUG-AUGGCAA	UUGCNAUGCAUUCUUUCAAAUU	Cleavage	similar to UniRef100_A7PDP7 Cluster: Chromosome chr11 scaffold_13, whole genome shotgun sequence; n=1; Vitis vinifera|Rep: Chromosome chr11 scaffold_13, whole genome shotgun sequence - Vitis vinifera (Grape), partial (10%)	1
Tae-miR1217-3p	TC392392	2.5	23.089	1	20	1699	1718	AAUUUGAGAGGAUGAUGGCA	UUCUAUCGUUUUCUCAGAUU	Cleavage	similar to UniRef100_Q6ZCZ7 Cluster: Phosphatidylinositol transfer-like; n=1; Oryza sativa Japonica Group|Rep: Phosphatidylinositol transfer-like - Oryza sativa subsp. japonica (Rice), partial (89%)	1
Tae-miR1217-3p	TC391084	3	14.357	1	20	909	928	AAUUUGAGAGGAUGAUGGCA	UGCCAUUAAGCUCUUAAAUU	Translation	similar to UniRef100_Q10KA9 Cluster: Transthyretin family protein, expressed; n=1; Oryza sativa Japonica Group|Rep: Transthyretin family protein, expressed - Oryza sativa subsp. japonica (Rice), partial (70%)	1
Tae-miR1217-3p	CA649355	3	6.909	1	20	322	341	AAUUUGAGAGGAUGAUGGCA	UGUCCUCAUCCUUUCCAAUU	Cleavage		1
Tae-miR1217-3p	CA656434	2	18.75	1	20	275	294	AAUUUGAGAGGAUGAUGGCA	UGACAUCAACCUCUUGAAUU	Cleavage		1
Tae-miR1217-3p	CA729674	3	7.668	1	21	175	195	AAUUUGAGAGGAUGAUGGCAA	UUCCUAUCGUGCUCUCAAAUA	Translation		1
Tae-miR1217-3p	CA610005	2.5	19.969	1	20	72	91	AAUUUGAGAGGAUGAUGGCA	UUCUAUCGUUUUCUCAGAUU	Cleavage		1
Tae-miR1217-3p	TC381336	3	21.3	1	19	1	19	AAUUUGAGAGGAUGAUGGC	GCUCUCAUCUUCUCAAAUC	Cleavage	weakly similar to UniRef100_Q1LNU1 Cluster: GMC oxidoreductase; n=1; Ralstonia metallidurans CH34|Rep: GMC oxidoreductase - Ralstonia metallidurans (strain CH34 / ATCC 43123 / DSM 2839), partial (10%)	1
Tae-miR1217-3p	TC448113	2.5	7.412	1	18	559	576	AAUUUGAGAGGAUGAUGG	CCAUUGUCUUCUUAAGUU	Cleavage	weakly similar to UniRef100_Q40061 Cluster: Ids2; n=1; Hordeum vulgare|Rep: Ids2 - Hordeum vulgare (Barley), partial (28%)	1
Tae-miR1217-3p	CK197614	2.5	12.343	1	21	308	328	AAUUUGAGAGGAUGAUGGCAA	UUUUCUUCAUCUUUUUAAAUU	Cleavage	homologue to UniRef100_A3DKG8 Cluster: Glycosyl hydrolases 38 domain protein; n=1; Staphylothermus marinus F1|Rep: Glycosyl, partial (1%)	1
Tae-miR1217-3p	BJ301270	2.5	16.375	1	21	173	193	AAUUUGAGAGGAUGAUGGCAA	UUCUCAUCAUCGUCUCAAUUU	Translation		1
Tae-miR1217-3p	CA618324	2.5	15.584	1	21	253	273	AAUUUGAGAGGAUGAUGGCAA	UUUCAGUCAUCAUCUCAAAUU	Translation		1
Tae-miR1217-3p	BQ171236	2.5	15.278	1	21	290	310	AAUUUGAGAGGAUGAUGGCAA	UUUUCAUCAUCCUGGCAAAUU	Cleavage		1
Tae-miR1217-3p	CK159640	3	7.142	1	21	24	44	AAUUUGAGAGGAUGAUGGCAA	UUUCCGUUUUCCUUUCGAAUU	Cleavage		1
Tae-miR1217-3p	TC388514	3	15.66	1	20	438	456	AAUUUGAGAGGAUGAUGGCA	UGCCAUCAUC-UCUCAAAUC	Translation		1
Tae-miR1217-3p	TC459805	2.5	14.73	1	20	925	944	AAUUUGAGAGGAUGAUGGCA	UACCAGCAUCCUUUCAAAUG	Cleavage	similar to UniRef100_A7Q9Z2 Cluster: Chromosome chr8 scaffold_68, whole genome shotgun sequence; n=1; Vitis vinifera|Rep: Chromosome chr8 scaffold_68, whole genome shotgun sequence - Vitis vinifera (Grape), partial (25%)	1
Tae-miR1217-3p	TC376342	3	16.051	1	20	408	426	AAUUUGAGAGGAUGAUGGCA	UGCCAUCAUC-UCUCAAAUC	Translation		1
Tae-miR1217-3p	TC460421	2	11.805	1	17	587	603	AAUUUGAGAGGAUGAUG	CAUCAUCCUCUCGGAUG	Cleavage		1
Tae-miR1217-3p	DR737139	3	23.547	1	19	248	266	AAUUUGAGAGGAUGAUGGC	GUCAUCAUCUUCUUGAACU	Cleavage	similar to UniRef100_Q0JQW4 Cluster: Os01g0135700 protein; n=3; Oryza sativa|Rep: Os01g0135700 protein - Oryza sativa subsp. japonica (Rice), partial (56%)	1
Tae-miR1217-3p	TC461098	3	7.087	1	21	435	456	AAUUUGAGAGGAUG-AUGGCAA	UUGUUAUACAACCUCUCAAAUU	Cleavage	similar to UniRef100_A6ZRG2 Cluster: Cell wall integrity and stress response component; n=1; Saccharomyces cerevisiae YJM789|Rep: Cell wall integrity and stress response component - Saccharomyces cerevisiae (strain YJM789) (Baker's yeast), partial (5%)	1
Tae-miR1217-3p	CJ836664	2	15.333	1	17	256	272	AAUUUGAGAGGAUGAUG	AAUUAUCUUCUCAAAUU	Cleavage	UniRef100_A5JPR1 Cluster: Leucine-rich repeat protein; n=1; Triticum aestivum|Rep: Leucine-rich repeat protein - Triticum aestivum (Wheat), partial (54%)	1
Tae-miR1217-3p	TC415360	2	10.205	1	17	442	458	AAUUUGAGAGGAUGAUG	AAUUAUCCUCUCAGAUU	Cleavage		1
Tae-miR1217-3p	CA486731	2	13.395	1	19	237	255	AAUUUGAGAGGAUGAUGGC	GACGUCAUCUUCUUGAAUU	Cleavage	weakly similar to UniRef100_Q69S34 Cluster: Protein with F-box domain-like; n=1; Oryza sativa Japonica Group|Rep: Protein with F-box domain-like - Oryza sativa subsp. japonica (Rice), partial (7%)	1
Tae-miR1217-3p	TC432697	3	16.589	1	20	408	426	AAUUUGAGAGGAUGAUGGCA	UGCCAUCAUC-UCUCAAAUC	Translation		1
Tae-miR1217-3p	CK156717	2.5	16.437	1	19	127	145	AAUUUGAGAGGAUGAUGGC	GUCAUUGACCUUUCAAAUU	Cleavage	weakly similar to UniRef100_A7PXS0 Cluster: Chromosome chr15 scaffold_37, whole genome shotgun sequence; n=1; Vitis vinifera|Rep: Chromosome chr15 scaffold_37, whole genome shotgun sequence - Vitis vinifera (Grape), partial (58%)	1
Tae-miR1217-3p	CD922763	3	16.051	1	20	378	396	AAUUUGAGAGGAUGAUGGCA	UGCCAUCAUC-UCUCAAAUC	Translation		1
Tae-miR1217-3p	TC369613	2	18.158	1	17	185	201	AAUUUGAGAGGAUGAUG	CAUCAUCCUUUUGGAUU	Cleavage		1
Tae-miR1217-3p	TC411567	2.5	15.62	1	18	808	825	AAUUUGAGAGGAUGAUGG	CCAGCAUCCUUUCAAAUG	Cleavage	similar to UniRef100_A7Q9Z2 Cluster: Chromosome chr8 scaffold_68, whole genome shotgun sequence; n=1; Vitis vinifera|Rep: Chromosome chr8 scaffold_68, whole genome shotgun sequence - Vitis vinifera (Grape), partial (91%)	1
Tae-miR1217-3p	TC447293	2	18.158	1	17	856	872	AAUUUGAGAGGAUGAUG	CAUCAUCCUUUUGGAUU	Cleavage		1
Tae-miR1217-3p	TC447960	2.5	15.62	1	18	602	619	AAUUUGAGAGGAUGAUGG	CCAGCAUCCUUUCAAAUG	Cleavage	similar to UniRef100_A7Q9Z2 Cluster: Chromosome chr8 scaffold_68, whole genome shotgun sequence; n=1; Vitis vinifera|Rep: Chromosome chr8 scaffold_68, whole genome shotgun sequence - Vitis vinifera (Grape), partial (77%)	1
Tae-miR1217-3p	TC459799	2	12.525	1	17	391	407	AAUUUGAGAGGAUGAUG	CAUUAUUUUUUCAAAUU	Cleavage	similar to UniRef100_Q2QX81 Cluster: Nucleoporin autopeptidase family protein, expressed; n=1; Oryza sativa Japonica Group|Rep: Nucleoporin autopeptidase family protein, expressed - Oryza sativa subsp. japonica (Rice), partial (18%)	1
Tae-miR1217-3p	TC370980	2	19.389	1	17	840	856	AAUUUGAGAGGAUGAUG	CAUCAUCCUUUUGGAUU	Cleavage		1
Tae-miR1217-3p	TC432678	2	14.771	1	20	407	426	AAUUUGAGAGGAUGAUGGCA	UCCAAACAUCCUCUCAAAUU	Cleavage	homologue to UniRef100_Q8LGN5 Cluster: Glutathione-S-transferase 19E50; n=1; Triticum aestivum|Rep: Glutathione-S-transferase 19E50 - Triticum aestivum (Wheat), complete	1
Tae-miR1217-3p	TC436078	2.5	14.176	1	20	312	331	AAUUUGAGAGGAUGAUGGCA	UCUCAUCAUCCUCUUCAGUU	Cleavage		1
Tae-miR1217-3p	TC381161	2	18.158	1	17	829	845	AAUUUGAGAGGAUGAUG	CAUCAUCCUUUUGGAUU	Cleavage		1
Tae-miR1217-3p	TC370059	2	16.779	1	17	811	827	AAUUUGAGAGGAUGAUG	CAUCAUCCUUUUGGAUU	Cleavage		1
Tae-miR1217-3p	CV777966	3	4.715	1	20	933	952	AAUUUGAGAGGAUGAUGGCA	UGCCAACAAGCUCUCAAAUU	Translation	homologue to UniRef100_Q50HV8 Cluster: Glycosyltransferase; n=1; Triticum aestivum|Rep: Glycosyltransferase - Triticum aestivum (Wheat), partial (9%)	1
Tae-miR-1233-5p	BE402847	2	21.756	1	24	1210	1233	AGGGGUGGGAAGCCAGGGACGGCA	UGUCGCCCCUGGCUUUCCGCCCCA	Cleavage	similar to UniRef100_Q4SSG7 Cluster: Chromosome undetermined SCAF14443, whole genome shotgun sequence; n=1; Tetraodon nigroviridis|Rep: Chromosome undetermined SCAF14443, whole genome shotgun sequence - Tetraodon nigroviridis (Green puffer), partial (3%)	1
Tae-miR-1233-5p	TC449416	3	23.827	1	24	196	219	AGGGGUGGGAAGCCAGGGACGGCA	UGCUGUCCCUGGCCUCCCGGCCCU	Translation	similar to UniRef100_Q0D8N7 Cluster: Os07g0142600 protein; n=3; Oryza sativa|Rep: Os07g0142600 protein - Oryza sativa subsp. japonica (Rice), partial (36%)	1
Tae-miR-1233-5p	CA633574	2	8.372	1	23	125	147	AGGGGUGGGAAGCCAGGGACGGC	GUCUUCCUUGCCUUCCCAUCCCU	Cleavage	homologue to UniRef100_Q5YFS1 Cluster: Flavonoid 3'-hydroxylase; n=1; Triticum aestivum|Rep: Flavonoid 3'-hydroxylase - Triticum aestivum (Wheat), partial (26%)	1
Tae-miR-1233-5p	TC386135	2	23.378	1	23	615	637	AGGGGUGGGAAGCCAGGGACGGC	GUUGACCCUGGCUUCCUGUCCUU	Cleavage	weakly similar to UniRef100_Q10S03 Cluster: Cytochrome P450 family protein; n=1; Oryza sativa Japonica Group|Rep: Cytochrome P450 family protein - Oryza sativa subsp. japonica (Rice), partial (17%)	1
Tae-miR-1233-5p	CK207129	3	21.02	1	22	288	309	AGGGGUGGGAAGCCAGGGACGG	UUGUCCCUGGUUUUCUACCUCG	Cleavage	weakly similar to UniRef100_A1D1Z4 Cluster: Fibrillarin; n=1; Neosartorya fischeri NRRL 181|Rep: Fibrillarin - Neosartorya fischeri (strain ATCC 1020 / DSM 3700 / NRRL 181)(Aspergillus fischerianus (strain ATCC 1020 / DSM 3700 / NRRL 181)), partial (12%)	1
Tae-miR-1233-5p	CV770376	2	19.388	1	22	741	762	AGGGGUGGGAAGCCAGGGACGG	CCAUCCCUGGUCUCCCGCCCCU	Translation	similar to UniRef100_A3KLL4 Cluster: Malate dehydrogenase; n=2; Triticum aestivum|Rep: Malate dehydrogenase - Triticum aestivum (Wheat), partial (32%)	1
Tae-miR-1233-5p	TC383572	3	16.669	1	22	250	271	AGGGGUGGGAAGCCAGGGACGG	UCGUCCCUGGCUCCUCACACCU	Translation	weakly similar to UniRef100_A7PIZ9 Cluster: Chromosome chr13 scaffold_17, whole genome shotgun sequence; n=1; Vitis vinifera|Rep: Chromosome chr13 scaffold_17, whole genome shotgun sequence - Vitis vinifera (Grape), partial (23%)	1
Tae-miR-1233-5p	TC445185	3	21.263	1	23	514	536	AGGGGUGGGAAGCCAGGGACGGC	GCCCUCCUUUGCUUUUCACCCUU	Cleavage	UniRef100_A3AEP8 Cluster: Elongation factor 1-alpha; n=3; Oryza sativa|Rep: Elongation factor 1-alpha - Oryza sativa subsp. japonica (Rice), partial (29%)	1
Tae-miR-1233-5p	TC418410	3	21.616	1	23	37	59	AGGGGUGGGAAGCCAGGGACGGC	GCCCUCUCUGGUUUGCUACUCCU	Translation	homologue to UniRef100_Q84UH6 Cluster: Dehydroascorbate reductase; n=2; Triticum|Rep: Dehydroascorbate reductase - Triticum aestivum (Wheat), partial (90%)	1
Tae-miR-1233-5p	TC435018	1.5	12.875	1	23	79	101	AGGGGUGGGAAGCCAGGGACGGC	GGCCUCCCUCGCUUCCCAUCCCU	Cleavage		1
Tae-miR-1233-5p	TC394284	3	16.44	1	23	43	65	AGGGGUGGGAAGCCAGGGACGGC	GCCCUCUCUGGUUUGCUACUCCU	Translation	UniRef100_Q84UH6 Cluster: Dehydroascorbate reductase; n=2; Triticum|Rep: Dehydroascorbate reductase - Triticum aestivum (Wheat), complete	1
Tae-miR-1233-5p	TC372185	1.5	13.813	1	23	83	105	AGGGGUGGGAAGCCAGGGACGGC	GGCCUCCCUCGCUUCCCAUCCCU	Cleavage		1
Tae-miR-1233-5p	DR738044	3	24.262	1	23	593	615	AGGGGUGGGAAGCCAGGGACGGC	GUCGGCCCUGGCUUCCCCGCCCU	Cleavage		1
Tae-miR-1233-5p	CK217719	3	19.14	1	23	62	84	AGGGGUGGGAAGCCAGGGACGGC	GCCCUCUCUGGUUUGCUACUCCU	Translation	homologue to UniRef100_Q84UH6 Cluster: Dehydroascorbate reductase; n=2; Triticum|Rep: Dehydroascorbate reductase - Triticum aestivum (Wheat), complete	1
Tae-miR-1233-5p	TC401931	3	15.081	1	23	278	300	AGGGGUGGGAAGCCAGGGACGGC	GCCCUCUCUGGUUUGCUACUCCU	Translation	homologue to UniRef100_Q84UH6 Cluster: Dehydroascorbate reductase; n=2; Triticum|Rep: Dehydroascorbate reductase - Triticum aestivum (Wheat), complete	1
Tae-miR-1233-5p	TC437767	2	19.908	1	23	445	467	AGGGGUGGGAAGCCAGGGACGGC	GUUGAUCUUGGCUUCCUACUCUU	Cleavage	similar to UniRef100_UPI00006A24C5 Cluster: solute carrier family 12, member 8; n=1; Xenopus tropicalis|Rep: solute carrier family 12, member 8 - Xenopus tropicalis, partial (4%)	1
Tae-miR-1233-5p	CA711219	2.5	10.45	1	24	150	173	AGGGGUGGGAAGCCAGGGACGGCA	UGCCCCCUCUGGCUUACCGCCUCU	Translation	weakly similar to UniRef100_Q41645 Cluster: Extensin; n=1; Volvox carteri|Rep: Extensin - Volvox carteri, partial (11%)	1
Tae-miR-1233-5p	CA732117	2.5	11.949	1	24	164	187	AGGGGUGGGAAGCCAGGGACGGCA	UGCCCCCUCUGGCUUACCGCCUCU	Translation		1
Tae-miR-1233-5p	CK153468	2.5	7.763	1	24	410	433	AGGGGUGGGAAGCCAGGGACGGCA	UCCUCUCCUUGGUUUCCCAUCUUU	Cleavage	homologue to UniRef100_A9BKV7 Cluster: Taf13; n=1; Rhodomonas salina|Rep: Taf13 - Rhodomonas salina (Cryptomonas salina), partial (7%)	1
Tae-miR-1233-5p	CV758564	2.5	11.632	1	24	138	161	AGGGGUGGGAAGCCAGGGACGGCA	UGCCCCCUCUGGCUUACCGCCUCU	Translation		1
Tae-miR-1233-5p	GW667707	3	21.615	1	24	437	460	AGGGGUGGGAAGCCAGGGACGGCA	UUUUGUCCCCGGUUUCCCCCCCCU	Cleavage	similar to UniRef100_Q5C113 Cluster: SJCHGC03128 protein; n=1; Schistosoma japonicum|Rep: SJCHGC03128 protein - Schistosoma japonicum (Blood fluke), partial (42%)	1
Tae-miR-1233-5p	CV758664	2.5	11.949	1	24	233	256	AGGGGUGGGAAGCCAGGGACGGCA	UGCCCCCUCUGGCUUACCGCCUCU	Translation	similar to UniRef100_A7QBQ9 Cluster: Chromosome chr1 scaffold_75, whole genome shotgun sequence; n=1; Vitis vinifera|Rep: Chromosome chr1 scaffold_75, whole genome shotgun sequence - Vitis vinifera (Grape), partial (30%)	1
Tae-miR-1233-5p	CK215430	2.5	23.254	1	24	757	780	AGGGGUGGGAAGCCAGGGACGGCA	UGGUGUGCUUGGUUUUCUACUCCU	Cleavage	homologue to UniRef100_Q06804 Cluster: PZE40 protein; n=1; Hordeum vulgare|Rep: PZE40 protein - Hordeum vulgare (Barley), partial (77%)	1
Tae-miR-1233-5p	TC395195	2.5	10.522	1	24	54	77	AGGGGUGGGAAGCCAGGGACGGCA	UGCCCCCUCUGGCUUACCGCCUCU	Translation	similar to UniRef100_A7QBQ9 Cluster: Chromosome chr1 scaffold_75, whole genome shotgun sequence; n=1; Vitis vinifera|Rep: Chromosome chr1 scaffold_75, whole genome shotgun sequence - Vitis vinifera (Grape), partial (90%)	1
Tae-miR-1233-5p	BJ318865	1.5	15.459	1	19	607	625	AGGGGUGGGAAGCCAGGGA	UCCCUGGCCUCCCACUCCU	Translation	similar to UniRef100_Q9XF71 Cluster: CLC-Nt2 protein; n=1; Nicotiana tabacum|Rep: CLC-Nt2 protein - Nicotiana tabacum (Common tobacco), partial (14%)	1
Tae-miR-1233-5p	DR734140	2.5	20.933	1	24	247	271	AGGGGUGGGAAGCCAGGG-ACGGCA	UGCUGUGCCCUGGUUACUCACUCCU	Translation	weakly similar to UniRef100_Q6Z6A4 Cluster: Oxidation protection protein-like; n=2; Oryza sativa|Rep: Oxidation protection protein-like - Oryza sativa subsp. japonica (Rice), partial (44%)	1
Tae-miR-1233-5p	TC370035	2	22.911	1	23	619	641	AGGGGUGGGAAGCCAGGGACGGC	GUGGACCCUGGCUUCCUGUCCUU	Cleavage		1
Tae-miR-1233-5p	CV973254	3	18.513	1	22	10	31	AGGGGUGGGAAGCCAGGGACGG	CCGUGCCUGGCCUUCCACUCCA	Translation	similar to UniRef100_A8IJU2 Cluster: Predicted protein; n=1; Chlamydomonas reinhardtii|Rep: Predicted protein - Chlamydomonas reinhardtii, partial (5%)	1
Tae-miR-1233-5p	TC415326	3	19.687	1	24	514	537	AGGGGUGGGAAGCCAGGGACGGCA	UGUCCUACCUGGUUUCUCACCGUU	Cleavage	similar to UniRef100_Q6DUC9 Cluster: Caffeoyl-CoA O-methyltransferase; n=2; Oryza sativa|Rep: Caffeoyl-CoA O-methyltransferase - Oryza sativa subsp. japonica (Rice), partial (56%)	1
Tae-miR-1233-5p	CV779657	3	15.803	1	22	568	589	AGGGGUGGGAAGCCAGGGACGG	CCUUCUCUGUCUUCCCAUCCCC	Cleavage	UniRef100_A5CFY8 Cluster: Beta tubulin 5; n=1; Hordeum vulgare subsp. vulgare|Rep: Beta tubulin 5 - Hordeum vulgare var. distichum (Two-rowed barley), partial (40%)	1
Tae-miR-1233-5p	TC447203	3	23.915	1	22	734	755	AGGGGUGGGAAGCCAGGGACGG	CGGUCUCUGGCAUCCCACCUCA	Translation		1
Tae-miR-1233-5p	DR734699	3	4.755	1	24	622	645	AGGGGUGGGAAGCCAGGGACGGCA	UGCGUUCUCUGUCUUUCUACUCCU	Cleavage	similar to UniRef100_UPI000060E13B Cluster: Histone H3.2 (Histone H3 class I).; n=1; Gallus gallus|Rep: Histone H3.2 (Histone H3 class I). - Gallus gallus, partial (45%)	1
Tae-miR-1233-5p	TC377469	3	13.855	1	23	29	52	AGGGGUGG-GAAGCCAGGGACGGC	GCCAUUCCUGGUUUCGCCACCCUU	Translation		1
Tae-miR-1233-5p	CV769840	2	16.644	1	23	490	513	AGGGGUGGGAAGCCAGGGA-CGGC	GUCGCUCCCUGGCUGCCUACCCUU	Translation	homologue to UniRef100_Q45FE7 Cluster: Geranylgeranyl hydrogenase; n=1; Triticum aestivum|Rep: Geranylgeranyl hydrogenase - Triticum aestivum (Wheat), partial (19%)	1
Tae-miR-1233-5p	TC389457	2.5	16.887	1	24	1069	1092	AGGGGUGGGAAGCCAGGGACGGCA	UGUUGAACUUGGUUUUCUACUCCU	Cleavage	similar to UniRef100_Q2IMJ3 Cluster: LigA; n=1; Anaeromyxobacter dehalogenans 2CP-C|Rep: LigA - Anaeromyxobacter dehalogenans (strain 2CP-C), partial (4%)	1
Tae-miR-1233-5p	GH728834	2.5	2.787	1	22	564	585	AGGGGUGGGAAGCCAGGGACGG	CCGCCCCUUUUUUCCCACCCCU	Cleavage	weakly similar to UniRef100_Q948Y7 Cluster: VMP3 protein; n=1; Volvox carteri f. nagariensis|Rep: VMP3 protein - Volvox carteri f. nagariensis, partial (9%)	1
Tae-miR-1233-5p	CK200998	2.5	15.302	1	19	451	469	AGGGGUGGGAAGCCAGGGA	UCUUUGGUUUCCCGCCCUU	Cleavage	UniRef100_Q019J5 Cluster: Histidinol-phosphate phosphatas; n=1; Ostreococcus tauri|Rep: Histidinol-phosphate, partial (4%)	1
Tae-miR-1233-5p	CK202381	2.5	15.636	1	22	479	500	AGGGGUGGGAAGCCAGGGACGG	CCUUCCCGGGUCUCCCACCCCU	Translation		1
Tae-miR-1233-5p	CA598496	3	13.659	1	20	1	20	AGGGGUGGGAAGCCAGGGAC	GUCUCUGGUUUGCUACUCCU	Translation	homologue to UniRef100_Q84UH6 Cluster: Dehydroascorbate reductase; n=2; Triticum|Rep: Dehydroascorbate reductase - Triticum aestivum (Wheat), partial (48%)	1
Tae-miR-1244	TC425972	2	12.659	1	23	482	504	CAAGUUUGGGUUGUAUGAGUGGU	AUAACUUGUAUAAUCCAAACUUG	Cleavage		1
Tae-miR-1244	CK170278	2.5	17.741	1	24	64	87	CAAGUUUGGGUUGUAUGAGUGGUU	GGUUACUUUUACAACCCGAAUUUG	Cleavage	similar to UniRef100_Q7PQ23 Cluster: AGAP005201-PA; n=1; Anopheles gambiae str. PEST|Rep: AGAP005201-PA - Anopheles gambiae str. PEST, partial (8%)	1
Tae-miR-1244	CK207592	2.5	15.593	1	22	896	917	CAAGUUUGGGUUGUAUGAGUGG	CCACUCCAACAACCCGAACUUG	Cleavage	similar to UniRef100_Q84P97 Cluster: Porin-like protein; n=1; Oryza sativa Japonica Group|Rep: Porin-like protein - Oryza sativa subsp. japonica (Rice), partial (56%)	1
Tae-miR-1244	TC369243	1.5	14.115	1	20	1451	1470	CAAGUUUGGGUUGUAUGAGU	GCUCAUGCAAUUCAAACUUG	Cleavage	UniRef100_Q9SWW5 Cluster: Glutathione gamma-glutamylcysteinyltransferase 1; n=1; Triticum aestivum|Rep: Glutathione gamma-glutamylcysteinyltransferase 1 - Triticum aestivum (Wheat), complete	1
Tae-miR-1244	CA670544	2.5	17.28	1	24	12	35	CAAGUUUGGGUUGUAUGAGUGGUU	AGCCGUACGUACGGCCUGAACUUG	Cleavage		1
Tae-miR-1244	CK194454	2.5	11.178	1	24	217	240	CAAGUUUGGGUUGUAUGAGUGGUU	AAUUCCUCGGACAAUCCAAAUUUG	Cleavage		1
Tae-miR-1244	CA607158	2.5	3.558	1	22	56	77	CAAGUUUGGGUUGUAUGAGUGG	CUGCUUAUCCAACCCAAACUUC	Cleavage	homologue to UniRef100_P14092 Cluster: ATP synthase subunit a; n=6; Gallus|Rep: ATP synthase subunit a - Gallus gallus (Chicken), partial (28%)	1
Tae-miR-1244	TC389620	2.5	18.694	1	24	464	487	CAAGUUUGGGUUGUAUGAGUGGUU	AGCCGUACGUACGGCCUGAACUUG	Cleavage		1
Tae-miR-1244	TC415558	2.5	18.694	1	24	395	418	CAAGUUUGGGUUGUAUGAGUGGUU	AGCCGUACGUACGGCCUGAACUUG	Cleavage		1
Tae-miR-1244	TC443730	2.5	18.694	1	24	601	624	CAAGUUUGGGUUGUAUGAGUGGUU	AGCCGUACGUACGGCCUGAACUUG	Cleavage	weakly similar to UniRef100_A8AV47 Cluster: Aquaporin Z, water channel protein; n=1; Streptococcus gordonii str. Challis substr. CH1|Rep: Aquaporin Z, water channel protein - Streptococcus gordonii str. Challis substr. CH1, partial (9%)	1
Tae-miR-1244	TC425794	2	16.964	1	24	334	357	CAAGUUUGGGUUGUAUGAGUGGUU	AAUCAGCCAUACGGUCCAAAUUUG	Cleavage	similar to UniRef100_Q0DGN4 Cluster: Os05g0521400 protein; n=1; Oryza sativa Japonica Group|Rep: Os05g0521400 protein - Oryza sativa subsp. japonica (Rice), partial (19%)	1
Tae-miR-1244	TC415512	2.5	18.694	1	24	738	761	CAAGUUUGGGUUGUAUGAGUGGUU	AGCCGUACGUACGGCCUGAACUUG	Cleavage		1
Tae-miR-1244	TC457227	3	12.498	1	22	384	405	CAAGUUUGGGUUGUAUGAGUGG	CCACUCCAACAACCCAAACUUC	Cleavage	similar to UniRef100_Q5EMQ1 Cluster: Senescence-inducible chloroplast stay-green protein; n=1; Hordeum vulgare|Rep: Senescence-inducible chloroplast stay-green protein - Hordeum vulgare (Barley), partial (46%)	1
Tae-miR-1244	TC372569	2.5	18.694	1	24	742	765	CAAGUUUGGGUUGUAUGAGUGGUU	AGCCGUACGUACGGCCUGAACUUG	Cleavage	homologue to UniRef100_UPI000038C66B Cluster: COG0642: Signal transduction histidine kinase; n=1; Nostoc punctiforme PCC 73102|Rep: COG0642: Signal transduction histidine kinase - Nostoc punctiforme PCC 73102, partial (3%)	1
Tae-miR-1244	TC384919	3	21.482	1	22	866	887	CAAGUUUGGGUUGUAUGAGUGG	CCACUCCAACAACCCAAACUUC	Cleavage	homologue to UniRef100_Q5EMQ1 Cluster: Senescence-inducible chloroplast stay-green protein; n=1; Hordeum vulgare|Rep: Senescence-inducible chloroplast stay-green protein - Hordeum vulgare (Barley), partial (73%)	1
Tae-miR-1244	TC448690	2.5	8.2	1	24	163	186	CAAGUUUGGGUUGUAUGAGUGGUU	AACCCUACAUAUAAUCCAAGCUUU	Cleavage		1
Tae-miR-1244	TC388050	2.5	21.887	1	24	619	642	CAAGUUUGGGUUGUAUGAGUGGUU	AAGCAUGCAUGCAGCCCAAGCUUU	Cleavage	similar to UniRef100_A7PGQ2 Cluster: Chromosome chr17 scaffold_16, whole genome shotgun sequence; n=1; Vitis vinifera|Rep: Chromosome chr17 scaffold_16, whole genome shotgun sequence - Vitis vinifera (Grape), partial (45%)	1
Tae-miR-1244	TC457068	3	22.969	1	24	236	259	CAAGUUUGGGUUGUAUGAGUGGUU	AGCCGUACGUACGGCUUGAACUUG	Cleavage	weakly similar to UniRef100_A3Y5J4 Cluster: Riboflavin synthase alpha chain; n=1; Marinomonas sp. MED121|Rep: Riboflavin synthase alpha chain - Marinomonas sp. MED121, partial (9%)	1
Tae-miR-1244	TC414424	3	16.627	1	24	808	831	CAAGUUUGGGUUGUAUGAGUGGUU	AACUGUCUAUAUGAUCCAAGUUUG	Cleavage	weakly similar to UniRef100_A7PFK7 Cluster: Chromosome chr11 scaffold_14, whole genome shotgun sequence; n=1; Vitis vinifera|Rep: Chromosome chr11 scaffold_14, whole genome shotgun sequence - Vitis vinifera (Grape), partial (5%)	1
Tae-miR-1244	DR732882	2	12.129	1	24	64	87	CAAGUUUGGGUUGUAUGAGUGGUU	GGUUACAUUUACAACCCGAACUUG	Cleavage	weakly similar to UniRef100_Q6DQL8 Cluster: Thioesterase family protein; n=1; Zea mays|Rep: Thioesterase family protein - Zea mays (Maize), partial (50%)	1
Tae-miR-1244	TC404126	3	12.555	1	22	372	393	CAAGUUUGGGUUGUAUGAGUGG	CUGCUCAAACAACUCAAGCUUA	Cleavage		1
Tae-miR-1244	CK171561	2	15.881	1	24	63	86	CAAGUUUGGGUUGUAUGAGUGGUU	GGUUACAUAUACAAGCCGAACUUG	Translation	similar to UniRef100_Q6DQL8 Cluster: Thioesterase family protein; n=1; Zea mays|Rep: Thioesterase family protein - Zea mays (Maize), partial (71%)	1
Tae-miR-1244	CK171388	2	19.931	1	24	63	86	CAAGUUUGGGUUGUAUGAGUGGUU	GGUUACAUAUACAAGCCGAACUUG	Translation	similar to UniRef100_Q6DQL8 Cluster: Thioesterase family protein; n=1; Zea mays|Rep: Thioesterase family protein - Zea mays (Maize), partial (50%)	1
Tae-miR-1244	TC388032	3	11.74	1	22	562	583	CAAGUUUGGGUUGUAUGAGUGG	CUGCUCAAACAACUCAAGCUUA	Cleavage	similar to UniRef100_Q1PEM5 Cluster: Protein kinase family protein; n=1; Arabidopsis thaliana|Rep: Protein kinase family protein - Arabidopsis thaliana (Mouse-ear cress), partial (7%)	1
Tae-miR-1244	TC403253	2.5	17.277	1	23	139	161	CAAGUUUGGGUUGUAUGAGUGGU	GUUAUUCAAUUAACCCAAACUUG	Cleavage		1
Tae-miR-1244	TC421468	3	18.35	1	24	377	400	CAAGUUUGGGUUGUAUGAGUGGUU	GGCUAUCCAUACAAUCUGGACUUU	Cleavage	similar to UniRef100_A7QN02 Cluster: Chromosome undetermined scaffold_129, whole genome shotgun sequence; n=1; Vitis vinifera|Rep: Chromosome undetermined scaffold_129, whole genome shotgun sequence - Vitis vinifera (Grape), partial (85%)	1
Tae-miR-1244	TC442359	3	13.868	1	24	136	159	CAAGUUUGGGUUGUAUGAGUGGUU	AACCCCACACACAACCCAGAGUUG	Cleavage		1
Tae-miR-1244	BE422961	3	14.976	1	24	314	337	CAAGUUUGGGUUGUAUGAGUGGUU	GGUCACCUAUGCAGCACAAAUUUG	Translation	UniRef100_A4LD01 Cluster: Argininosuccinate lyase domain protein; n=1; Burkholderia pseudomallei 305|Rep: Argininosuccinate lyase domain protein - Burkholderia pseudomallei 305, partial (11%)	1
Tae-miR-1244	DT949003	3	14.935	1	24	86	109	CAAGUUUGGGUUGUAUGAGUGGUU	AGCCGUACGUACGCCCUGAACUUG	Translation	weakly similar to UniRef100_Q0J7A5 Cluster: Os08g0207600 protein; n=1; Oryza sativa Japonica Group|Rep: Os08g0207600 protein - Oryza sativa subsp. japonica (Rice), partial (13%)	1
Tae-miR-1244	CN007924	3	18.961	1	24	365	388	CAAGUUUGGGUUGUAUGAGUGGUU	AAACACCCAUGCAGAUCAAGCUUG	Translation	similar to UniRef100_Q2LC45 Cluster: Cell wall glucanosyltransferase Mwg1; n=1; Metarhizium anisopliae|Rep: Cell wall glucanosyltransferase Mwg1 - Metarhizium anisopliae, partial (30%)	1
Tae-miR-1244	CD877921	2.5	16.938	1	24	558	581	CAAGUUUGGGUUGUAUGAGUGGUU	AAUCAGCCACACAGUCCAAAUUUG	Cleavage	weakly similar to UniRef100_Q0DGN4 Cluster: Os05g0521400 protein; n=1; Oryza sativa Japonica Group|Rep: Os05g0521400 protein - Oryza sativa subsp. japonica (Rice), partial (21%)	1
Tae-miR-1244	TC391930	2	18.756	1	21	467	487	CAAGUUUGGGUUGUAUGAGUG	CGAUCGUGUAACCCAAGCUUG	Cleavage	weakly similar to UniRef100_Q0JLM7 Cluster: Os01g0588700 protein; n=1; Oryza sativa Japonica Group|Rep: Os01g0588700 protein - Oryza sativa subsp. japonica (Rice), partial (37%)	1
Tae-miR-1244	TC449677	3	12.7	1	21	99	119	CAAGUUUGGGUUGUAUGAGUG	UGCUCGUAUAAUCCAAACAUG	Cleavage	homologue to UniRef100_P93612 Cluster: Cold acclimation protein WCOR825; n=1; Triticum aestivum|Rep: Cold acclimation protein WCOR825 - Triticum aestivum (Wheat), partial (95%)	1
Tae-miR-1244	CA627571	2.5	13.456	1	20	68	87	CAAGUUUGGGUUGUAUGAGU	AUUCAUACAUCCUAAACUUA	Translation		1
Tae-miR-1244	CA636348	2.5	20.053	1	19	66	84	CAAGUUUGGGUUGUAUGAG	CUUGUAUAACCUAAGCUUG	Cleavage	weakly similar to UniRef100_A7P3R1 Cluster: Chromosome chr1 scaffold_5, whole genome shotgun sequence; n=1; Vitis vinifera|Rep: Chromosome chr1 scaffold_5, whole genome shotgun sequence - Vitis vinifera (Grape), partial (18%)	1
Tae-miR-1244	CA695703	1.5	9.304	1	19	451	469	CAAGUUUGGGUUGUAUGAG	UUCCUACAACCCAAAUUUG	Cleavage	similar to UniRef100_A5FMF6 Cluster: Ribosome recycling factor; n=1; Flavobacterium johnsoniae UW101|Rep: Ribosome recycling factor - Flavobacterium johnsoniae UW101, partial (8%)	1
Tae-miR-1244	CA607181	2.5	2.67	1	20	1	20	CAAGUUUGGGUUGUAUGAGU	GCUUAUCCAACCCAAACUUC	Cleavage	homologue to UniRef100_P14092 Cluster: ATP synthase subunit a; n=6; Gallus|Rep: ATP synthase subunit a - Gallus gallus (Chicken), partial (37%)	1
Tae-miR-1244	BJ252179	2	24.426	1	22	438	459	CAAGUUUGGGUUGUAUGAGUGG	CAAGUUAUGCAGCCCAAGCUUG	Cleavage		1
Tae-miR-1244	DR731650	3	5.893	1	20	121	140	CAAGUUUGGGUUGUAUGAGU	ACUCAUACACUCUAAACUUA	Translation		1
Tae-miR-1244	TC391583	2.5	21.397	1	19	551	569	CAAGUUUGGGUUGUAUGAG	CUUGUAUAACCUAAGCUUG	Cleavage	weakly similar to UniRef100_A7P3R1 Cluster: Chromosome chr1 scaffold_5, whole genome shotgun sequence; n=1; Vitis vinifera|Rep: Chromosome chr1 scaffold_5, whole genome shotgun sequence - Vitis vinifera (Grape), partial (43%)	1
Tae-miR-1244	TC458142	3	16.746	1	22	1	22	CAAGUUUGGGUUGUAUGAGUGG	CCACGCGUCCGACCUAAGCUUG	Cleavage	similar to UniRef100_O81992 Cluster: SnRK1-type protein kinase; n=1; Hordeum vulgare|Rep: SnRK1-type protein kinase - Hordeum vulgare (Barley), partial (67%)	1
Tae-miR-1244	TC459976	2.5	12.27	1	24	275	298	CAAGUUUGGGUUGUAUGAGUGGUU	AAUGGUCCAUACAAUUCAAGCUUU	Cleavage	similar to UniRef100_O22795 Cluster: 50S ribosomal protein L28, chloroplast precursor; n=1; Arabidopsis thaliana|Rep: 50S ribosomal protein L28, chloroplast precursor - Arabidopsis thaliana (Mouse-ear cress), partial (56%)	1
Tae-miR-1244	CA624133	2.5	11.611	1	23	113	135	CAAGUUUGGGUUGUAUGAGUGGU	GCCUUUCGUUCAACACAAACUUG	Translation		1
Tae-miR-1244	TC412380	1.5	24.101	1	20	363	382	CAAGUUUGGGUUGUAUGAGU	GCCCGUACAACUUAAACUUG	Cleavage	similar to UniRef100_A8JGR7 Cluster: Predicted protein; n=1; Chlamydomonas reinhardtii|Rep: Predicted protein - Chlamydomonas reinhardtii, partial (3%)	1
Tae-miR-1244	CA731012	2.5	17.553	1	21	487	507	CAAGUUUGGGUUGUAUGAGUG	CAUCCAUACAGCUCAAGCUUC	Cleavage		1
Tae-miR-1244	CJ694801	2.5	14.614	1	20	504	523	CAAGUUUGGGUUGUAUGAGU	AUUCAUACAACCAAAACUAG	Cleavage	UniRef100_Q752N5 Cluster: AFR539Cp; n=1; Eremothecium gossypii|Rep: AFR539Cp - Ashbya gossypii (Yeast), partial (2%)	1
Tae-miR-1244	BE515983	3	20.875	1	24	324	347	CAAGUUUGGGUUGUAUGAGUGGUU	GAGUACGCAUACAACCUAAAGUUU	Cleavage	similar to UniRef100_A7QYM8 Cluster: Chromosome undetermined scaffold_252, whole genome shotgun sequence; n=1; Vitis vinifera|Rep: Chromosome undetermined scaffold_252, whole genome shotgun sequence - Vitis vinifera (Grape), partial (31%)	1
Tae-miR-1253	TC429543	3	19.295	1	24	653	676	CAGAGGAGAAGCGAUCGAGCCUGA	UUGGACUUGAUUGCUUUUCCUUUU	Cleavage	weakly similar to UniRef100_P10496 Cluster: Glycine-rich cell wall structural protein 1.8 precursor; n=1; Phaseolus vulgaris|Rep: Glycine-rich cell wall structural protein 1.8 precursor - Phaseolus vulgaris (Kidney bean) (French bean), partial (12%)	1
Tae-miR-1253	CK162306	3	21.322	1	23	149	171	CAGAGGAGAAGCGAUCGAGCCUG	CAUCCUCGGUCGCUUCUCCUCCC	Cleavage	similar to UniRef100_Q0J7E5 Cluster: Os08g0199300 protein; n=2; Oryza sativa Japonica Group|Rep: Os08g0199300 protein - Oryza sativa subsp. japonica (Rice), partial (71%)	1
Tae-miR-1253	TC376913	2.5	21.515	1	23	341	363	CAGAGGAGAAGCGAUCGAGCCUG	UGGCUUCGAUUGCUUCUUCUUUC	Cleavage		1
Tae-miR-1253	TC432058	3	22.869	1	21	81	101	CAGAGGAGAAGCGAUCGAGCC	GGCUGGAGCGCUUCUCCUCUU	Cleavage		1
Tae-miR-1253	CA485073	3	21.999	1	23	243	265	CAGAGGAGAAGCGAUCGAGCCUG	CAGGCACGGUGACUUCUUCUCUG	Cleavage	homologue to UniRef100_Q40093 Cluster: PNIL34; n=1; Ipomoea nil|Rep: PNIL34 - Ipomoea nil (Japanese morning glory) (Pharbitis nil), partial (58%)	1
Tae-miR-1253	TC374692	3	16.63	1	24	343	366	CAGAGGAGAAGCGAUCGAGCCUGA	UGAUGCUCGAUCGUCUCUUCUCUC	Translation	similar to UniRef100_Q0JDS8 Cluster: Os04g0380000 protein; n=1; Oryza sativa Japonica Group|Rep: Os04g0380000 protein - Oryza sativa subsp. japonica (Rice), partial (36%)	1
Tae-miR-1253	TC381398	2.5	19.82	1	23	159	181	CAGAGGAGAAGCGAUCGAGCCUG	UAGCUUUGAUCGCUUAUCUUUUG	Cleavage	similar to UniRef100_A7NWI8 Cluster: Chromosome chr5 scaffold_2, whole genome shotgun sequence; n=1; Vitis vinifera|Rep: Chromosome chr5 scaffold_2, whole genome shotgun sequence - Vitis vinifera (Grape), partial (26%)	1
Tae-miR-1253	TC449732	2	18.889	1	23	53	75	CAGAGGAGAAGCGAUCGAGCCUG	CACUCUCCAUCGUUUCUUCUCUG	Cleavage	UniRef100_O04707 Cluster: Gibberellin 20 oxidase 1-A; n=1; Triticum aestivum|Rep: Gibberellin 20 oxidase 1-A - Triticum aestivum (Wheat), complete	1
Tae-miR-1253	AJ602653	2.5	21.532	1	24	118	141	CAGAGGAGAAGCGAUCGAGCCUGA	UAGGGUGUGGUCGUUUUUUCUCUG	Cleavage	UniRef100_Q30T40 Cluster: Flagellar P-ring protein precursor; n=1; Sulfurimonas denitrificans DSM 1251|Rep:, partial (2%)	1
Tae-miR-1253	CA642501	3	10.134	1	24	158	181	CAGAGGAGAAGCGAUCGAGCCUGA	UCAAACUUGAUCUCUUCUUUUUUG	Cleavage		1
Tae-miR-1253	CK153047	3	15.403	1	22	332	353	CAGAGGAGAAGCGAUCGAGCCU	AGGCCCGAUCGAUUUUCCUUUC	Translation	weakly similar to UniRef100_Q6TXI7 Cluster: LRRGT00012; n=1; Rattus norvegicus|Rep: LRRGT00012 - Rattus norvegicus (Rat), partial (5%)	1
Tae-miR-1253	TC428735	3	7.259	1	24	34	57	CAGAGGAGAAGCGAUCGAGCCUGA	UCCUGCUCGCUUGCUUCUCCUCCG	Cleavage	weakly similar to UniRef100_A5PJP7 Cluster: GALGT protein; n=1; Bos taurus|Rep: GALGT protein - Bos taurus (Bovine), partial (4%)	1
Tae-miR-1253	CD902351	3	20.487	1	22	538	559	CAGAGGAGAAGCGAUCGAGCCU	GGACUUGAUUGCUUUUCCUUUU	Cleavage	similar to UniRef100_A8IVV2 Cluster: Alpha/beta hydrolase; n=1; Chlamydomonas reinhardtii|Rep: Alpha/beta hydrolase - Chlamydomonas reinhardtii, partial (3%)	1
Tae-miR-1253	BE418790	2.5	20.704	1	19	533	551	CAGAGGAGAAGCGAUCGAG	CUCGAUCGCUUCUCGUCUU	Cleavage	homologue to UniRef100_Q8RVZ8 Cluster: Ferredoxin-NADP(H) oxidoreductase; n=1; Triticum aestivum|Rep: Ferredoxin-NADP(H) oxidoreductase - Triticum aestivum (Wheat), partial (27%)	1
Tae-miR-1253	CA697153	3	13.211	1	23	275	297	CAGAGGAGAAGCGAUCGAGCCUG	CGUGCUCGAUCCCAUCUCCUCUC	Translation		1
Tae-miR-1253	CA705214	3	5.768	1	20	137	156	CAGAGGAGAAGCGAUCGAGC	GCUUCGUCGCUUCUCCUCUC	Cleavage		1
Tae-miR-1253	CK203602	2	15.342	1	20	649	668	CAGAGGAGAAGCGAUCGAGC	GAUUGGUCGCUUUUUCUCUG	Cleavage	similar to UniRef100_Q84TB3 Cluster: Actin-depolymerizing factor 4; n=1; Oryza sativa Japonica Group|Rep: Actin-depolymerizing factor 4 - Oryza sativa subsp. japonica (Rice), partial (94%)	1
Tae-miR-1253	TC446520	3	19.06	1	23	647	669	CAGAGGAGAAGCGAUCGAGCCUG	CAGGCCCCACCGCCUCUCCUCUG	Translation	homologue to UniRef100_P36213 Cluster: Photosystem I reaction center subunit II, chloroplast precursor; n=1; Hordeum vulgare|Rep: Photosystem I reaction center subunit II, chloroplast precursor - Hordeum vulgare (Barley), partial (54%)	1
Tae-miR-1253	CD861663	3	18.969	1	19	294	312	CAGAGGAGAAGCGAUCGAG	CUUGAUUGCUUUUCCUUUU	Cleavage		1
Tae-miR-1253	TC455111	3	12.213	1	21	468	488	CAGAGGAGAAGCGAUCGAGCC	GCCUCGGUUGCUUCGCUUCUG	Cleavage	similar to UniRef100_O81928 Cluster: Trans-cinnamate 4-monooxygenase; n=1; Cicer arietinum|Rep: Trans-cinnamate 4-monooxygenase - Cicer arietinum (Chickpea) (Garbanzo), partial (8%)	1
Tae-miR-1253	TC458422	3	17.524	1	24	209	232	CAGAGGAGAAGCGAUCGAGCCUGA	UUGGGUCCUCUCGCUUUUUCUCUG	Cleavage	weakly similar to UniRef100_A6SNJ9 Cluster: Predicted protein; n=1; Botryotinia fuckeliana B05.10|Rep: Predicted protein - Botryotinia fuckeliana (strain B05.10) (Noble rot fungus) (Botrytiscinerea), partial (20%)	1
Tae-miR-1253	TC403812	3	15.876	1	21	695	715	CAGAGGAGAAGCGAUCGAGCC	GCCUCGGUUGCUUCGCUUCUG	Cleavage	similar to UniRef100_A7QWS6 Cluster: Chromosome chr4 scaffold_208, whole genome shotgun sequence; n=1; Vitis vinifera|Rep: Chromosome chr4 scaffold_208, whole genome shotgun sequence - Vitis vinifera (Grape), partial (23%)	1
Tae-miR-1253	TC434500	2.5	22.375	1	22	673	694	CAGAGGAGAAGCGAUCGAGCCU	AAGAUCGAUCGUUUUUCCUUUC	Cleavage	similar to UniRef100_Q6K5J0 Cluster: Ubiquitin-like protein; n=1; Oryza sativa Japonica Group|Rep: Ubiquitin-like protein - Oryza sativa subsp. japonica (Rice), partial (45%)	1
Tae-miR-1253	CJ553070	2.5	22.255	1	19	227	245	CAGAGGAGAAGCGAUCGAG	CUUGAUCGCGUCUCCUCUU	Translation	UniRef100_Q84P16 Cluster: Phosphorylase; n=1; Triticum aestivum|Rep: Phosphorylase - Triticum aestivum (Wheat), partial (42%)	1
Tae-miR-1253	TC422769	3	22.756	1	24	321	344	CAGAGGAGAAGCGAUCGAGCCUGA	UCAAUCUUGAUCUAUUCUCCUUUG	Translation	UniRef100_Q3IU37 Cluster: Homolog to ABC-type phosphate transport system permease protein; n=1; Natronomonas pharaonis DSM 2160|Rep: Homolog to ABC-type phosphate transport system permease protein - Natronomonas pharaonis (strain DSM 2160 / ATCC 35678), partial (5%)	1
Tae-miR-1253	TC394064	3	21.922	1	24	319	342	CAGAGGAGAAGCGAUCGAGCCUGA	UCAAUCUUGAUCUAUUCUCCUUUG	Translation		1
Tae-miR-1253	TC382534	3	14.56	1	24	717	740	CAGAGGAGAAGCGAUCGAGCCUGA	UCAUGCAGGAUUACUUCUCUUCUG	Cleavage	similar to UniRef100_UPI0000162BE2 Cluster: zinc finger (CCCH-type/C3HC4-type RING finger) family protein; n=1; Arabidopsis thaliana|Rep: zinc finger (CCCH-type/C3HC4-type RING finger) family protein - Arabidopsis thaliana, partial (32%)	1
Tae-miR-1253	BE417911	2.5	16.72	1	19	200	218	CAGAGGAGAAGCGAUCGAG	CUUGAUCUCUUCUCCUCUA	Cleavage		1
Tae-miR-1253	TC409345	3	15.741	1	21	1145	1165	CAGAGGAGAAGCGAUCGAGCC	GCCUCGGUUGCUUCGCUUCUG	Cleavage	similar to UniRef100_A7QWS6 Cluster: Chromosome chr4 scaffold_208, whole genome shotgun sequence; n=1; Vitis vinifera|Rep: Chromosome chr4 scaffold_208, whole genome shotgun sequence - Vitis vinifera (Grape), partial (35%)	1
Tae-miR-1253	CA630165	3	17.634	1	22	241	262	CAGAGGAGAAGCGAUCGAGCCU	AGGCGUGAUAGAUUCUCUUCUG	Translation	similar to UniRef100_A7PE60 Cluster: Chromosome chr11 scaffold_13, whole genome shotgun sequence; n=1; Vitis vinifera|Rep: Chromosome chr11 scaffold_13, whole genome shotgun sequence - Vitis vinifera (Grape), partial (37%)	1
Tae-miR-1253	CA626555	2.5	17.458	1	19	274	292	CAGAGGAGAAGCGAUCGAG	CUCGGAUGCUUCUCUUCUG	Cleavage		1
Tae-miR-1253	CK203368	2.5	15.654	1	19	300	318	CAGAGGAGAAGCGAUCGAG	UUUGAUCGUUUCUCGUCUG	Cleavage	homologue to UniRef100_Q94IM5 Cluster: P-type ATPase; n=1; Hordeum vulgare|Rep: P-type ATPase - Hordeum vulgare (Barley), partial (16%)	1
Tae-miR-1253	CA623507	2.5	15.436	1	19	275	293	CAGAGGAGAAGCGAUCGAG	CUCGGAUGCUUCUCUUCUG	Cleavage		1
Tae-miR-1253	CK195793	3	21.089	1	23	487	509	CAGAGGAGAAGCGAUCGAGCCUG	CAGCCAUGAUUGCUCCUCCUCUC	Translation	similar to UniRef100_A7Q7E8 Cluster: Chromosome chr18 scaffold_59, whole genome shotgun sequence; n=1; Vitis vinifera|Rep: Chromosome chr18 scaffold_59, whole genome shotgun sequence - Vitis vinifera (Grape), partial (10%)	1
Tae-miR-1253	TC386448	3	19.107	1	22	508	529	CAGAGGAGAAGCGAUCGAGCCU	AGGCGUGAUAGAUUCUCUUCUG	Translation	similar to UniRef100_Q8LDI6 Cluster: 30S ribosomal protein S16; n=1; Arabidopsis thaliana|Rep: 30S ribosomal protein S16 - Arabidopsis thaliana (Mouse-ear cress), partial (84%)	1
Tae-miR-1253	TC461156	2.5	14.123	1	23	936	958	CAGAGGAGAAGCGAUCGAGCCUG	CGUGAUCCAUCGCUUCUUCUCUU	Cleavage		1
Tae-miR-1253	CN008058	3	11.989	1	24	6	29	CAGAGGAGAAGCGAUCGAGCCUGA	UCCGUUUCGAUCCCCUCUCCUCUC	Translation	weakly similar to UniRef100_A5NMJ5 Cluster: LigA; n=1; Methylobacterium sp. 4-46|Rep: LigA - Methylobacterium sp. 4-46, partial (4%)	1
Tae-miR-1253	CA629629	3	9.742	1	24	9	32	CAGAGGAGAAGCGAUCGAGCCUGA	UCGAGCCCCAUCCCUUCUCCUCUC	Cleavage	UniRef100_A9BKE8 Cluster: Rps14; n=1; Rhodomonas salina|Rep: Rps14 - Rhodomonas salina (Cryptomonas salina), partial (9%)	1
Tae-miR-1253	BE516800	3	20.383	1	21	66	86	CAGAGGAGAAGCGAUCGAGCC	GCCUCGGUUGCUCCUCCUCUU	Translation	similar to UniRef100_A7PNE1 Cluster: Chromosome chr1 scaffold_22, whole genome shotgun sequence; n=1; Vitis vinifera|Rep: Chromosome chr1 scaffold_22, whole genome shotgun sequence - Vitis vinifera (Grape), partial (11%)	1
Tae-miR-1253	CA686216	3	22.228	1	21	33	53	CAGAGGAGAAGCGAUCGAGCC	GCCUCGGUUGCUCCUCCUCUU	Translation	similar to UniRef100_A7PNE1 Cluster: Chromosome chr1 scaffold_22, whole genome shotgun sequence; n=1; Vitis vinifera|Rep: Chromosome chr1 scaffold_22, whole genome shotgun sequence - Vitis vinifera (Grape), partial (11%)	1
Tae-miR-1253	CJ938923	2.5	15.386	1	23	484	506	CAGAGGAGAAGCGAUCGAGCCUG	CAUCCUCGACCGCUCCUCUUCUG	Translation		1
Tae-miR-1253	CA486763	2.5	24.839	1	18	646	663	CAGAGGAGAAGCGAUCGA	UCGAUUGCUUUUCUUCUU	Cleavage		1
Tae-miR-1253	TC385998	2.5	15.805	1	23	520	542	CAGAGGAGAAGCGAUCGAGCCUG	CAUCCUCGACCGCUCCUCUUCUG	Translation		1
Tae-miR-1253	TC378516	3	17.95	1	21	260	280	CAGAGGAGAAGCGAUCGAGCC	GGCGCGAUCGGUUCUCUUUUC	Translation	homologue to UniRef100_A2Q2V1 Cluster: ATP-citrate lyase/succinyl-CoA ligase; n=1; Medicago truncatula|Rep: ATP-citrate lyase/succinyl-CoA ligase - Medicago truncatula (Barrel medic), partial (25%)	1
Tae-miR-1253	TC376688	2.5	15.805	1	23	591	613	CAGAGGAGAAGCGAUCGAGCCUG	CAUCCUCGACCGCUCCUCUUCUG	Translation		1
Tae-miR-1253	TC391604	2.5	19.322	1	20	427	446	CAGAGGAGAAGCGAUCGAGC	GCAUGGUUGCUUUUCUUCUG	Cleavage	similar to UniRef100_Q10MN1 Cluster: PHD-finger family protein, expressed; n=1; Oryza sativa Japonica Group|Rep: PHD-finger family protein, expressed - Oryza sativa subsp. japonica (Rice), partial (4%)	1
Tae-miR-1253	CA647438	2.5	14.71	1	24	270	293	CAGAGGAGAAGCGAUCGAGCCUGA	UUAUCUUCCAUCACUUUUCCUCUG	Cleavage	similar to UniRef100_Q3M5F1 Cluster: Glucose-methanol-choline oxidoreductase; n=1; Anabaena variabilis ATCC 29413|Rep:, partial (2%)	1
Tae-miR-1253	GR304058	3	5.663	1	19	445	463	CAGAGGAGAAGCGAUCGAG	CUUGAUAGCUUCUUCUCUU	Cleavage	weakly similar to UniRef100_A8N933 Cluster: Predicted protein; n=1; Coprinopsis cinerea okayama7#130|Rep: Predicted protein - Coprinopsis cinerea okayama7#130, partial (58%)	1
Tae-miR-1253	TC426425	2.5	19.718	1	21	87	107	CAGAGGAGAAGCGAUCGAGCC	GACUCGAUCACCUCUUCUCUG	Translation		1
Tae-miR-125a-3p	GH731773	0	13.229	1	24	84	107	AACAGGAUAGGAGUCUAGGGAGCU	AGCUCUCUAGACUCCUAUCCUGUU	Cleavage		1
Tae-miR-125a-3p	TC373555	3	16.839	1	23	790	812	AACAGGAUAGGAGUCUAGGGAGC	GUUCUCUGUACUCUUAUCCUGUA	Cleavage		1
Tae-miR-125a-3p	CJ546251	2.5	18.384	1	24	122	145	AACAGGAUAGGAGUCUAGGGAGCU	AGGUCCAUGGGCUCCUGUCCUGUG	Cleavage	weakly similar to UniRef100_Q8W0R0 Cluster: 3-glucanase; n=1; Sorghum bicolor|Rep: 3-glucanase - Sorghum bicolor (Sorghum) (Sorghum vulgare), partial (21%)	1
Tae-miR-125a-3p	TC456849	3	22.309	1	24	35	58	AACAGGAUAGGAGUCUAGGGAGCU	AGCGCUCUGGGUUCUGAUCCUGUU	Translation	similar to UniRef100_A2QMX8 Cluster: Contig An07c0100, complete genome; n=1; Aspergillus niger|Rep: Contig An07c0100, complete genome - Aspergillus niger, partial (34%)	1
Tae-miR-125a-3p	TC420483	2.5	14.234	1	20	519	538	AACAGGAUAGGAGUCUAGGG	CCCUAGACUCCUAUUUUGCU	Cleavage		1
Tae-miR-125a-3p	CA653103	3	16.141	1	24	100	123	AACAGGAUAGGAGUCUAGGGAGCU	AGUUGCCUUCACUCCUAUUUUGUU	Cleavage		1
Tae-miR-125a-3p	CA612829	3	14.456	1	24	172	195	AACAGGAUAGGAGUCUAGGGAGCU	AGUUGCCUUCACUCCUAUUUUGUU	Cleavage		1
Tae-miR-125a-3p	BF201893	3	14.817	1	22	373	394	AACAGGAUAGGAGUCUAGGGAG	UUUCCUGGAUGCUUGUCCUGUU	Cleavage		1
Tae-miR-125a-3p	TC453266	3	20.732	1	22	97	118	AACAGGAUAGGAGUCUAGGGAG	CUUCUUGGGCUUCUCUUCUGUU	Cleavage	similar to UniRef100_Q4RCE3 Cluster: Chromosome undetermined SCAF19126, whole genome shotgun sequence; n=1; Tetraodon nigroviridis|Rep: Chromosome undetermined SCAF19126, whole genome shotgun sequence - Tetraodon nigroviridis (Green puffer), partial (32%)	1
Tae-miR-125a-3p	DN829133	3	14.859	1	22	561	582	AACAGGAUAGGAGUCUAGGGAG	CUCUCCAGACUUCUCUCUUGUU	Cleavage	similar to UniRef100_Q230V2 Cluster: Ribosomal protein S4 containing protein; n=1; Tetrahymena thermophila SB210|Rep: Ribosomal protein S4 containing protein - Tetrahymena thermophila SB210, partial (91%)	1
Tae-miR-125a-3p	TC418030	3	21.725	1	22	751	772	AACAGGAUAGGAGUCUAGGGAG	CUUCUUGGGCUUCUCUUCUGUU	Cleavage	weakly similar to UniRef100_Q6ETN2 Cluster: Integral membrane protein-like; n=1; Oryza sativa Japonica Group|Rep: Integral membrane protein-like - Oryza sativa subsp. japonica (Rice), partial (43%)	1
Tae-miR-125a-3p	TC420149	3	19.161	1	22	812	833	AACAGGAUAGGAGUCUAGGGAG	CUUCUUGGGCUUCUCUUCUGUU	Cleavage	weakly similar to UniRef100_Q6ETN2 Cluster: Integral membrane protein-like; n=1; Oryza sativa Japonica Group|Rep: Integral membrane protein-like - Oryza sativa subsp. japonica (Rice), partial (50%)	1
Tae-miR-125a-3p	TC422675	1.5	13.535	1	24	552	575	AACAGGAUAGGAGUCUAGGGAGCU	GGUAUGUUAGGCUCCUAUCCUGUC	Cleavage		1
Tae-miR-125a-3p	CK194450	2.5	16.137	1	21	74	94	AACAGGAUAGGAGUCUAGGGA	UCCUUUUACUCCUGUCCUGUU	Cleavage	similar to UniRef100_A7PDI4 Cluster: Chromosome chr17 scaffold_12, whole genome shotgun sequence; n=1; Vitis vinifera|Rep: Chromosome chr17 scaffold_12, whole genome shotgun sequence - Vitis vinifera (Grape), partial (19%)	1
Tae-miR-125a-3p	TC428006	1	11.12	1	24	1237	1260	AACAGGAUAGGAGUCUAGGGAGCU	AGUGUAGUAGGUUCCUAUCCUGUU	Cleavage	homologue to UniRef100_Q84VF5 Cluster: Possible protein kinase CK2 regulatory subunit; n=2; Oryza sativa Japonica Group|Rep: Possible protein kinase CK2 regulatory subunit - Oryza sativa subsp. japonica (Rice), partial (69%)	1
Tae-miR-125a-3p	GD187090	3	13.619	1	22	358	379	AACAGGAUAGGAGUCUAGGGAG	CUUCAUAGGCUUCUAUCUUGAU	Cleavage	similar to UniRef100_Q0ISQ9 Cluster: Os11g0479100 protein; n=1; Oryza sativa Japonica Group|Rep: Os11g0479100 protein - Oryza sativa subsp. japonica (Rice), partial (5%)	1
Tae-miR-125a-3p	TC460964	3	14.524	1	23	279	301	AACAGGAUAGGAGUCUAGGGAGC	GUUAUCUGUACUCUUAUCCUGUC	Cleavage	homologue to UniRef100_Q9PZ29 Cluster: ORF14; n=1; Xestia c-nigrum granulovirus|Rep: ORF14 - Xestia c-nigrum granulosis virus (XnGV) (Xestia c-nigrumgranulovirus), partial (6%)	1
Tae-miR-125a-3p	TC441393	3	24.29	1	22	136	157	AACAGGAUAGGAGUCUAGGGAG	CUCCGUAGCUUCCUAUCCUGAU	Cleavage	similar to UniRef100_A7R1G2 Cluster: Chromosome undetermined scaffold_351, whole genome shotgun sequence; n=1; Vitis vinifera|Rep: Chromosome undetermined scaffold_351, whole genome shotgun sequence - Vitis vinifera (Grape), partial (59%)	1
Tae-miR-125a-3p	TC392523	3	23.034	1	22	268	289	AACAGGAUAGGAGUCUAGGGAG	CUCCGUAGCUUCCUAUCCUGAU	Cleavage	similar to UniRef100_A7R1G2 Cluster: Chromosome undetermined scaffold_351, whole genome shotgun sequence; n=1; Vitis vinifera|Rep: Chromosome undetermined scaffold_351, whole genome shotgun sequence - Vitis vinifera (Grape), partial (60%)	1
Tae-miR-125a-3p	TC395681	3	23.034	1	22	740	761	AACAGGAUAGGAGUCUAGGGAG	CUCCGUAGCUUCCUAUCCUGAU	Cleavage	similar to UniRef100_A7R1G2 Cluster: Chromosome undetermined scaffold_351, whole genome shotgun sequence; n=1; Vitis vinifera|Rep: Chromosome undetermined scaffold_351, whole genome shotgun sequence - Vitis vinifera (Grape), partial (90%)	1
Tae-miR-125a-3p	CJ634172	3	19.922	1	24	65	88	AACAGGAUAGGAGUCUAGGGAGCU	AACUAUUUAGACUCCUAUCUAGUC	Cleavage	similar to UniRef100_Q296R7 Cluster: GA10224-PA; n=1; Drosophila pseudoobscura|Rep: GA10224-PA - Drosophila pseudoobscura (Fruit fly), partial (27%)	1
Tae-miR-125a-3p	TC403743	2.5	23.554	1	23	30	52	AACAGGAUAGGAGUCUAGGGAGC	GCCUUCUGGAGUCCUCUCCUGUU	Cleavage	similar to UniRef100_A7R050 Cluster: Chromosome chr10 scaffold_297, whole genome shotgun sequence; n=1; Vitis vinifera|Rep: Chromosome chr10 scaffold_297, whole genome shotgun sequence - Vitis vinifera (Grape), partial (45%)	1
Tae-miR-125a-3p	TC461013	3	21.457	1	24	593	616	AACAGGAUAGGAGUCUAGGGAGCU	AUUUGCCUGGACUCUUCUCCUGUG	Cleavage	similar to UniRef100_A7QF20 Cluster: Chromosome chr16 scaffold_86, whole genome shotgun sequence; n=1; Vitis vinifera|Rep: Chromosome chr16 scaffold_86, whole genome shotgun sequence - Vitis vinifera (Grape), partial (60%)	1
Tae-miR-125a-3p	TC388412	2.5	24.306	1	23	38	60	AACAGGAUAGGAGUCUAGGGAGC	GCCUUCUGGAGUCCUCUCCUGUU	Cleavage	similar to UniRef100_A7R050 Cluster: Chromosome chr10 scaffold_297, whole genome shotgun sequence; n=1; Vitis vinifera|Rep: Chromosome chr10 scaffold_297, whole genome shotgun sequence - Vitis vinifera (Grape), partial (79%)	1
Tae-miR-125a-3p	AL816532	3	17.529	1	24	201	224	AACAGGAUAGGAGUCUAGGGAGCU	GGCUGUCUAGCCUACAAUCCUGUU	Translation		1
Tae-miR-125a-3p	CA611500	3	17.303	1	21	401	421	AACAGGAUAGGAGUCUAGGGA	UCCUUGCACUCCUUUCUUGUU	Cleavage	similar to UniRef100_A2YEZ6 Cluster: Zinc finger A20 and AN1 domain-containing stress-associated protein 8; n=2; Oryza sativa|Rep: Zinc finger A20 and AN1 domain-containing stress-associated protein 8 - Oryza sativa subsp. indica (Rice), partial (54%)	1
Tae-miR-125a-3p	BJ271930	3	6.744	1	22	353	374	AACAGGAUAGGAGUCUAGGGAG	CUCGCUGGCCUCCUCUUCUGUU	Cleavage	similar to UniRef100_Q10H93 Cluster: Expressed protein; n=2; Oryza sativa Japonica Group|Rep: Expressed protein - Oryza sativa subsp. japonica (Rice), partial (14%)	1
Tae-miR-125a-3p	CA615959	2.5	13.632	1	23	141	163	AACAGGAUAGGAGUCUAGGGAGC	GCAUGCUAAACUUCUAUCCUGUC	Cleavage		1
Tae-miR-125a-3p	BQ579143	2.5	17.305	1	19	295	313	AACAGGAUAGGAGUCUAGG	CCUGGAUUUCCAUCCUGUU	Translation	homologue to UniRef100_Q0J7U6 Cluster: Os08g0162100 protein; n=2; Oryza sativa|Rep: Os08g0162100 protein - Oryza sativa subsp. japonica (Rice), partial (19%)	1
Tae-miR-125a-3p	TC419081	2.5	16.827	1	19	887	905	AACAGGAUAGGAGUCUAGG	CCUGGAUUUCCAUCCUGUU	Translation	homologue to UniRef100_Q0J7U6 Cluster: Os08g0162100 protein; n=2; Oryza sativa|Rep: Os08g0162100 protein - Oryza sativa subsp. japonica (Rice), partial (69%)	1
Tae-miR-125a-3p	CA648565	2.5	15.971	1	23	11	33	AACAGGAUAGGAGUCUAGGGAGC	GCCUCAUAGAAUCUUGUCUUGUU	Cleavage	homologue to UniRef100_Q0DG31 Cluster: Os05g0556100 protein; n=1; Oryza sativa Japonica Group|Rep: Os05g0556100 protein - Oryza sativa subsp. japonica (Rice), partial (17%)	1
Tae-miR-125a-3p	NP9349889	2.5	8.885	1	20	185	204	AACAGGAUAGGAGUCUAGGG	CUUUGGACUCGUAUUUUGUU	Translation	GB|AP008982.1|BAE47689.1	1
Tae-miR-125a-3p	CV773346	2.5	7.735	1	20	808	827	AACAGGAUAGGAGUCUAGGG	CCGUAGGCUCUUAUACUGUU	Cleavage	similar to UniRef100_A2PAQ7 Cluster: ATP-dependent RNA helicase DeaD; n=10; Vibrio cholerae|Rep: ATP-dependent RNA helicase DeaD - Vibrio cholerae 1587, partial (4%)	1
Tae-miR-125a-3p	TC372466	2.5	20.701	1	23	14	36	AACAGGAUAGGAGUCUAGGGAGC	GCCUCAUAGAAUCUUGUCUUGUU	Cleavage	homologue to UniRef100_Q0DG31 Cluster: Os05g0556100 protein; n=1; Oryza sativa Japonica Group|Rep: Os05g0556100 protein - Oryza sativa subsp. japonica (Rice), partial (33%)	1
Tae-miR-125a-3p	CV777331	3	1.095	1	24	534	557	AACAGGAUAGGAGUCUAGGGAGCU	ACCUUAUUAUACUUCUGUCCUGUC	Cleavage	similar to UniRef100_P13983 Cluster: Extensin precursor; n=1; Nicotiana tabacum|Rep: Extensin precursor - Nicotiana tabacum (Common tobacco), partial (7%)	1
Tae-miR-125a-3p	TC445563	2.5	18.519	1	20	381	400	AACAGGAUAGGAGUCUAGGG	CUUUGGACUGUUAUCUUGUU	Translation	weakly similar to UniRef100_Q0JFP0 Cluster: Os01g0969700 protein; n=3; Oryza sativa|Rep: Os01g0969700 protein - Oryza sativa subsp. japonica (Rice), partial (15%)	1
Tae-miR-125a-3p	TC424187	1.5	22.583	1	17	1078	1094	AACAGGAUAGGAGUCUA	UGGAUUUCUAUCCUGUU	Cleavage	similar to UniRef100_A5NRL1 Cluster: 4-hydroxybenzoate polyprenyl transferase; n=1; Methylobacterium sp. 4-46|Rep: 4-hydroxybenzoate polyprenyl transferase - Methylobacterium sp. 4-46, partial (4%)	1
Tae-miR-125a-3p	TC413054	2.5	16.841	1	23	212	234	AACAGGAUAGGAGUCUAGGGAGC	GCCUCAUAGAAUCUUGUCUUGUU	Cleavage	homologue to UniRef100_Q0DG31 Cluster: Os05g0556100 protein; n=1; Oryza sativa Japonica Group|Rep: Os05g0556100 protein - Oryza sativa subsp. japonica (Rice), partial (44%)	1
Tae-miR-125a-3p	TC425674	2.5	15.044	1	23	735	757	AACAGGAUAGGAGUCUAGGGAGC	GCCUCAUAGAAUCUUGUCUUGUU	Cleavage	homologue to UniRef100_Q0DG31 Cluster: Os05g0556100 protein; n=1; Oryza sativa Japonica Group|Rep: Os05g0556100 protein - Oryza sativa subsp. japonica (Rice), partial (73%)	1
Tae-miR-1261	BE402890	0.5	5.431	1	19	483	501	UUGGUUAGAGCUUUGGUCU	AGACCAAAGUUCUAACCAA	Cleavage	similar to UniRef100_A2FDV3 Cluster: Surface antigen BspA-like; n=1; Trichomonas vaginalis G3|Rep: Surface antigen BspA-like - Trichomonas vaginalis G3, partial (3%)	1
Tae-miR-1261	CA705480	2.5	17.927	1	20	23	42	UUGGUUAGAGCUUUGGUCUU	AAGACCAAGGCUCCAGCCAA	Cleavage	homologue to UniRef100_O65795 Cluster: Histone H1; n=1; Triticum aestivum|Rep: Histone H1 - Triticum aestivum (Wheat), partial (32%)	1
Tae-miR-1261	CA501628	2	21.671	1	20	544	563	UUGGUUAGAGCUUUGGUCUU	AAGAUGAAAGCUCUAACCAG	Cleavage	similar to UniRef100_Q4RN41 Cluster: Chromosome undetermined SCAF15016, whole genome shotgun sequence; n=1; Tetraodon nigroviridis|Rep: Chromosome undetermined SCAF15016, whole genome shotgun sequence - Tetraodon nigroviridis (Green puffer), partial (5%)	1
Tae-miR-1261	TC421015	2.5	19.167	1	20	330	349	UUGGUUAGAGCUUUGGUCUU	AAGACCAAGGCUCCAGCCAA	Cleavage	homologue to UniRef100_O65795 Cluster: Histone H1; n=1; Triticum aestivum|Rep: Histone H1 - Triticum aestivum (Wheat), partial (64%)	1
Tae-miR-1261	TC389568	2.5	16.217	1	20	884	903	UUGGUUAGAGCUUUGGUCUU	AAGACCAAAGUUUUGAUCGA	Cleavage		1
Tae-miR-1261	TC381221	2.5	18.843	1	20	692	711	UUGGUUAGAGCUUUGGUCUU	AAGACCAAGGCUCCAGCCAA	Cleavage	UniRef100_O65795 Cluster: Histone H1; n=1; Triticum aestivum|Rep: Histone H1 - Triticum aestivum (Wheat), partial (74%)	1
Tae-miR-1261	CK208596	2.5	19.803	1	20	613	632	UUGGUUAGAGCUUUGGUCUU	AAGACCAAGGCUCCAGCCAA	Cleavage	homologue to UniRef100_O65795 Cluster: Histone H1; n=1; Triticum aestivum|Rep: Histone H1 - Triticum aestivum (Wheat), partial (91%)	1
Tae-miR-1261	TC373999	2.5	17.895	1	20	531	550	UUGGUUAGAGCUUUGGUCUU	AAGACCAAGGCUCCAGCCAA	Cleavage	homologue to UniRef100_O65794 Cluster: Histone H1; n=1; Triticum aestivum|Rep: Histone H1 - Triticum aestivum (Wheat), partial (63%)	1
Tae-miR-1261	TC372280	2.5	18.075	1	20	692	711	UUGGUUAGAGCUUUGGUCUU	AAGACCAAGGCUCCAGCCAA	Cleavage	UniRef100_O65795 Cluster: Histone H1; n=1; Triticum aestivum|Rep: Histone H1 - Triticum aestivum (Wheat), complete	1
Tae-miR-1261	CA746295	3	18.452	1	20	51	70	UUGGUUAGAGCUUUGGUCUU	AAGAUCAAGGCUCUUACCAG	Cleavage	similar to UniRef100_Q6C4Z8 Cluster: Yarrowia lipolytica chromosome E of strain CLIB 122 of Yarrowia lipolytica; n=1; Yarrowia lipolytica|Rep: Yarrowia lipolytica chromosome E of strain CLIB 122 of Yarrowia lipolytica - Yarrowia lipolytica (Candida lipolytica), partial (6%)	1
Tae-miR-1261	CA664025	1	11.158	1	20	129	148	UUGGUUAGAGCUUUGGUCUU	ACGAACAAAGCUCUAACCAA	Cleavage		1
Tae-miR-1261	BJ242226	2.5	17.626	1	20	429	448	UUGGUUAGAGCUUUGGUCUU	AAGACCAAAGUUGUGGCCAA	Cleavage		1
Tae-miR-1261	TC451910	3	16.774	1	20	149	168	UUGGUUAGAGCUUUGGUCUU	AAGACCAAAGCUUUGCCUAA	Cleavage		1
Tae-miR-1261	TC381331	3	19.952	1	20	700	719	UUGGUUAGAGCUUUGGUCUU	AAGACCAAGGCUUCAGCCAA	Cleavage	homologue to UniRef100_O65795 Cluster: Histone H1; n=1; Triticum aestivum|Rep: Histone H1 - Triticum aestivum (Wheat), partial (76%)	1
Tae-miR-1261	CA484934	3	23.18	1	20	388	407	UUGGUUAGAGCUUUGGUCUU	AAGGCCAGAGCUUUAACCCA	Cleavage	homologue to UniRef100_Q9FQC9 Cluster: Glutathione S-transferase GST 10; n=1; Zea mays|Rep: Glutathione S-transferase GST 10 - Zea mays (Maize), complete	1
Tae-miR-1261	TC373084	3	24.489	1	20	672	691	UUGGUUAGAGCUUUGGUCUU	AAGGCCAAGGCUCCAGCCAA	Cleavage	UniRef100_O65794 Cluster: Histone H1; n=1; Triticum aestivum|Rep: Histone H1 - Triticum aestivum (Wheat), partial (98%)	1
Tae-miR-1261	TC399294	3	24.617	1	20	496	515	UUGGUUAGAGCUUUGGUCUU	AAGGCCAAGGCUCCAGCCAA	Cleavage	homologue to UniRef100_O65794 Cluster: Histone H1; n=1; Triticum aestivum|Rep: Histone H1 - Triticum aestivum (Wheat), partial (62%)	1
Tae-miR-1261	TC405648	2	19.244	1	20	313	332	UUGGUUAGAGCUUUGGUCUU	AGGACAAAAGCUCUGACUAA	Cleavage	similar to UniRef100_Q0E3Y4 Cluster: Os02g0148300 protein; n=2; Oryza sativa Japonica Group|Rep: Os02g0148300 protein - Oryza sativa subsp. japonica (Rice), complete	1
Tae-miR-1261	TC400439	2	18.506	1	20	954	973	UUGGUUAGAGCUUUGGUCUU	GAGACCAGGGGUCUAACCAA	Translation	similar to UniRef100_Q10S80 Cluster: Ubiquitin family protein, expressed; n=1; Oryza sativa Japonica Group|Rep: Ubiquitin family protein, expressed - Oryza sativa subsp. japonica (Rice), partial (95%)	1
Tae-miR-1261	CA601033	2.5	14.764	1	20	84	103	UUGGUUAGAGCUUUGGUCUU	GAGACCAAAGCACUGACCAU	Translation	similar to UniRef100_Q1KL28 Cluster: Choline kinase; n=1; Oryza sativa Indica Group|Rep: Choline kinase - Oryza sativa subsp. indica (Rice), partial (33%)	1
Tae-miR-1261	BQ905534	2	11.217	1	19	291	309	UUGGUUAGAGCUUUGGUCU	AGACCAAAGUUGUAGCCAA	Cleavage		1
Tae-miR-1261	BU099449	2.5	12.751	1	20	363	382	UUGGUUAGAGCUUUGGUCUU	GAGACCAAAGCACUGACCAU	Translation	similar to UniRef100_Q1KL28 Cluster: Choline kinase; n=1; Oryza sativa Indica Group|Rep: Choline kinase - Oryza sativa subsp. indica (Rice), partial (44%)	1
Tae-miR-1261	CV762021	3	24.301	1	20	751	770	UUGGUUAGAGCUUUGGUCUU	AAGACCACAGUUCUAACCGC	Cleavage	similar to UniRef100_Q69PC6 Cluster: Fibroin heavy chain (Fib-H) (H-fibroin)-like protein; n=1; Oryza sativa Japonica Group|Rep: Fibroin heavy chain (Fib-H) (H-fibroin)-like protein - Oryza sativa subsp. japonica (Rice), partial (38%)	1
Tae-miR-1261	TC442772	2.5	14.058	1	19	524	542	UUGGUUAGAGCUUUGGUCU	AGAUCAAAGCUCUGACCCA	Cleavage	similar to UniRef100_Q2K7Q1 Cluster: Malate dehydrogenase (Oxaloacetate decarboxylating) (NADP+) protein; n=1; Rhizobium etli CFN 42|Rep: Malate dehydrogenase (Oxaloacetate decarboxylating) (NADP+) protein - Rhizobium etli (strain CFN 42 / ATCC 51251), partial (3%)	1
Tae-miR-1261	BQ238913	3	15.041	1	20	20	39	UUGGUUAGAGCUUUGGUCUU	AAGAUCAAAGUUAUAGUCAA	Cleavage		1
Tae-miR-1261	TC390354	2.5	12.392	1	20	330	349	UUGGUUAGAGCUUUGGUCUU	GAGACCAAAGCACUGACCAU	Translation	similar to UniRef100_Q1KL28 Cluster: Choline kinase; n=1; Oryza sativa Indica Group|Rep: Choline kinase - Oryza sativa subsp. indica (Rice), partial (42%)	1
Tae-miR-1261	DR736836	2.5	12.751	1	20	320	339	UUGGUUAGAGCUUUGGUCUU	GAGACCAAAGCACUGACCAU	Translation	similar to UniRef100_Q1KL28 Cluster: Choline kinase; n=1; Oryza sativa Indica Group|Rep: Choline kinase - Oryza sativa subsp. indica (Rice), partial (60%)	1
Tae-miR-1261	TC410667	2.5	11.696	1	20	362	381	UUGGUUAGAGCUUUGGUCUU	GAGACCAAAGCACUGACCAU	Translation	similar to UniRef100_Q1KL28 Cluster: Choline kinase; n=1; Oryza sativa Indica Group|Rep: Choline kinase - Oryza sativa subsp. indica (Rice), partial (40%)	1
Tae-miR-1261	DR739350	2.5	13.247	1	20	839	858	UUGGUUAGAGCUUUGGUCUU	GAGACCAAAGCACUGACCAU	Translation	similar to UniRef100_Q1KL28 Cluster: Choline kinase; n=1; Oryza sativa Indica Group|Rep: Choline kinase - Oryza sativa subsp. indica (Rice), partial (65%)	1
Tae-miR-1261	CD917644	3	16.893	1	20	42	61	UUGGUUAGAGCUUUGGUCUU	AAGAUUAAGACUCUAAUCAA	Translation	similar to UniRef100_A7QSR3 Cluster: Chromosome chr4 scaffold_162, whole genome shotgun sequence; n=1; Vitis vinifera|Rep: Chromosome chr4 scaffold_162, whole genome shotgun sequence - Vitis vinifera (Grape), partial (9%)	1
Tae-miR-1261	TC440428	3	13.351	1	20	514	533	UUGGUUAGAGCUUUGGUCUU	AGGACCAGGGCUCUGUCCAA	Cleavage	homologue to UniRef100_Q3S4V7 Cluster: Alpha-/beta-gliadin storage protein precursor; n=1; Triticum aestivum|Rep: Alpha-/beta-gliadin storage protein precursor - Triticum aestivum (Wheat), partial (48%)	1
Tae-miR-1261	CJ929554	2.5	21.039	1	20	160	179	UUGGUUAGAGCUUUGGUCUU	AAGACCCACGCUCUAGCCAA	Cleavage		1
Tae-miR-1261	GR304814	3	15.44	1	20	699	718	UUGGUUAGAGCUUUGGUCUU	GAGAUCGAAGCUUUGAUCAG	Cleavage		1
Tae-miR-1261	TC442528	3	11.103	1	20	617	636	UUGGUUAGAGCUUUGGUCUU	AGGACCAAGGCUCUGUCCAG	Cleavage	homologue to UniRef100_Q27HK7 Cluster: Alpha-gliadin; n=2; Triticum|Rep: Alpha-gliadin - Triticum monococcum (Einkorn wheat) (Small spelt), partial (65%)	1
Tae-miR-1261	CA727427	1.5	18.749	1	18	356	373	UUGGUUAGAGCUUUGGUC	GACCAAAAUUCUAACCAA	Translation	homologue to UniRef100_Q6B6M0 Cluster: UDP-D-glucuronate decarboxylase; n=1; Hordeum vulgare|Rep: UDP-D-glucuronate decarboxylase - Hordeum vulgare (Barley), partial (20%)	1
Tae-miR-1261	TC436660	3	14.463	1	20	294	314	UUGGUUAGA-GCUUUGGUCUU	AAGACCAAGGUAUCUAACCAA	Translation	similar to UniRef100_Q8GVV1 Cluster: Response regulator-like protein; n=1; Oryza sativa Japonica Group|Rep: Response regulator-like protein - Oryza sativa subsp. japonica (Rice), partial (14%)	1
Tae-miR-1261	CA735688	2.5	12.353	1	19	65	83	UUGGUUAGAGCUUUGGUCU	AGACCAAGGCACUAAUCGA	Translation	weakly similar to UniRef100_A7PW25 Cluster: Chromosome chr8 scaffold_34, whole genome shotgun sequence; n=1; Vitis vinifera|Rep: Chromosome chr8 scaffold_34, whole genome shotgun sequence - Vitis vinifera (Grape), partial (5%)	1
Tae-miR-1261	BQ246678	3	17.382	1	20	406	425	UUGGUUAGAGCUUUGGUCUU	GAGACCAGGGGUCUAACCAU	Translation	similar to UniRef100_Q10S78 Cluster: Ubiquitin family protein, expressed; n=1; Oryza sativa Japonica Group|Rep: Ubiquitin family protein, expressed - Oryza sativa subsp. japonica (Rice), partial (35%)	1
Tae-miR-1261	TC404819	2	16.431	1	19	55	73	UUGGUUAGAGCUUUGGUCU	AGACCAACACUCUAACCAA	Translation		1
Tae-miR-1261	BJ257523	3	21.127	1	19	70	88	UUGGUUAGAGCUUUGGUCU	AGACCAAGGCUCUCACCGG	Cleavage		1
Tae-miR-1261	TC408580	2	13.436	1	19	708	726	UUGGUUAGAGCUUUGGUCU	GGACCAAAACUCUAGCCAG	Translation	homologue to UniRef100_A3F4K2 Cluster: Protein phosphatase type 2-C; n=1; Zea mays|Rep: Protein phosphatase type 2-C - Zea mays (Maize), partial (59%)	1
Tae-miR-1261	TC380034	2.5	22.051	1	19	517	535	UUGGUUAGAGCUUUGGUCU	AGACCACGGUUCUAACCGA	Cleavage	similar to UniRef100_Q6Z648 Cluster: Protein phosphatase-like; n=1; Oryza sativa Japonica Group|Rep: Protein phosphatase-like - Oryza sativa subsp. japonica (Rice), partial (81%)	1
Tae-miR-1261	CA634079	2	7.132	1	20	127	146	UUGGUUAGAGCUUUGGUCUU	AAAACCAAAGCCCUAGCCGA	Translation		1
Tae-miR-1261	BF484821	2.5	13.076	1	20	450	469	UUGGUUAGAGCUUUGGUCUU	AAUACCAAGGCUCAAACCAG	Cleavage	UniRef100_A0QJL1 Cluster: Carbon starvation protein A; n=1; Mycobacterium avium 104|Rep: Carbon starvation protein A, partial (1%)	1
Tae-miR-1261	BQ606816	2.5	19.438	1	20	101	120	UUGGUUAGAGCUUUGGUCUU	AAAACCAAGGCUCCGACCAA	Cleavage	homologue to UniRef100_A7L5U6 Cluster: PHD zinc finger protein; n=1; Triticum aestivum|Rep: PHD zinc finger protein - Triticum aestivum (Wheat), partial (17%)	1
Tae-miR-1261	CA678955	1.5	13.728	1	17	199	215	UUGGUUAGAGCUUUGGU	AUCAAAGCUUUAAUCAA	Cleavage	similar to UniRef100_A7QGR8 Cluster: Chromosome chr16 scaffold_94, whole genome shotgun sequence; n=1; Vitis vinifera|Rep: Chromosome chr16 scaffold_94, whole genome shotgun sequence - Vitis vinifera (Grape), partial (9%)	1
Tae-miR-1261	TC406154	3	21.102	1	20	576	595	UUGGUUAGAGCUUUGGUCUU	GAGACGAAAGCUCUAGCAAA	Cleavage		1
Tae-miR-1261	TC424992	1.5	22.652	1	17	332	348	UUGGUUAGAGCUUUGGU	AUCAAAGCUCUAGCCGA	Cleavage	similar to UniRef100_A2Q3Y9 Cluster: Ribosomal protein L18; n=1; Medicago truncatula|Rep: Ribosomal protein L18 - Medicago truncatula (Barrel medic), partial (69%)	1
Tae-miR-1261	CK170432	1.5	23.694	1	17	470	486	UUGGUUAGAGCUUUGGU	AUCAAAGCUCUAGCCGA	Cleavage		1
Tae-miR-1261	CD927522	2	18.972	1	20	389	408	UUGGUUAGAGCUUUGGUCUU	GAUGCCAAAGUUCUGACCAG	Cleavage	weakly similar to UniRef100_Q6T485 Cluster: Cytochrome P450; n=1; Triticum aestivum|Rep: Cytochrome P450 - Triticum aestivum (Wheat), partial (19%)	1
Tae-miR-1261	BJ254319	2	20.112	1	20	232	251	UUGGUUAGAGCUUUGGUCUU	GAUGCCAAAGUUCUGACCAG	Cleavage		1
Tae-miR-1261	TC389638	2.5	17.788	1	20	468	487	UUGGUUAGAGCUUUGGUCUU	AAAACCAAGGCUCCGACCAA	Cleavage	UniRef100_A7L5U6 Cluster: PHD zinc finger protein; n=1; Triticum aestivum|Rep: PHD zinc finger protein - Triticum aestivum (Wheat), partial (83%)	1
Tae-miR-1261	TC430391	2.5	21.299	1	20	555	574	UUGGUUAGAGCUUUGGUCUU	AAAACCAAGGCUCCGACCAA	Cleavage	UniRef100_A7L5U6 Cluster: PHD zinc finger protein; n=1; Triticum aestivum|Rep: PHD zinc finger protein - Triticum aestivum (Wheat), partial (62%)	1
Tae-miR-1261	TC401806	1.5	23.666	1	17	492	508	UUGGUUAGAGCUUUGGU	AUCAAAGCUCUAGCCGA	Cleavage		1
Tae-miR-1261	TC434777	1.5	22.795	1	17	608	624	UUGGUUAGAGCUUUGGU	AUCAAAGCUCUAGCCGA	Cleavage		1
Tae-miR-1261	TC391148	3	21.045	1	20	118	137	UUGGUUAGAGCUUUGGUCUU	AAGGCAAAAGCUAUAGCCAA	Cleavage	homologue to UniRef100_Q2QPB6 Cluster: Metalloenzyme superfamily protein, expressed; n=1; Oryza sativa Japonica Group|Rep: Metalloenzyme superfamily protein, expressed - Oryza sativa subsp. japonica (Rice), partial (49%)	1
Tae-miR-1261	CK208350	1.5	9.132	1	17	814	830	UUGGUUAGAGCUUUGGU	ACCAAAGCUCUAAUUAG	Cleavage	homologue to UniRef100_Q70KT2 Cluster: TA8 protein; n=3; Oryza sativa|Rep: TA8 protein - Oryza sativa subsp. japonica (Rice), partial (10%)	1
Tae-miR-1261	TC427941	2.5	17.788	1	20	419	438	UUGGUUAGAGCUUUGGUCUU	AAAACCAAGGCUCCGACCAA	Cleavage	UniRef100_A7L5U6 Cluster: PHD zinc finger protein; n=1; Triticum aestivum|Rep: PHD zinc finger protein - Triticum aestivum (Wheat), complete	1
Tae-miR-1261	TC386819	2.5	17.709	1	20	400	419	UUGGUUAGAGCUUUGGUCUU	AAAACCAAGGCUCCGACCAA	Cleavage	homologue to UniRef100_A7L5U6 Cluster: PHD zinc finger protein; n=1; Triticum aestivum|Rep: PHD zinc finger protein - Triticum aestivum (Wheat), partial (85%)	1
Tae-miR-1261	TC438202	2.5	24.777	1	20	951	970	UUGGUUAGAGCUUUGGUCUU	GGGAGCAAGGCUUUAACCAG	Cleavage	similar to UniRef100_Q2R3H8 Cluster: NLI interacting factor-like phosphatase family protein, expressed; n=2; Oryza sativa Japonica Group|Rep: NLI interacting factor-like phosphatase family protein, expressed - Oryza sativa subsp. japonica (Rice), partial (13%)	1
Tae-miR-1261	TC387357	3	19.075	1	20	904	923	UUGGUUAGAGCUUUGGUCUU	AAGGCAAAAGCUAUAGCCAA	Cleavage	homologue to UniRef100_Q2QPB6 Cluster: Metalloenzyme superfamily protein, expressed; n=1; Oryza sativa Japonica Group|Rep: Metalloenzyme superfamily protein, expressed - Oryza sativa subsp. japonica (Rice), partial (73%)	1
Tae-miR-1261	TC412839	3	21.167	1	20	504	523	UUGGUUAGAGCUUUGGUCUU	AAGGCAAAAGCUAUAGCCAA	Cleavage	homologue to UniRef100_Q2QPB6 Cluster: Metalloenzyme superfamily protein, expressed; n=1; Oryza sativa Japonica Group|Rep: Metalloenzyme superfamily protein, expressed - Oryza sativa subsp. japonica (Rice), partial (79%)	1
Tae-miR-1261	TC405735	2.5	21.126	1	20	355	374	UUGGUUAGAGCUUUGGUCUU	AAAACCAAGGCUCCGACCAA	Cleavage	homologue to UniRef100_A7L5U6 Cluster: PHD zinc finger protein; n=1; Triticum aestivum|Rep: PHD zinc finger protein - Triticum aestivum (Wheat), partial (69%)	1
Tae-miR-1261	TC454777	3	15.688	1	20	926	946	UUGGUUAGAGCUU-UGGUCUU	AAGAGCAUAAGCUCUAACCAA	Cleavage		1
Tae-miR-1261	CD925144	3	18.938	1	19	264	282	UUGGUUAGAGCUUUGGUCU	GGGCCAAAGUUUUACCCAA	Cleavage		1
Tae-miR-1261	CA682179	3	15.275	1	19	460	478	UUGGUUAGAGCUUUGGUCU	AGACUAUAGCUUUGAUCAA	Cleavage	similar to UniRef100_Q2RAZ4 Cluster: Expressed protein; n=2; Oryza sativa Japonica Group|Rep: Expressed protein - Oryza sativa subsp. japonica (Rice), partial (56%)	1
Tae-miR-1261	TC413764	3	21.741	1	19	357	375	UUGGUUAGAGCUUUGGUCU	GGACCAGAGCUUGAAUCAA	Cleavage	similar to UniRef100_Q6YS10 Cluster: Transducin / WD-40 repeat protein-like; n=1; Oryza sativa Japonica Group|Rep: Transducin / WD-40 repeat protein-like - Oryza sativa subsp. japonica (Rice), partial (24%)	1
Tae-miR-1261	TC428514	3	20.947	1	19	484	502	UUGGUUAGAGCUUUGGUCU	AGAUCACGGCUCUAGCCGA	Cleavage	similar to UniRef100_Q0JIL0 Cluster: Os01g0794500 protein; n=1; Oryza sativa Japonica Group|Rep: Os01g0794500 protein - Oryza sativa subsp. japonica (Rice), partial (92%)	1
Tae-miR-1261	TC440767	3	23.053	1	19	396	414	UUGGUUAGAGCUUUGGUCU	GGACCAGAGCUUGAAUCAA	Cleavage	similar to UniRef100_Q6YS10 Cluster: Transducin / WD-40 repeat protein-like; n=1; Oryza sativa Japonica Group|Rep: Transducin / WD-40 repeat protein-like - Oryza sativa subsp. japonica (Rice), partial (22%)	1
Tae-miR-1261	CJ863706	3	23.455	1	19	132	150	UUGGUUAGAGCUUUGGUCU	AGAUCAAAGCGCUAGCUGA	Translation	similar to UniRef100_A8J8S6 Cluster: Splicing factor, component of the U4/U6-U5 snRNP complex; n=1; Chlamydomonas reinhardtii|Rep: Splicing factor, component of the U4/U6-U5 snRNP complex - Chlamydomonas reinhardtii, partial (7%)	1
Tae-miR-1261	TC400559	3	14.077	1	19	598	616	UUGGUUAGAGCUUUGGUCU	AGACCAGAGCGCUAAGCAA	Translation	similar to UniRef100_A7Q1L5 Cluster: Chromosome chr7 scaffold_44, whole genome shotgun sequence; n=1; Vitis vinifera|Rep: Chromosome chr7 scaffold_44, whole genome shotgun sequence - Vitis vinifera (Grape), partial (5%)	1
Tae-miR-1261	BE430266	3	18.126	1	19	516	534	UUGGUUAGAGCUUUGGUCU	GGAUUGAAGCUCGAACCAA	Cleavage	similar to UniRef100_Q0CSH2 Cluster: Predicted protein; n=1; Aspergillus terreus NIH2624|Rep: Predicted protein - Aspergillus, partial (1%)	1
Tae-miR-1261	TC440461	3	15.841	1	20	90	108	UUGGUUAGAGCUUUGGUCUU	AAGAC-AAGGCUCUGACCAA	Cleavage		1
Tae-miR-1261	TC382510	3	14.737	1	20	1066	1085	UUGGUUAGAGCUUUGGUCUU	AUGAUCAAGGUUCUAAUCAC	Cleavage	similar to UniRef100_P42210 Cluster: Phytepsin precursor (Aspartic proteinase) [Contains: Phytepsin 32 kDa subunit; Phytepsin 29 kDa subunit; Phytepsin 16 kDa subunit; Phytepsin 11 kDa subunit]; n=1; Hordeum vulgare|Rep: Phytepsin precursor (Aspartic proteinase) [Contains: Phytepsin 32 kDa subunit; Phytepsin 29 kDa subunit; Phytepsin 16 kDa subunit; Phytepsin 11 kDa subunit] - Hordeum vulgare (Ba…	1
Tae-miR-1261	CA710398	1.5	16.093	1	17	225	241	UUGGUUAGAGCUUUGGU	ACAAGAGCUCUAACCAA	Cleavage	homologue to UniRef100_A6MZZ5 Cluster: Membrane steroid-binding protein 1; n=1; Oryza sativa Indica Group|Rep: Membrane steroid-binding protein 1 - Oryza sativa subsp. indica (Rice), partial (18%)	1
Tae-miR-1261	CA656830	3	14.432	1	20	483	502	UUGGUUAGAGCUUUGGUCUU	AUGAUCAAAGUUCUGACAAA	Cleavage	UniRef100_A3PRA7 Cluster: Major facilitator superfamily MFS_1 precursor; n=1; Rhodobacter sphaeroides ATCC 17029|Rep:, partial (3%)	1
Tae-miR-1261	CA620627	2.5	17.989	1	17	360	376	UUGGUUAGAGCUUUGGU	AUCAAAGCUCUANCCGA	Cleavage		1
Tae-miR-1261	TC416799	3	15.946	1	20	450	469	UUGGUUAGAGCUUUGGUCUU	GAGACGAGAGCUGUAACCGA	Cleavage	similar to UniRef100_A7QPF0 Cluster: Peptidyl-prolyl cis-trans isomerase; n=1; Vitis vinifera|Rep: Peptidyl-prolyl cis-trans isomerase - Vitis vinifera (Grape), partial (39%)	1
Tae-miR-1261	CA620744	2.5	10.199	1	17	429	445	UUGGUUAGAGCUUUGGU	AUCAAAGCUCUANCUAA	Cleavage	homologue to UniRef100_P49106 Cluster: 14-3-3-like protein GF14-6; n=1; Zea mays|Rep: 14-3-3-like protein GF14-6 - Zea mays (Maize), partial (30%)	1
Tae-miR-1261	BF483986	3	10.172	1	20	284	303	UUGGUUAGAGCUUUGGUCUU	AUGGUCAGGGUUCUAGCCAA	Cleavage	UniRef100_P21292 Cluster: Gamma-gliadin precursor; n=1; Triticum aestivum|Rep: Gamma-gliadin precursor - Triticum aestivum (Wheat), partial (28%)	1
Tae-miR-1261	CA640193	2.5	10.574	1	17	454	470	UUGGUUAGAGCUUUGGU	ACCAAAGUUCNAAUCAA	Cleavage	weakly similar to UniRef100_Q9LNG5 Cluster: Serine/threonine protein phosphatase 7 long form homolog; n=1; Arabidopsis thaliana|Rep: Serine/threonine protein phosphatase 7 long form homolog - Arabidopsis thaliana (Mouse-ear cress), partial (5%)	1
Tae-miR-1261	CJ841740	2.5	16.819	1	20	484	503	UUGGUUAGAGCUUUGGUCUU	AAUACCAAAGUUAUGGCCAA	Cleavage		1
Tae-miR-1261	CA631896	1.5	11.543	1	17	389	405	UUGGUUAGAGCUUUGGU	AAUAAAGCUCUAACCAA	Cleavage	similar to UniRef100_Q5Z9E4 Cluster: LAs17 Binding protein-like; n=1; Oryza sativa Japonica Group|Rep: LAs17 Binding protein-like - Oryza sativa subsp. japonica (Rice), partial (7%)	1
Tae-miR-1261	TC439830	2.5	24.295	1	20	140	159	UUGGUUAGAGCUUUGGUCUU	ACGGCUCAAGCUCUAGCCAA	Cleavage	weakly similar to UniRef100_Q9ZWM7 Cluster: Root cap-specific glycine-rich protein; n=1; Zea mays|Rep: Root cap-specific glycine-rich protein - Zea mays (Maize), partial (52%)	1
Tae-miR-1261	CD491364	3	15.651	1	20	386	405	UUGGUUAGAGCUUUGGUCUU	AUGACUAAGGCUCGAAUCAA	Cleavage	weakly similar to UniRef100_A7P1S7 Cluster: Chromosome chr19 scaffold_4, whole genome shotgun sequence; n=1; Vitis vinifera|Rep: Chromosome chr19 scaffold_4, whole genome shotgun sequence - Vitis vinifera (Grape), partial (10%)	1
Tae-miR-1261	TC413277	2.5	15.313	1	20	7	26	UUGGUUAGAGCUUUGGUCUU	GAAAUCAAGGCUCUCACCAA	Cleavage	similar to UniRef100_Q9ZP06 Cluster: Malate dehydrogenase 1, mitochondrial precursor; n=1; Arabidopsis thaliana|Rep: Malate dehydrogenase 1, mitochondrial precursor - Arabidopsis thaliana (Mouse-ear cress), partial (33%)	1
Tae-miR-1261	BE426968	2	20.556	1	17	410	426	UUGGUUAGAGCUUUGGU	ACCAAAGUNCUAACCAG	Translation	similar to UniRef100_Q41530 Cluster: Alpha-gliadin storage protein; n=1; Triticum aestivum|Rep: Alpha-gliadin storage protein - Triticum aestivum (Wheat), partial (67%)	1
Tae-miR-1261	TC389455	2.5	24.295	1	20	267	286	UUGGUUAGAGCUUUGGUCUU	ACGGCUCAAGCUCUAGCCAA	Cleavage	weakly similar to UniRef100_Q9ZWM7 Cluster: Root cap-specific glycine-rich protein; n=1; Zea mays|Rep: Root cap-specific glycine-rich protein - Zea mays (Maize), partial (88%)	1
Tae-miR-1261	GR302605	2.5	20.54	1	20	358	377	UUGGUUAGAGCUUUGGUCUU	AACAACAAGGCUCUGGCCAA	Cleavage	similar to UniRef100_Q0CTM0 Cluster: Predicted protein; n=1; Aspergillus terreus NIH2624|Rep: Predicted protein - Aspergillus terreus (strain NIH 2624), partial (27%)	1
Tae-miR-1261	TC381483	2.5	21.923	1	20	186	205	UUGGUUAGAGCUUUGGUCUU	GACAUCAAGGCUCUCACCAA	Cleavage	similar to UniRef100_P17783 Cluster: Malate dehydrogenase, mitochondrial precursor; n=1; Citrullus lanatus|Rep: Malate dehydrogenase, mitochondrial precursor - Citrullus lanatus (Watermelon) (Citrullus vulgaris), partial (50%)	1
Tae-miR-1261	CA485584	2.5	21.923	1	20	509	528	UUGGUUAGAGCUUUGGUCUU	GACAUCAAGGCUCUCACCAA	Cleavage	similar to UniRef100_P17783 Cluster: Malate dehydrogenase, mitochondrial precursor; n=1; Citrullus lanatus|Rep: Malate dehydrogenase, mitochondrial precursor - Citrullus lanatus (Watermelon) (Citrullus vulgaris), partial (67%)	1
Tae-miR-1261	CJ639352	3	22.005	1	20	271	290	UUGGUUAGAGCUUUGGUCUU	GAGACCCAAGAUCUAGCUAA	Translation	weakly similar to UniRef100_A2XW69 Cluster: E3 ubiquitin-protein ligase BRE1-like 1; n=1; Oryza sativa Indica Group|Rep: E3 ubiquitin-protein ligase BRE1-like 1 - Oryza sativa subsp. indica (Rice), partial (12%)	1
Tae-miR-1263	CK213351	2	18.01	1	24	927	950	AUGGUACCCUGCAGACGUUGAGCU	AACCUAACCUCUGCGGGGUGCCAU	Cleavage	weakly similar to UniRef100_A7P0S6 Cluster: Chromosome chr19 scaffold_4, whole genome shotgun sequence; n=1; Vitis vinifera|Rep: Chromosome chr19 scaffold_4, whole genome shotgun sequence - Vitis vinifera (Grape), partial (95%)	1
Tae-miR-1263	CK217441	3	19.317	1	22	811	832	AUGGUACCCUGCAGACGUUGAG	CUCGGCGUUGGCAGGCUACCAU	Cleavage	homologue to UniRef100_Q5SNN0 Cluster: Vegetative cell wall protein gp1-like; n=1; Oryza sativa Japonica Group|Rep: Vegetative cell wall protein gp1-like - Oryza sativa subsp. japonica (Rice), partial (10%)	1
Tae-miR-1263	CD491500	2	17.07	1	20	430	449	AUGGUACCCUGCAGACGUUG	CAACUUAUGCAGGGUACCAU	Cleavage	weakly similar to UniRef100_A1S852 Cluster: GGDEF domain-like protein; n=1; Shewanella amazonensis SB2B|Rep: GGDEF domain-like protein - Shewanella amazonensis (strain ATCC BAA-1098 / SB2B), partial (7%)	1
Tae-miR-1263	TC398637	2	22.702	1	20	614	633	AUGGUACCCUGCAGACGUUG	CGGCGUCUGCGGGGUACCUU	Cleavage		1
Tae-miR-1263	TC459513	3	15.53	1	24	361	384	AUGGUACCCUGCAGACGUUGAGCU	GGUUGAAAGUUGGCAGGGUAUCAU	Cleavage		1
Tae-miR-1263	TC451185	1.5	15.42	1	19	217	235	AUGGUACCCUGCAGACGUU	GACCUCUGCAGGGUACUAU	Cleavage		1
Tae-miR-1263	DR738987	1	22.47	1	19	613	631	AUGGUACCCUGCAGACGUU	GGCGUCUGAAGGGUACCAU	Translation	similar to UniRef100_A5NZ47 Cluster: LigA; n=1; Methylobacterium sp. 4-46|Rep: LigA - Methylobacterium sp. 4-46, partial (5%)	1
Tae-miR-1263	TC434127	3	16.473	1	20	141	160	AUGGUACCCUGCAGACGUUG	CAACAUCUGCAGGGUGCUAA	Cleavage	similar to UniRef100_Q0DNT4 Cluster: Os03g0736000 protein; n=1; Oryza sativa Japonica Group|Rep: Os03g0736000 protein - Oryza sativa subsp. japonica (Rice), partial (67%)	1
Tae-miR-1263	TC426984	3	21.607	1	23	217	239	AUGGUACCCUGCAGACGUUGAGC	GUUUGGCGUGUGAAGGGUAUUAU	Translation		1
Tae-miR-1263	TC443031	1.5	21.769	1	20	574	593	AUGGUACCCUGCAGACGUUG	CAUCGUCUGAAGGGUGCCAU	Translation		1
Tae-miR-1263	TC383826	1.5	21.489	1	20	718	737	AUGGUACCCUGCAGACGUUG	CAUCGUCUGAAGGGUGCCAU	Translation		1
Tae-miR-1263	TC376563	3	21.607	1	23	123	145	AUGGUACCCUGCAGACGUUGAGC	GUUUGGCGUGUGAAGGGUAUUAU	Translation	similar to UniRef100_Q9ZSQ7 Cluster: Protein phosphatase 2C homolog; n=1; Mesembryanthemum crystallinum|Rep: Protein phosphatase 2C homolog - Mesembryanthemum crystallinum (Common ice plant), partial (50%)	1
Tae-miR-1263	TC372966	3	22.497	1	23	150	172	AUGGUACCCUGCAGACGUUGAGC	GUUUGGCGUGUGAAGGGUAUUAU	Translation	similar to UniRef100_Q9ZSQ7 Cluster: Protein phosphatase 2C homolog; n=1; Mesembryanthemum crystallinum|Rep: Protein phosphatase 2C homolog - Mesembryanthemum crystallinum (Common ice plant), partial (53%)	1
Tae-miR-1263	TC387122	3	21.607	1	23	1160	1182	AUGGUACCCUGCAGACGUUGAGC	GUUUGGCGUGUGAAGGGUAUUAU	Translation		1
Tae-miR-1263	CV759535	2	16.842	1	18	229	246	AUGGUACCCUGCAGACGU	ACGUCUGCAGGAUGCCAU	Cleavage	weakly similar to UniRef100_Q18HQ6 Cluster: Conserved rps operon protein; n=1; Haloquadratum walsbyi DSM 16790|Rep: Conserved rps operon protein - Haloquadratum walsbyi (strain DSM 16790), partial (12%)	1
Tae-miR-1263	TC386660	3	22.631	1	24	102	125	AUGGUACCCUGCAGACGUUGAGCU	GGCAUGACCUUUGCAGAGUACCGU	Cleavage	similar to UniRef100_A7Q3U4 Cluster: Chromosome chr13 scaffold_48, whole genome shotgun sequence; n=1; Vitis vinifera|Rep: Chromosome chr13 scaffold_48, whole genome shotgun sequence - Vitis vinifera (Grape), partial (38%)	1
Tae-miR-1263	TC445030	3	22.958	1	24	475	498	AUGGUACCCUGCAGACGUUGAGCU	AGCUUGCCGUCAACAUGGUACCAU	Translation	homologue to UniRef100_A4GVP8 Cluster: Beta-tubulin; n=1; Mesenchytraeus solifugus|Rep: Beta-tubulin - Mesenchytraeus solifugus (glacier ice worm), partial (78%)	1
Tae-miR-1263	TC446423	3	14.641	1	20	435	454	AUGGUACCCUGCAGACGUUG	CAAAGUUUGCAUGGUAUCAU	Translation	homologue to UniRef100_Q9TNK4 Cluster: Photosystem I P700 chlorophyll A apoprotein; n=1; Anthoceros punctatus|Rep: Photosystem I P700 chlorophyll A apoprotein - Anthoceros punctatus (Hornwort), partial (11%)	1
Tae-miR-1263	BE585972	3	21.087	1	20	565	584	AUGGUACCCUGCAGACGUUG	CAAGGGCUGCAGGGUGCUAU	Cleavage	similar to UniRef100_A8DE79 Cluster: Cytochrome b; n=2; Mammuthus primigenius|Rep: Cytochrome b - Mammuthus primigenius (Siberian woolly mammoth), partial (5%)	1
Tae-miR-1263	TC377914	3	21.313	1	22	137	159	AUGGUACC-CUGCAGACGUUGAG	CUCAUUGUCUGCAGCGGUGUCAU	Translation		1
Tae-miR-1263	CA604589	2.5	15.81	1	22	418	439	AUGGUACCCUGCAGACGUUGAG	CACUGCGUCUGCAGGGUCCCAA	Cleavage	similar to UniRef100_Q94DE2 Cluster: Protein BUD31 homolog 1; n=1; Oryza sativa Japonica Group|Rep: Protein BUD31 homolog 1 - Oryza sativa subsp. japonica (Rice), partial (77%)	1
Tae-miR-1263	TC400690	3	14.92	1	24	76	99	AUGGUACCCUGCAGACGUUGAGCU	GGUAUGACCUUUGCAGAGUACCGU	Cleavage	similar to UniRef100_Q5XTZ3 Cluster: Glycosyl hydrolase family-like protein; n=1; Salvia miltiorrhiza|Rep: Glycosyl hydrolase family-like protein - Salvia miltiorrhiza (Chinese sage), partial (36%)	1
Tae-miR-1263	TC414252	3	14.129	1	24	850	873	AUGGUACCCUGCAGACGUUGAGCU	GGCCAAACUUCUGUGGUGUACCAU	Cleavage	UniRef100_Q6QU77 Cluster: Delta tonoplast intrinsic protein TIP2;3; n=1; Triticum aestivum|Rep: Delta tonoplast intrinsic protein TIP2;3 - Triticum aestivum (Wheat), partial (74%)	1
Tae-miR-1263	DR737580	3	24.359	1	19	110	128	AUGGUACCCUGCAGACGUU	AACGUUUACAGGAUACCAU	Cleavage	homologue to UniRef100_Q50HV8 Cluster: Glycosyltransferase; n=1; Triticum aestivum|Rep: Glycosyltransferase - Triticum aestivum (Wheat), partial (8%)	1
Tae-miR-1263	CA689359	3	15.645	1	18	11	28	AUGGUACCCUGCAGACGU	GCGUCUGCAGGGNACUAC	Cleavage		1
Tae-miR-1263	CA694130	2.5	23.61	1	19	167	185	AUGGUACCCUGCAGACGUU	GACGUCUGGAGGGUGCUGU	Translation		1
Tae-miR-1263	CA600945	2.5	24.521	1	19	305	323	AUGGUACCCUGCAGACGUU	GACGUCUGGAGGGUGCUGU	Translation	weakly similar to UniRef100_A6ZS88 Cluster: Conserved protein; n=1; Saccharomyces cerevisiae YJM789|Rep: Conserved protein - Saccharomyces cerevisiae (strain YJM789) (Baker's yeast), partial (9%)	1
Tae-miR-1263	TC370016	3	17.192	1	19	838	856	AUGGUACCCUGCAGACGUU	AAUGUCGGUAGGGUACUGU	Cleavage	homologue to UniRef100_A4UQN3 Cluster: MBD2; n=1; Triticum aestivum|Rep: MBD2 - Triticum aestivum (Wheat), partial (54%)	1
Tae-miR-128-2-5p	TC398612	3	17.811	1	24	1920	1943	GUGGGGCCGUGACCUGUAUGGAGA	UCUGUAUAUAGCUCACGACCCCAC	Cleavage	similar to UniRef100_A9UL16 Cluster: Retinoblastoma-related protein 2; n=1; Oryza sativa|Rep: Retinoblastoma-related protein 2 - Oryza sativa (Rice), partial (61%)	1
Tae-miR-128-2-5p	CJ644614	2	23.241	1	20	118	137	GUGGGGCCGUGACCUGUAUG	CGUCCAGGUCACGGCCUUAC	Cleavage		1
Tae-miR-128-2-5p	CK209401	3	23.47	1	20	705	724	GUGGGGCCGUGACCUGUAUG	CAUAUAGGUCACGCUUCCAC	Cleavage	homologue to UniRef100_A7QDZ9 Cluster: Chromosome chr4 scaffold_83, whole genome shotgun sequence; n=1; Vitis vinifera|Rep: Chromosome chr4 scaffold_83, whole genome shotgun sequence - Vitis vinifera (Grape), partial (98%)	1
Tae-miR-128-2-5p	CK159615	2.5	24.543	1	21	384	404	GUGGGGCCGUGACCUGUAUGG	CUGUAUGGGUCGCAGCCCCAC	Cleavage	homologue to UniRef100_A7P698 Cluster: Chromosome chr9 scaffold_7, whole genome shotgun sequence; n=2; Vitis vinifera|Rep: Chromosome chr9 scaffold_7, whole genome shotgun sequence - Vitis vinifera (Grape), partial (8%)	1
Tae-miR-128-2-5p	CK167109	3	23.571	1	23	860	882	GUGGGGCCGUGACCUGUAUGGAG	CGUUGUACAGGUUACGUCCCCAA	Cleavage	similar to UniRef100_Q9MAM6 Cluster: T25K16.8; n=1; Arabidopsis thaliana|Rep: T25K16.8 - Arabidopsis thaliana (Mouse-ear cress), partial (29%)	1
Tae-miR-128-2-5p	CV782399	3	22.18	1	23	680	702	GUGGGGCCGUGACCUGUAUGGAG	CUUUCUGCGGGCCGCGGCCCCGC	Cleavage	homologue to UniRef100_Q8H0B8 Cluster: Cold regulated protein; n=1; Triticum aestivum|Rep: Cold regulated protein - Triticum aestivum (Wheat), partial (63%)	1
Tae-miR-128-2-5p	CA683307	3	22.718	1	24	177	199	GUGGGGCCGUGACCUGUAUGGAGA	UCUCCA-AUAGGUCGCCGCCCUGC	Cleavage	homologue to UniRef100_Q7SCZ7 Cluster: WASP-interacting protein-like protein vrp1p; n=1; Neurospora crassa|Rep: WASP-interacting protein-like protein vrp1p - Neurospora crassa, partial (5%)	1
Tae-miR-128-2-5p	TC445662	2	23.117	1	19	424	442	GUGGGGCCGUGACCUGUAU	GUGCAGUUCACGGCUCCAC	Cleavage	similar to UniRef100_A7PUU5 Cluster: Chromosome chr4 scaffold_32, whole genome shotgun sequence; n=1; Vitis vinifera|Rep: Chromosome chr4 scaffold_32, whole genome shotgun sequence - Vitis vinifera (Grape), partial (98%)	1
Tae-miR-128-2-5p	TC375439	2	23.117	1	19	326	344	GUGGGGCCGUGACCUGUAU	GUGCAGUUCACGGCUCCAC	Cleavage	similar to UniRef100_A7PUU5 Cluster: Chromosome chr4 scaffold_32, whole genome shotgun sequence; n=1; Vitis vinifera|Rep: Chromosome chr4 scaffold_32, whole genome shotgun sequence - Vitis vinifera (Grape), partial (98%)	1
Tae-miR-128-2-5p	TC440909	2.5	17.018	1	23	42	64	GUGGGGCCGUGACCUGUAUGGAG	CAUCUUACAGGUUAUUGCUCCAC	Cleavage	weakly similar to UniRef100_Q8Y053 Cluster: Probable dna polymerase III (Subunits tau and gamma) protein; n=1; Ralstonia solanacearum|Rep: Probable dna polymerase III (Subunits tau and gamma) protein - Ralstonia solanacearum (Pseudomonas solanacearum), partial (5%)	1
Tae-miR-1306	TC391565	2.5	19.648	1	24	462	485	UGGAGUUGGCGAGCAUGGUGGUGA	UCGCCGCCGUGGUCGCCAACUCUG	Cleavage	similar to UniRef100_A4RSR2 Cluster: Tyrosyl-tRNA synthetase, probable; n=1; Ostreococcus lucimarinus CCE9901|Rep: Tyrosyl-tRNA synthetase, probable - Ostreococcus lucimarinus (strain CCE9901), partial (14%)	1
Tae-miR-1306	TC381830	0.5	7.589	1	21	267	287	UGGAGUUGGCGAGCAUGGUGG	CCGUCAUGCUCGCCAGCUCCA	Cleavage	UniRef100_Q50HV4 Cluster: Glycosyltransferase; n=1; Triticum aestivum|Rep: Glycosyltransferase - Triticum aestivum (Wheat), complete	2
Tae-miR-1306	TC381830	3	19.81	1	24	681	704	UGGAGUUGGCGAGCAUGGUGGUGA	UCGCCGCCGUGCUCGCCCGCUCCG	Cleavage	UniRef100_Q50HV4 Cluster: Glycosyltransferase; n=1; Triticum aestivum|Rep: Glycosyltransferase - Triticum aestivum (Wheat), complete	2
Tae-miR-1306	TC451181	2.5	20.92	1	24	504	527	UGGAGUUGGCGAGCAUGGUGGUGA	UCGCCGCCGUGGUCGCCAACUCUG	Cleavage	similar to UniRef100_A7QMU3 Cluster: Chromosome chr14 scaffold_128, whole genome shotgun sequence; n=1; Vitis vinifera|Rep: Chromosome chr14 scaffold_128, whole genome shotgun sequence - Vitis vinifera (Grape), partial (76%)	1
Tae-miR-1306	CA679520	2.5	10.255	1	23	369	391	UGGAGUUGGCGAGCAUGGUGGUG	CACCACUAUGAUCUCCAACUCCA	Translation		1
Tae-miR-1306	BJ314604	2.5	14.105	1	24	203	226	UGGAGUUGGCGAGCAUGGUGGUGA	UCCCCACCGUGUUCGACAACUUCA	Translation	homologue to UniRef100_Q70WD7 Cluster: RAC-ROP-like G-protein; n=1; Hordeum vulgare subsp. vulgare|Rep: RAC-ROP-like G-protein - Hordeum vulgare var. distichum (Two-rowed barley), partial (45%)	1
Tae-miR-1306	TC402026	2	19.155	1	24	245	268	UGGAGUUGGCGAGCAUGGUGGUGA	UCGUCAACAUGCUCGCCGACCCCA	Cleavage	similar to UniRef100_A3RG91 Cluster: Plasma membrane H+-ATPase LilHA2; n=1; Lilium longiflorum|Rep: Plasma membrane H+-ATPase LilHA2 - Lilium longiflorum (Trumpet lily), partial (20%)	1
Tae-miR-1306	TC405452	2.5	23.142	1	24	276	299	UGGAGUUGGCGAGCAUGGUGGUGA	UCCCCACCGUGUUCGACAACUUCA	Translation	homologue to UniRef100_Q68Y52 Cluster: Rac-like GTP-binding protein 2; n=3; Oryza sativa|Rep: Rac-like GTP-binding protein 2 - Oryza sativa subsp. japonica (Rice), partial (97%)	1
Tae-miR-1306	CJ544468	2	10.725	1	23	586	608	UGGAGUUGGCGAGCAUGGUGGUG	CGUCACCAUCCUCACCAACUCCA	Translation		1
Tae-miR-1306	TC426211	2	24.543	1	23	238	260	UGGAGUUGGCGAGCAUGGUGGUG	CANCGCCGUCCUCGCCAACUCCG	Cleavage	similar to UniRef100_A5NLP4 Cluster: LigA; n=1; Methylobacterium sp. 4-46|Rep: LigA - Methylobacterium sp. 4-46, partial (3%)	1
Tae-miR-1306	TC380677	1.5	19.854	1	23	838	860	UGGAGUUGGCGAGCAUGGUGGUG	UAAUACCAUGUUUGCCGACUCCA	Cleavage	similar to UniRef100_Q0JJK7 Cluster: Os01g0732700 protein; n=1; Oryza sativa Japonica Group|Rep: Os01g0732700 protein - Oryza sativa subsp. japonica (Rice), partial (34%)	1
Tae-miR-1306	TC409563	3	17.594	1	24	385	408	UGGAGUUGGCGAGCAUGGUGGUGA	UCACCUCCAUGAUCGCCGACACCA	Cleavage	homologue to UniRef100_Q6RUI9 Cluster: Glutamine synthetase; n=1; Triticum aestivum|Rep: Glutamine synthetase - Triticum aestivum (Wheat), partial (40%)	1
Tae-miR-1306	TC386771	3	10.433	1	24	201	224	UGGAGUUGGCGAGCAUGGUGGUGA	UCACCUCCAUACUCGUCAUCUCCA	Cleavage	homologue to UniRef100_A9TLI2 Cluster: Predicted protein; n=1; Physcomitrella patens subsp. patens|Rep: Predicted protein - Physcomitrella patens subsp. patens, partial (8%)	1
Tae-miR-1306	TC386581	2	12.933	1	24	330	353	UGGAGUUGGCGAGCAUGGUGGUGA	UCGCCAAGCUGCUCGCCAACUCCA	Cleavage	similar to UniRef100_A7P9Z7 Cluster: Chromosome chr14 scaffold_9, whole genome shotgun sequence; n=1; Vitis vinifera|Rep: Chromosome chr14 scaffold_9, whole genome shotgun sequence - Vitis vinifera (Grape), partial (24%)	1
Tae-miR-1306	TC373957	2	11.451	1	24	326	349	UGGAGUUGGCGAGCAUGGUGGUGA	UCGCCAAGCUGCUCGCCAACUCCA	Cleavage	similar to UniRef100_A7P9Z7 Cluster: Chromosome chr14 scaffold_9, whole genome shotgun sequence; n=1; Vitis vinifera|Rep: Chromosome chr14 scaffold_9, whole genome shotgun sequence - Vitis vinifera (Grape), partial (24%)	1
Tae-miR-1306	BQ240188	1.5	19.755	1	22	290	311	UGGAGUUGGCGAGCAUGGUGGU	GUCGCCAUGAUCGUCAACUCCA	Cleavage		1
Tae-miR-1306	CA627234	2.5	9.123	1	22	454	475	UGGAGUUGGCGAGCAUGGUGGU	GCCACCAUGCNCUCCAACUUCA	Translation	similar to UniRef100_Q0IS23 Cluster: Os11g0573000 protein; n=1; Oryza sativa Japonica Group|Rep: Os11g0573000 protein - Oryza sativa subsp. japonica (Rice), partial (12%)	1
Tae-miR-1306	TC455126	2	23.791	1	23	301	323	UGGAGUUGGCGAGCAUGGUGGUG	CAGCGCCGUCCUCGCCAACUCCG	Cleavage	similar to UniRef100_A5NLP4 Cluster: LigA; n=1; Methylobacterium sp. 4-46|Rep: LigA - Methylobacterium sp. 4-46, partial (3%)	1
Tae-miR-1306	TC415091	2.5	8.213	1	23	124	146	UGGAGUUGGCGAGCAUGGUGGUG	CACCUCCAUACUCGCCAUCUCCA	Cleavage		1
Tae-miR-1306	CA655370	0.5	22.214	1	20	420	439	UGGAGUUGGCGAGCAUGGUG	CCCCGUGCUCGCCAACUCCA	Cleavage	similar to UniRef100_A4GWV0 Cluster: Ca2+/H+-exchanging protein; n=1; Hordeum vulgare subsp. vulgare|Rep: Ca2+/H+-exchanging protein - Hordeum vulgare var. distichum (Two-rowed barley), partial (12%)	1
Tae-miR-1306	TC418303	2	20.805	1	23	339	361	UGGAGUUGGCGAGCAUGGUGGUG	CCUCAUCAUGCUCGCCUACUUCA	Cleavage	similar to UniRef100_A4WWE9 Cluster: Membrane protein-like protein; n=1; Rhodobacter sphaeroides ATCC 17025|Rep: Membrane protein-like protein - Rhodobacter sphaeroides (strain ATCC 17025 / ATH 2.4.3), partial (8%)	1
Tae-miR-1306	CJ655988	3	15.813	1	24	364	387	UGGAGUUGGCGAGCAUGGUGGUGA	UAGCCAUCAUGCUCGUCACCUCCU	Cleavage	UniRef100_Q0JRA5 Cluster: Os01g0111900 protein; n=1; Oryza sativa Japonica Group|Rep: Os01g0111900 protein - Oryza sativa subsp. japonica (Rice), partial (5%)	1
Tae-miR-1306	CD876509	3	19.445	1	23	424	446	UGGAGUUGGCGAGCAUGGUGGUG	CACCGUCACGCUCGCCAACCUCA	Cleavage	weakly similar to UniRef100_A9T620 Cluster: Predicted protein; n=1; Physcomitrella patens subsp. patens|Rep: Predicted protein - Physcomitrella patens subsp. patens, partial (16%)	1
Tae-miR-1306	TC450227	2	13.317	1	23	179	201	UGGAGUUGGCGAGCAUGGUGGUG	CAUCGAUAUGUUUGCCAGCUCCA	Cleavage	similar to UniRef100_Q1ESY7 Cluster: Lectin; n=1; Cycas revoluta|Rep: Lectin - Cycas revoluta (Sago palm), partial (6%)	1
Tae-miR-1306	CN012071	3	18.111	1	23	318	340	UGGAGUUGGCGAGCAUGGUGGUG	CACCGUCAUCCUCGCCGACUGCA	Cleavage	weakly similar to UniRef100_Q8LQV5 Cluster: Ribosomal RNA apurinic site specific lyase-like; n=1; Oryza sativa Japonica Group|Rep: Ribosomal RNA apurinic site specific lyase-like - Oryza sativa subsp. japonica (Rice), partial (13%)	1
Tae-miR-1306	CD922933	2.5	23.923	1	24	227	250	UGGAGUUGGCGAGCAUGGUGGUGA	UCAGCUCCAUGUUCGCCGACCCCA	Cleavage	similar to UniRef100_Q9JGT1 Cluster: PORF1; n=2; Torque teno virus|Rep: PORF1 - Torque teno virus, partial (3%)	1
Tae-miR-1306	CA635085	2.5	20.018	1	21	183	203	UGGAGUUGGCGAGCAUGGUGG	CCACCGUGUUCGACAACUUCA	Translation	homologue to UniRef100_Q9XF05 Cluster: Rop1 small GTP binding protein; n=1; Zea mays|Rep: Rop1 small GTP binding protein - Zea mays (Maize), partial (41%)	1
Tae-miR-1306	TC411377	3	11.337	1	24	394	417	UGGAGUUGGCGAGCAUGGUGGUGA	UCGUCUCCGUGCUCGUCUGCUCCA	Cleavage		1
Tae-miR-1306	CA695840	3	3.223	1	24	316	339	UGGAGUUGGCGAGCAUGGUGGUGA	UCGUCGUCAUCCUCGCCAUCUUCA	Cleavage	weakly similar to UniRef100_A9VVF7 Cluster: AAA ATPase containing von Willebrand factor type A (VWA)-like domain; n=1; Bacillus weihenstephanensis KBAB4|Rep: AAA ATPase containing von Willebrand factor type A (VWA)-like domain - Bacillus weihenstephanensis KBAB4, partial (11%)	1
Tae-miR-1306	CD872151	3	8.463	1	22	339	360	UGGAGUUGGCGAGCAUGGUGGU	AUCACAAUGCUCGUCAGCUCCC	Cleavage	similar to UniRef100_A3NL91 Cluster: Hemagglutinin domain protein; n=1; Burkholderia pseudomallei 668|Rep: Hemagglutinin domain protein - Burkholderia pseudomallei (strain 668), partial (6%)	1
Tae-miR-1306	TC424606	3	19.361	1	24	287	310	UGGAGUUGGCGAGCAUGGUGGUGA	UCUCCACCAUCAUCGCCGGCUCCA	Cleavage	weakly similar to UniRef100_A7NZC6 Cluster: Chromosome chr6 scaffold_3, whole genome shotgun sequence; n=1; Vitis vinifera|Rep: Chromosome chr6 scaffold_3, whole genome shotgun sequence - Vitis vinifera (Grape), partial (12%)	1
Tae-miR-1306	CK172283	3	10.64	1	24	822	845	UGGAGUUGGCGAGCAUGGUGGUGA	UCAUCUCCAUACUCGCUGGCUUCA	Cleavage	homologue to UniRef100_A6N0B5 Cluster: ATP-binding cassette sub-family f member 2; n=2; Oryza sativa Indica Group|Rep: ATP-binding cassette sub-family f member 2 - Oryza sativa subsp. indica (Rice), partial (40%)	1
Tae-miR-1306	TC374974	2.5	10.178	1	24	119	142	UGGAGUUGGCGAGCAUGGUGGUGA	UCGCCAAGCUGUUCGCCAACUCCA	Cleavage	weakly similar to UniRef100_A7P9Z7 Cluster: Chromosome chr14 scaffold_9, whole genome shotgun sequence; n=1; Vitis vinifera|Rep: Chromosome chr14 scaffold_9, whole genome shotgun sequence - Vitis vinifera (Grape), partial (37%)	1
Tae-miR-1306	TC371046	2.5	18.222	1	21	240	260	UGGAGUUGGCGAGCAUGGUGG	CCACCGUGUUCGACAACUUCA	Translation		1
Tae-miR-1306	TC381742	3	23.855	1	24	20	43	UGGAGUUGGCGAGCAUGGUGGUGA	UCACGGCCAUGCUCUCCGACGCCA	Translation	similar to UniRef100_P17069 Cluster: Isocitrate lyase; n=1; Gossypium hirsutum|Rep: Isocitrate lyase - Gossypium hirsutum (Upland cotton) (Gossypium mexicanum), partial (47%)	1
Tae-miR-1306	TC387512	3	14.086	1	24	966	989	UGGAGUUGGCGAGCAUGGUGGUGA	UCCCCAUCGUGCUCACCAACACCA	Translation	homologue to UniRef100_Q6X9V9 Cluster: Syntaxin; n=1; Hordeum vulgare subsp. vulgare|Rep: Syntaxin - Hordeum vulgare var. distichum (Two-rowed barley), complete	1
Tae-miR-1306	TC400573	3	24.747	1	24	1863	1886	UGGAGUUGGCGAGCAUGGUGGUGA	UCCUCACCAUGGUCGCCUACUUCA	Cleavage	similar to UniRef100_A6YJX4 Cluster: Peptide transporter; n=1; Hakea actites|Rep: Peptide transporter - Hakea actites, partial (96%)	1
Tae-miR-1306	CA689990	3	14.281	1	23	97	119	UGGAGUUGGCGAGCAUGGUGGUG	UGUCAUCAUGUUCGCCAACUACC	Cleavage		1
Tae-miR-1306	TC413440	2	20.304	1	22	280	301	UGGAGUUGGCGAGCAUGGUGGU	GUCGCCAUGAUUGUCAACUCCA	Cleavage		1
Tae-miR-1306	CA727606	2	17.079	1	22	222	243	UGGAGUUGGCGAGCAUGGUGGU	GUCGCCAUGAUUGUCAACUCCA	Cleavage	similar to UniRef100_A7P1K2 Cluster: Chromosome chr19 scaffold_4, whole genome shotgun sequence; n=1; Vitis vinifera|Rep: Chromosome chr19 scaffold_4, whole genome shotgun sequence - Vitis vinifera (Grape), partial (5%)	1
Tae-miR-1306	TC391000	3	22.227	1	24	372	396	UGGAGUUGGCGAGCAUGGU-GGUGA	UCACCUACCAUGCUUGCUAGUUCUG	Cleavage	homologue to UniRef100_Q6Z309 Cluster: Remorin protein-like; n=1; Oryza sativa Japonica Group|Rep: Remorin protein-like - Oryza sativa subsp. japonica (Rice), partial (24%)	1
Tae-miR-1306	TC404312	2	20.281	1	22	334	355	UGGAGUUGGCGAGCAUGGUGGU	GUCGCCAUGAUUGUCAACUCCA	Cleavage		1
Tae-miR-1306	TC454431	3	21.598	1	24	529	553	UGGAGUUGGCGAGCAUGGU-GGUGA	UCACCUACCAUGCUUGCUAGUUCUG	Cleavage	similar to UniRef100_Q6Z309 Cluster: Remorin protein-like; n=1; Oryza sativa Japonica Group|Rep: Remorin protein-like - Oryza sativa subsp. japonica (Rice), partial (41%)	1
Tae-miR-1306	DR737327	2	22.522	1	23	531	553	UGGAGUUGGCGAGCAUGGUGGUG	CGUGGCCGUGCUCGCCGACUCCU	Cleavage	similar to UniRef100_Q0ZA03 Cluster: Brassinosteroid-insensitive 1; n=1; Triticum aestivum|Rep: Brassinosteroid-insensitive 1 - Triticum aestivum (Wheat), partial (14%)	1
Tae-miR-1306	CA620353	2	12.487	1	23	257	279	UGGAGUUGGCGAGCAUGGUGGUG	CUUCAUCAAGCUCGUCAACUUCA	Cleavage	similar to UniRef100_A5C1Z2 Cluster: 60S ribosomal protein L27; n=1; Vitis vinifera|Rep: 60S ribosomal protein L27 - Vitis vinifera (Grape), partial (64%)	1
Tae-miR-1306	BQ805769	3	23.256	1	23	521	543	UGGAGUUGGCGAGCAUGGUGGUG	CACUCCCGUGCUCGCCAGCGCCG	Cleavage	weakly similar to UniRef100_Q7XC61 Cluster: Expressed protein; n=3; Oryza sativa|Rep: Expressed protein - Oryza sativa subsp. japonica (Rice), partial (24%)	1
Tae-miR-1306	TC427793	3	16.366	1	23	243	265	UGGAGUUGGCGAGCAUGGUGGUG	CGCCGCCAUCCUCACCGACUCCG	Translation		1
Tae-miR-1306	TC430220	3	20.669	1	23	369	391	UGGAGUUGGCGAGCAUGGUGGUG	CGCCGUCGUCCUCGCCAACUACA	Cleavage	weakly similar to UniRef100_A7NWI1 Cluster: Chromosome chr5 scaffold_2, whole genome shotgun sequence; n=1; Vitis vinifera|Rep: Chromosome chr5 scaffold_2, whole genome shotgun sequence - Vitis vinifera (Grape), partial (35%)	1
Tae-miR-1306	TC404734	2.5	21.566	1	23	503	525	UGGAGUUGGCGAGCAUGGUGGUG	CGUCGUCCUGCUCGCCACCUCCA	Cleavage	similar to UniRef100_Q9LMR3 Cluster: Arogenate dehydrogenase 2, chloroplast precursor; n=1; Arabidopsis thaliana|Rep: Arogenate dehydrogenase 2, chloroplast precursor - Arabidopsis thaliana (Mouse-ear cress), partial (31%)	1
Tae-miR-1306	TC421931	3	11.126	1	23	323	345	UGGAGUUGGCGAGCAUGGUGGUG	CACCUCCAUACUCGUCAUCUCCA	Cleavage		1
Tae-miR-1306	DR738550	2.5	23.842	1	23	384	406	UGGAGUUGGCGAGCAUGGUGGUG	CGGCACCAUCCUCGCCGGCUUCA	Cleavage	similar to UniRef100_Q9AVV7 Cluster: Adenosine diphosphate glucose pyrophosphatase precursor; n=1; Hordeum vulgare|Rep: Adenosine diphosphate glucose pyrophosphatase precursor - Hordeum vulgare (Barley), partial (58%)	1
Tae-miR-1306	TC438959	2.5	17.564	1	23	1154	1176	UGGAGUUGGCGAGCAUGGUGGUG	UACCAACAUGCUCUCCAACUCAA	Translation	similar to UniRef100_Q2QLM6 Cluster: Associated with HOX family protein, expressed; n=1; Oryza sativa Japonica Group|Rep: Associated with HOX family protein, expressed - Oryza sativa subsp. japonica (Rice), partial (5%)	1
Tae-miR-1306	CD921939	2.5	23.471	1	21	260	280	UGGAGUUGGCGAGCAUGGUGG	CCGCCAUGUACGCCGGCUCCA	Cleavage	similar to UniRef100_Q5N965 Cluster: AP2 domain transcription factor-like; n=2; Oryza sativa|Rep: AP2 domain transcription factor-like - Oryza sativa subsp. japonica (Rice), partial (20%)	1
Tae-miR-1307-3p	TC435662	2	17.512	1	23	363	385	ACUCGGCGGAUGGCAUCGUGUCG	CGAAAUGCUGCCAUUCGUCGAGU	Cleavage	similar to UniRef100_P51412 Cluster: 50S ribosomal protein L21, chloroplast precursor; n=1; Arabidopsis thaliana|Rep: 50S ribosomal protein L21, chloroplast precursor - Arabidopsis thaliana (Mouse-ear cress), partial (29%)	1
Tae-miR-1307-3p	CA499137	2.5	19.564	1	23	426	448	ACUCGGCGGAUGGCAUCGUGUCG	CGCCAUGAUGCCCUUCGCCGAGA	Translation	similar to UniRef100_Q10R20 Cluster: Expressed protein; n=1; Oryza sativa Japonica Group|Rep: Expressed protein - Oryza sativa subsp. japonica (Rice), partial (36%)	1
Tae-miR-1307-3p	TC412095	2.5	23.369	1	23	453	475	ACUCGGCGGAUGGCAUCGUGUCG	CGACUUGAUGCCAUGUGCCGAGC	Translation	similar to UniRef100_Q66L28 Cluster: LOC446963 protein; n=1; Xenopus laevis|Rep: LOC446963 protein - Xenopus laevis (African clawed frog), partial (78%)	1
Tae-miR-1307-3p	TC403810	2.5	15.217	1	23	578	600	ACUCGGCGGAUGGCAUCGUGUCG	CGAAAUGCUGCCAUUCGUUGAGU	Cleavage	similar to UniRef100_P51412 Cluster: 50S ribosomal protein L21, chloroplast precursor; n=1; Arabidopsis thaliana|Rep: 50S ribosomal protein L21, chloroplast precursor - Arabidopsis thaliana (Mouse-ear cress), partial (51%)	1
Tae-miR-1307-3p	TC371281	2.5	13.128	1	23	828	850	ACUCGGCGGAUGGCAUCGUGUCG	CGAAAUGCUGCCAUUCGUUGAGU	Cleavage	similar to UniRef100_P51412 Cluster: 50S ribosomal protein L21, chloroplast precursor; n=1; Arabidopsis thaliana|Rep: 50S ribosomal protein L21, chloroplast precursor - Arabidopsis thaliana (Mouse-ear cress), partial (51%)	1
Tae-miR-1307-3p	TC384407	2.5	16.174	1	23	976	998	ACUCGGCGGAUGGCAUCGUGUCG	CGAAAUGCUGCCAUUCGUUGAGU	Cleavage	similar to UniRef100_P51412 Cluster: 50S ribosomal protein L21, chloroplast precursor; n=1; Arabidopsis thaliana|Rep: 50S ribosomal protein L21, chloroplast precursor - Arabidopsis thaliana (Mouse-ear cress), partial (51%)	1
Tae-miR-1307-3p	TC420398	2.5	13.542	1	23	897	919	ACUCGGCGGAUGGCAUCGUGUCG	CGAAAUGCUGCCAUUCGUUGAGU	Cleavage	similar to UniRef100_P51412 Cluster: 50S ribosomal protein L21, chloroplast precursor; n=1; Arabidopsis thaliana|Rep: 50S ribosomal protein L21, chloroplast precursor - Arabidopsis thaliana (Mouse-ear cress), partial (51%)	1
Tae-miR-1307-3p	TC455736	2.5	19.412	1	23	391	413	ACUCGGCGGAUGGCAUCGUGUCG	CGAAAUGCUGCCAUUCGUUGAGU	Cleavage	similar to UniRef100_P15543 Cluster: Acyl carrier protein 3, chloroplast precursor; n=1; Hordeum vulgare|Rep: Acyl carrier protein 3, chloroplast precursor - Hordeum vulgare (Barley), partial (64%)	1
Tae-miR-1307-3p	TC434934	2.5	16.034	1	23	732	754	ACUCGGCGGAUGGCAUCGUGUCG	CGAAAUGCUGCCAUUCGUUGAGU	Cleavage	similar to UniRef100_P51412 Cluster: 50S ribosomal protein L21, chloroplast precursor; n=1; Arabidopsis thaliana|Rep: 50S ribosomal protein L21, chloroplast precursor - Arabidopsis thaliana (Mouse-ear cress), partial (49%)	1
Tae-miR-1307-3p	TC382663	3	18.689	1	23	6	27	ACUCGGCGGAUGGCAUCGUGUCG	CGGCACGA-GCCGUCCGUCGAGU	Cleavage	UniRef100_Q43206 Cluster: Catalase-1; n=1; Triticum aestivum|Rep: Catalase-1 - Triticum aestivum (Wheat), complete	1
Tae-miR-1307-3p	CD862381	2.5	20.809	1	24	332	355	ACUCGGCGGAUGGCAUCGUGUCGU	GCAGCACGCCGCCGUCCGCCGAGU	Cleavage		1
Tae-miR-1307-3p	GR303623	2.5	20.951	1	20	628	647	ACUCGGCGGAUGGCAUCGUG	CAUGGUGCCAUCCGUUGAGG	Cleavage	weakly similar to UniRef100_A1HMV8 Cluster: Ribosomal protein L28; n=1; Thermosinus carboxydivorans Nor1|Rep: Ribosomal protein L28 - Thermosinus carboxydivorans Nor1, partial (35%)	1
Tae-miR-1307-3p	CA672645	3	14.873	1	21	245	265	ACUCGGCGGAUGGCAUCGUGU	GCAUCAUGCCAUCCGUCNAGU	Cleavage	similar to UniRef100_A7PL38 Cluster: Chromosome chr7 scaffold_20, whole genome shotgun sequence; n=1; Vitis vinifera|Rep: Chromosome chr7 scaffold_20, whole genome shotgun sequence - Vitis vinifera (Grape), partial (15%)	1
Tae-miR-1307-3p	CA622279	3	18.91	1	23	34	56	ACUCGGCGGAUGGCAUCGUGUCG	UGACGAGAUGCCAUGCGUUGAGA	Translation		1
Tae-miR-1307-3p	CV762979	3	20.038	1	23	446	468	ACUCGGCGGAUGGCAUCGUGUCG	UGACGAGAUGCCAUGCGUUGAGA	Translation		1
Tae-miR-1307-3p	TC383985	3	20.038	1	23	262	284	ACUCGGCGGAUGGCAUCGUGUCG	UGACGAGAUGCCAUGCGUUGAGA	Translation		1
Tae-miR-1307-3p	TC378736	3	20.696	1	23	539	561	ACUCGGCGGAUGGCAUCGUGUCG	UGACGAGAUGCCAUGCGUUGAGA	Translation	similar to UniRef100_Q8GXJ4 Cluster: Glutamate receptor 3.4 precursor; n=2; Arabidopsis thaliana|Rep: Glutamate receptor 3.4 precursor - Arabidopsis thaliana (Mouse-ear cress), partial (28%)	1
Tae-miR-1307-3p	TC372113	3	20.451	1	23	85	107	ACUCGGCGGAUGGCAUCGUGUCG	UGACGAGAUGCCAUGCGUUGAGA	Translation		1
Tae-miR-1307-3p	TC392037	3	21.188	1	23	857	879	ACUCGGCGGAUGGCAUCGUGUCG	UGACGAGAUGCCAUGCGUUGAGA	Translation	weakly similar to UniRef100_Q8GXJ4 Cluster: Glutamate receptor 3.4 precursor; n=2; Arabidopsis thaliana|Rep: Glutamate receptor 3.4 precursor - Arabidopsis thaliana (Mouse-ear cress), partial (29%)	1
Tae-miR-1307-3p	CD922933	3	19.672	1	23	282	304	ACUCGGCGGAUGGCAUCGUGUCG	CAAUACGCCGCCGUCCGUCGAGU	Cleavage	similar to UniRef100_Q9JGT1 Cluster: PORF1; n=2; Torque teno virus|Rep: PORF1 - Torque teno virus, partial (3%)	1
Tae-miR-1307-3p	CA731253	3	20.718	1	20	579	598	ACUCGGCGGAUGGCAUCGUG	CGCGAUGCCAUCCACCGACU	Cleavage	similar to UniRef100_P10333 Cluster: Accessory gland-specific peptide 26Aa precursor; n=1; Drosophila melanogaster|Rep: Accessory gland-specific peptide 26Aa precursor - Drosophila melanogaster (Fruit fly), partial (6%)	1
[truncated: 22,429 more rows]

## Sheet: Supplemental Table S5
Ontology	Class	number_of_strong-VS-weak	genes_of_strong-VS-weak
[truncated: 31 more rows]

## Sheet: Supplemental Table S6
Ontology	Class	number_of_strong-VS-weak	genes_of_strong-VS-weak
[truncated: 37 more rows]
